# Supplementary material for: The association between polypharmacy and health-related quality of life among non-dialysis chronic kidney disease patients
Source: PLoS One. 2023 Nov 13;18(11):e0293912. doi: 10.1371/journal.pone.0293912 (PMC10642842; doi:10.1371/journal.pone.0293912)
Supplement: S1 File — (XLSX) [file pone.0293912.s003.xlsx]

## Sheet: S2_Analytical_Data
dupersid	panel	VARPSU	VARSTR	age	SEX	PCS42	MCS42	PERWT	SAQWT	region	exercise	race	marryst	povcat	Education	year	Acess_care	insurance	rx_cov	arthritis	hypertension	diabetes	anxiety	CVD	DRUGIDX	RXRECIDX	RXNAME	TC1S1	max_n_rxclass	polyrx_ge	age_group	num_chro	men_disability	depress	PCS42_cat	MCS42_cat
10397101	15	2	1107	83	1	32.49	39.29	18452.4	1704.65	3	2	1	2	1	1	2010	1	1	1	1	1	1	2	1	10397101013	103971010171001	PRAVASTATIN	19	14	3	3	3	0	0	1	0
10404101	15	1	1003	65	2	43.03	35.26	17454.8	1809.16	3	2	2	2	3	2	2011	1	1	1	1	1	1	2	2	10404101003	104041010531001	CALCIUM CARB	88	6	2	3	3	0	0	1	0
10421301	21	1	1020	51	2	48.55	39.07	6669.41	733.239	1	2	1	2	1		2016	1	2	2	2	1	2	1	2	10421301006	104213010283002	METHIMAZOLE	422	8	2	2	2	0	1	1	0
10446101	21	1	1119	49	1	29.77	30.17	5131.51	605.091	1	2	2	2	3	1	2016	1	2	2	2	1	2	1	1	10446101002	104461010051001	ESCITALOPRAM	249	6	2	2	3	1	1	0	0
10446101	21	1	1119	50	1	26.91	28.88	4771.01	537.553	1	1	2	2	1	1	2017	1	2	2	2	1	2	1	1	10446101008	104461010601001	LEVOTHYROXIN	103	8	2	2	3	1	1	0	0
10472102	15	2	1102	28	2	53.24	52.25	8580.52	786.415	3	1	3	1	2	1	2010	1	1	1	2	1	2	2	2	10472102004	104721020061001	RENVELA	107	11	3	1	1	0	0	1	1
10472102	15	2	1102	29	2	55.58	52.4	11608.5	1054.71	3	2	3	1	2	1	2011	1	1	1	2	1	2	2	2	10472102013	104721020851003	CLOTRIMAZOLE	136	7	2	1	1	0	0	1	1
10526102	15	1	1061	48	1	18.35	28.71	12115.8	1193.88	3	2	1	2	1	1	2010	2	2	2	2	1	1	2	2	10526102001	105261020031001	INSULIN SYRG	293	13	3	2	3	0	0	0	0
10527102	15	2	1137	45	1	39.21	50.89	5049.96	495.996	2	1	2	2	1	2	2011	1	2	2	1	1	2	2	1	10527102004	105271022011014	RENVELA	107	6	2	2	3	0	0	1	1
10527102	15	2	1137	44	1	43.29	41.84	4852.74	419.632	2	2	2	2	1	2	2010	1	2	2	1	1	2	2	1	10527102003	105271020091001	OMEPRAZOLE	272	3	1	1	3	0	0	1	0
10538101	15	2	1007	58	2	40.37	44.48	4688.96	462.536	3	2	2	2	1	1	2010	1	2	2	1	1	1	2	1	10538101007	105381010091001	CLONIDINE	44	7	2	2	3	0	1	1	0
10538101	15	2	1007	59	2	40.82	41.11	4290.27	417.476	3	2	2	2	1	1	2011	1	2	2	1	1	1	2	1	10538101010	105381011191001	NOVOLIN N	99	7	2	2	3	0	1	1	0
10749101	21	1	1148	60	2	17.3	44.99	4583.28	467.599	1	2	2	1	1	2	2017	1	1	1	1	1	2	2	2	10749101020	107491010621003	ONDANSETRON	65	10	3	2	3	0	0	0	0
10749101	21	1	1148	59	2	19.44	34.94	4522	501.106	1	2	2	1	3	2	2016	1	1	1	1	1	2	2	2	10749101006	107491010101002	COREG CR	47	8	2	2	3	0	0	0	0
10855102	21	2	1073	62	1	17.14	45.22	11958.7	1503.69	2	2	1	1	1	1	2016	1	2	2	1	1	1	2	1	10855102012	108551020231001	TOPIRAMATE	64	10	3	2	3	1	0	0	0
11057101	21	2	1119	59	1	45.06	38.3	3387.31	416.097	1	1	3	2	1	1	2016	1	2	2	2	1	2	1	2	11057101003	110571010031002	METOPROL TAR	47	5	2	2	1	0	0	1	0
11057101	21	2	1119	60	1	36.29	49.51	3418.28	484.154	1	2	3	2	1	1	2017	1	2	2	2	1	2	1	2	11057101008	110571010941001	DOCUSATE SODIUM CAP 100 MG	95	5	2	2	1	0	0	1	0
11075101	21	1	1066	69	2	20.93	35.92	7423.4	850.51	3	1	1	2	1	1	2017	1	2	2	1	1	2	2	2	11075101022	110751010931001	CARAFATE	96	9	2	3	3	0	0	0	0
11187102	21	2	1003	60	1	35.22	56.07	3241.16	362.881	3	2	2	2	1	1	2016	1	2	2	2	1	1	2	1	11187102002	111871020051002	HYDRALAZINE	53	2	1	2	3	0	0	1	1
11310101	21	2	1069	77	1	38.25	29.63	10122.1	1147.51	4		1	2	2	2	2016	1	2	2	2	1	2	1	2	11310101004	113101010103002	FUROSEMIDE	49	4	1	3	1	1	1	1	0
11395101	21	1	1008	66	1	41.3	48.68	7408.3	831.107	1	2	4	1	1	1	2016	1	2	2	2	1	2	1	1	11395101009	113951010211002	LORAZEPAM	64	9	2	3	2	0	0	1	0
11395101	21	1	1008	67	1	36.98	41.07	9684.42	1431.13	1	2	4	1	1	1	2017	1	2	2	2	1	2	1	1	11395101003	113951010771001	DOXAZOSIN	43	11	3	3	2	0	0	1	0
11410102	15	2	1097	69	2	59.31	41.17	9521.88	1043.41	1	2	1	1	2	1	2011	1	2	2	2	1	1	2	2	11410102008	114101020421004	METFORMIN	99	9	2	3	2	0	0	1	0
11410102	15	2	1097	68	2	51.57	55.36	7204.25	1252.92	1	2	1	1	1	1	2010	1	2	2	2	1	1	2	2	11410102006	114101020061001	ATENOLOL	47	9	2	3	2	0	0	1	1
11463101	21	2	1066	69	1	20.42	26.57	4493.1	404.945	3	2	2	1	2	1	2016	1	2	2	2	1	1	1	1	11463101010	114631010171003	QUETIAPINE	251	12	3	3	3	1	1	0	0
11906101	15	1	1123	42	1	37.01	47.22	16882.1	1764.1	3	1	1	1	2	1	2010	1	2	2	2	1	2	2	2	11906101007	119061010251003	TACROLIMUS	104	6	2	1	1	0	0	1	0
11906101	15	1	1123	43	1	55.71	35.1	13618.5	1557.93	3	1	1	1	1	1	2011	1	2	2	2	1	2	2	2	11906101007	119061010251002	TACROLIMUS	104	7	2	1	1	0	0	1	0
12054102	21	1	1069	59	2	54.31	26.05	12006.5	1366.56	4	1	1	1	3	1	2017	1	1	1	2	2	2	1	2	12054102006	120541020271001	SODIUN BICARBONATE	88	7	2	2	0	1	1	1	0
12054102	21	1	1069	58	2	41.46	48.12	10893.3	1245.15	4	1	1	1	3	1	2016	1	1	1	2	2	2	1	2	12054102005	120541020101001	LOPERAMIDE HCL	90	4	1	2	0	0	1	1	0
12073101	15	2	1032	72	1	23.48	26.3	15585.7	1548.15	4	2	1	1	2	1	2011	1	2	2	1	2	2	1	1	12073101002	120731010581001	WARFARIN	82	13	3	3	3	0	1	0	0
12073101	15	2	1032	71	1	20.69	32.04	6737.91	643.731	4	2	1	1	1	1	2010	1	2	2	2	2	2	2	1	12073101007	120731010131002	HYDROCO/APAP	58	7	2	3	2	0	0	0	0
12158101	21	1	1107	67	2	29.35	40.93	6380.01	639.594	3	2	1	2	1	2	2017	1	2	2	2	1	2	2	2	12158101011	121581010431001	TRAZODONE	249	5	2	3	2	0	0	0	0
12299102	15	1	1085	63	2	44.4	61.86	5511.85	671.857	3	2	4	2	1	2	2010	1	1	1	2	1	1	2	1	12299102002	122991020111001	LOSARTAN POT	56	6	2	2	3	0	0	1	1
12299102	15	1	1085	64	2	44.52	52.24	4360.27	385.656	3	1	4	2	1	2	2011	1	1	1	2	1	1	2	2	12299102018	122991020361001	VALCYTE	7	11	3	2	2	0	0	1	1
12490101	21	3	1065	72	1	48.27	60.46	9278.46	962.333	4	1	1	1	3	2	2017	1	2	2	2	1	2	2	2	12490101009	124901010571001	SILDENAFIL CITRATE	303	9	2	3	1	0	0	1	1
12490101	21	3	1065	71	1	58.83	54.63	9287.07	1113.17	4	1	1	1	3	2	2016	1	2	2	2	1	2	2	2	12490101006	124901010071001	SIMVASTATIN	19	7	2	3	1	0	0	1	1
12593101	21	2	1142	70	1	33.59	54.02	15449.2	1504.74	2	1	1	1	2	2	2016	1	1	1	2	1	2	2	1	12593101012	125931010501002	HYDRALAZINE	53	17	3	3	3	0	0	1	1
13013101	21	1	1128	65	2	13.19	51.79	6339.06	741.426	2	2	1	2	1	1	2016	1	2	2	1	1	1	1	1	13013101017	130131010311001	VESICARE	264	13	3	3	3	0	0	0	1
13093101	21	2	1033	67	2	53.82	59.5	5751.09	509.281	1	2	2	2	2	1	2017	1	1	1	2	1	2	2	2	13093101002	130931010171001	SIMVASTATIN	19	2	1	3	1	0	0	1	1
13093101	21	2	1033	66	2	56.76	60.03	3649.64	339.953	1	1	2	2	2	1	2016	1	1	1	2	1	2	2	2	13093101002	130931010031004	SIMVASTATIN	19	2	1	3	1	0	0	1	1
13222101	21	2	1098	85	1	17.78	48.03	11385.1	1057.57	3	2	1	1	2	1	2017	1	1	2	1	1	2	2	1	13222101007	132221010281002	HYSINGLA ER	58	9	2	3	3	0	0	0	0
13222102	21	2	1098	80	2	21.51	58.09	10746.9	1175.48	3	2	1	1	2	1	2017	1	1	2	1	1	1	2	2	13222102010	132221020651002	DOXAZOSIN	43	10	3	3	3	0	0	0	1
13222102	21	2	1098	79	2	15.67	54.79	14305.3	1107.13	3	2	1	1	1	1	2016	1	1	2	1	1	1	2	2	13222102010	132221020151001	DOXAZOSIN	43	9	2	3	3	0	0	0	1
13306102	21	2	1040	53	2	36.56	55.89	10822	1430.15	3	2	1	1	1	1	2017	1	2	2	2	1	2	2	2	13306102004	133061020251002	VITAMIN D	119	6	2	2	2	0	0	1	1
13387101	21	2	1056	71	2	17.63	61.08	1545.33	192.036	3	1	3	2	1	1	2017	1	2	2	1	1	2	2	2	13387101028	133871010941001	FUROSEMIDE	49	8	2	3	2	0	0	0	1
13387101	21	2	1056	70	2	28.63	47.21	1543.9	173.819	3	1	3	2	1	1	2016	1	2	2	1	1	2	2	2	13387101005	133871010071002	DICLOFENAC	58	13	3	3	2	0	0	0	0
13453102	21	2	1158	55	2	33.33	62.01	4309.41	522.969	4	2	3	1	1	1	2016	1	2	2	2	1	1	2	1	13453102010	134531020721005	FOLIC ACID	119	8	2	2	3	0	0	1	1
13540102	21	3	1053	85	2	22.78	41.8	6265.28	856.214	4	2	4	2	2	1	2016	1	2	2	1	1	1	2	1	13540102007	135401020121001	PRAVASTATIN	19	9	2	3	3	0	0	0	0
13540102	21	3	1053	85	2	21.95	52.05	7877.15	911.274	4	2	4	2	2	1	2017	1	2	2	1	1	1	2	1	13540102012	135401020751002	ISOSORB MONO	45	9	2	3	3	0	0	0	1
13596102	15	3	1026	59	1	25.44	39.51	12021.2	1251.9	2	2	1	1	2	1	2011	1	1	1	1	2	1	2	1	13596102016	135961020851002	INSULIN NPH HUMAN	99	11	3	2	3	0	0	0	0
13617101	15	3	1124	61	1	21.39	47.98	5166.83	482.835	2	2	2	1	1	1	2011	1	1	1	2	1	1	2	1	13617101005	136171011061001	GLYBURIDE	99	5	2	2	3	0	0	0	0
13617101	15	3	1124	60	1	21.26	36.8	5356.61	588.291	2	2	2	1	1	1	2010	1	1	1	1	1	1	2	1	13617101001	136171010051001	HYDROCODONE/APAP	58	4	1	2	3	0	0	0	0
13655103	21	1	1091	42	1	45.81	54.25	8037.5	1241.35	1	1	2	2	2	1	2017	1	2	2	2	1	1	2	2	13655103003	136551030301002	NIFEDIPINE	48	2	1	1	2	0	0	1	1
13718102	15	2	1099	69	2	21.98	43.83	15357.9	1707.04	4	2	1	1	1	1	2011	1	1	1	1	1	1	2	1	13718102014	137181021301002	DILTIAZEM	46	11	3	3	3	0	1	0	0
13718102	15	2	1099	68	2	29.48	36.19	18090.9	1252.13	4	2	1	1	1	1	2010	1	1	1	1	1	1	2	1	13718102009	137181020201001	FUROSEMIDE	49	11	3	3	3	1	1	0	0
13907101	15	1	1039	53	1	28.73	47.1	2433.99	243.364	1	1	2	1	3	2	2010	1	2	2	2	1	2	2	1	13907101006	139071010281001	OMEGA-3	119	6	2	2	2	0	0	0	0
13907101	15	1	1039	54	1	29.04	55.61	2704.65	342.58	1	2	2	1	3	2	2011	1	2	2	1	1	2	2	1	13907101013	139071012391001	TESTOSTERONE	101	11	3	2	3	0	0	0	1
14113103	21	2	1161	68	1	23.69	37.14	4531.33	482.292	1	2	3	1	2	1	2017	1	2	2	2	1	2	2	2	14113103005	141131030841005	CARVEDILOL	47	5	2	3	1	0	1	0	0
14259101	15	1	1124	60	1	18.64	36.94	12956	1113.75	2	2	2	1	1	1	2011	1	2	2	2	1	1	1	2	14259101012	142591012741002	TEMAZEPAM	67	12	3	2	2	0	0	0	0
14259101	15	1	1124	59	1	21.06	31.69	9932.29	1044.47	2	2	2	1	2	1	2010	1	2	2	1	1	1	1	2	14259101016	142591010341001	PREDNISOLONE	147	15	3	2	3	0	0	0	0
14402102	15	1	1136	69	1	44.94	52.92	12574.1	1465.35	2	2	1	1	1	1	2011	1	1	1	1	1	2	2	2	14402102006	144021020261001	BENICAR HCT	55	5	2	3	2	0	0	1	1
14521103	15	1	1034	41	1	37.65	39.48	12120.7	894.754	2		2	2	1	2	2010	1	2	2	2	1	1	2	2	14521103001	145211030021003	B-D UF III SHORT PEN	293	1	1	1	2	0	0	1	0
14667101	21	1	1148	76	2	24.5	27.38	4163.05	589.624	1	2	3	2	1	2	2017	1	2	2	2	1	1	1	1	14667101012	146671010761006	NAPHCON-A	147	8	2	3	3	1	1	0	0
14700101	21	2	1134	69	2	46.65	40.59	4296.69	428.945	3	1	1	2	2	2	2017	1	2	2	2	1	2	2	2	14700101007	147001010291003	ALLOPURINOL	194	7	2	3	1	0	0	1	0
14700101	21	2	1134	68	2	37.52	59.22	3732.39	429.75	3	2	1	2	2	2	2016	1	2	2	2	1	2	2	2	14700101003	147001010081001	AMPHET/DEXTR	71	7	2	3	1	0	0	1	1
14924102	15	1	1028	57	1	28.2	39.17	7963.21	820.765	3	1	1	2	2	1	2011	1	1	1	1	1	2	1	2	14924102003	149241020041008	AMLODIPINE	48	3	1	2	3	0	0	0	0
15056101	15	2	1145	79	1	20.92	49.02	9222.38	1250.21	3		1	1	3	2	2011		2	2	2	1	2	2	2	15056101002	150561010091001	AMLODIPINE	48	2	1	3	1	0	0	0	0
15101101	15	2	1104	35	2	62.12	38.34	14460.3	1660.71	4	1	1	1	3	2	2010	1	1	1	2	2	2	2	2	15101101002	151011010061001	AMOX/K CLAV	13	2	1	1	0	0	0	1	0
15101101	15	2	1104	36	2	58.02	49.91	12356	1465.87	4	1	1	1	3	2	2011	1	1	1	2	2	2	2	2	15101101003	151011010161001	SIMVASTATIN	19	1	1	1	0	0	0	1	1
15204101	15	1	1038	51	1	53.46	57.33	4603.74	530.995	2	1	2	2	1	1	2010	1	2	2	2	1	2	2	2	15204101010	152041010381001	PREDNISONE	98	8	2	2	1	0	0	1	1
15204101	15	1	1038	52	1	53.46	57.33	4262.23	401.033	2	2	2	2	1	1	2011	1	2	2	2	1	2	2	2	15204101011	152041012091002	RENVELA	107	9	2	2	1	0	0	1	1
15222102	15	2	1093	77	1	20.72	52.35	8901.72	1201.5	3		3	1	1	1	2011	1	2	2	1	2	2	2	1	15222102001	152221020071001	HYDROCO/APAP	58	1	1	3	2	0	1	0	1
15288101	21	1	1144	66	2	38.58	48.7	5839.5	734.914	3	1	2	2	2	1	2016	1	2	2	2	1	1	2	2	15288101005	152881010081001	LISINOPRIL	42	3	1	3	2	0	0	1	0
15846103	15	1	1007	44	1	47.94	60.24	13357.6	1866.97	3	1	2	2	2	1	2011	1	2	2	2	1	2	2	1	15846103006	158461030591001	NAPROXEN	58	6	2	1	2	0	0	1	1
15898102	21	1	1085	56	1	40.49	55.51	6979.79	768.034	3	2	3	1	2	1	2017	1	2	2	2	1	1	2	1	15898102009	158981020781002	NIFEDIPINE	48	6	2	2	3	1	0	1	1
15943101	15	2	1003	66	2	43.42	58.72	7232.27	649.278	3	1	2	2	3	1	2011	1	1	1	2	1	1	2	2	15943101017	159431011121002	LEVETIRACETA	64	10	3	3	2	0	0	1	1
15943101	15	2	1003	65	2	50.22	58.32	8876.91	877.568	3	2	2	2	3	1	2010	1	1	1	2	1	1	2	2	15943101004	159431010161001	SPIRONOLACT	49	10	3	3	2	0	0	1	1
16237102	21	1	1063	83	1	38.25	52.16	25417.9	2274.04	1	1	1	1	3	2	2016	1	1	1	2	1	1	2	1	16237102013	162371020191001	LOSARTAN POT	56	12	3	3	3	0	0	1	1
16237102	21	1	1063	84	1	34.06	59.42	24022.2	2850.44	1	1	1	1	3	2	2017	1	1	1	2	1	1	2	1	16237102017	162371020981001	LEVOTHYROXIN	103	12	3	3	3	0	0	1	1
16387101	15	2	1121	85	2	28.57	17.84	11033	1189.76	2	2	1	2	1	1	2011	1	1	1	1	1	1	2	1	16387101020	163871010521001	CEFUROXIME	9	9	2	3	3	1	1	0	0
16393101	21	1	1037	75	1	27.34	36.69	6302.44	582.335	2	1	2	2	2	2	2017	1	2	2	2	1	2	1	2	16393101022	163931011021008	RAMIPRIL	42	13	3	3	1	0	0	0	0
16393101	21	1	1037	74	1	25.08	25.66	5711.79	643.659	2	1	2	2	3	2	2016	1	2	2	2	1	2	1	1	16393101010	163931010161003	TAMSULOSIN	43	12	3	3	2	1	1	0	0
16399101	15	2	1134	66	2	31.87	42.19	3891.64	346.373	4	2	2	2	1	1	2011	1	2	2	1	1	1	2	1	16399101013	163991012011002	PLAVIX	83	10	3	3	3	0	0	1	0
16586102	21	1	1159	50	1	48.87	49.05	1952.74	232.775	4	2	3	2	1	1	2016	1	2	2	2	1	1	2	1	16586102007	165861020491004	NIFEDIPINE	48	7	2	2	3	0	0	1	0
16604101	15	1	1016	61	2	57.93	34.97	23715.9	2228.56	2	1	1	2	3	2	2010	1	1	1	2	1	1	2	1	16604101002	166041010061001	PAROXETINE	249	7	2	2	3	1	1	1	0
16604101	15	1	1016	62	2	50.81	29.67	21497	2036.54	2	2	1	2	2	2	2011	1	1	1	1	1	1	2	1	16604101010	166041010561001	ALBUTEROL	125	10	3	2	3	1	1	1	0
16693101	21	1	1073	63	2	20.74	58.5	2554.22	240.088	2	2	4	2	1	1	2016	1	2	2	2	1	1	2	1	16693101002	166931010331001	CARVEDILOL	47	4	1	2	3	0	0	0	1
16875101	21	1	1134	74	2	50.2	47.45	5703.71	792.194	1	2	3	2	2	1	2016	1	2	2	2	1	1	1	2	16875101015	168751010171001	Q-PAP	58	12	3	3	2	0	0	1	0
16889101	21	1	1134	65	1	19.44	60.63	13651.4	1537.29	2		1	2	1	1	2016	1	1	2	2	1	1	2	1	16889101012	168891010121001	XARELTO	82	6	2	3	3	0	0	0	1
17173101	21	1	1003	55	2	30.39	59.16	8535.65	795.786	3	2	2	2	3	2	2017	1	1	1	2	1	1	2	1	17173101024	171731011191001	ROSUVASTATIN	19	17	3	2	3	0	0	0	1
17192102	21	2	1129	75	1	21.48	50.85	7871.56	882.291	3	1	1	1	1	1	2016	1	2	2	1	1	2	2	2	17192102002	171921020081001	SIMVASTATIN	19	4	1	3	2	0	0	0	1
17192102	21	2	1129	76	1	23.61	53.73	7331.28	853.404	3	2	1	1	1	1	2017	1	2	2	1	1	2	2	2	17192102007	171921020581001	AMLODIPINE	48	5	2	3	3	0	0	0	1
17214101	21	2	1153	59	1	16.1	50.26	8935.61	972.072	4	2	1	1	1	2	2017	1	1	1	2	1	1	2	1	17214101007	172141010521001	NORTRIPTYLIN	249	9	2	2	3	0	0	0	1
17234102	15	2	1119	61	2	24.69	40.67	16783.8	1411.01	1	1	1	1	2	1	2011	1	1	1	1	1	1	2	1	17234102008	172341021161003	TRAZODONE	249	12	3	2	3	0	0	0	0
17234102	15	2	1119	60	2	23.6	48.59	17352.1	2336.8	1	1	1	1	3	1	2010	1	1	1	1	1	1	2	1	17234102010	172341020161001	GABAPENTIN	64	12	3	2	3	0	0	0	0
17421101	15	1	1003	61	2	38.95	44.18	7199.43	770.979	3	2	2	2	1	1	2011	1	1	1	1	1	1	2	1	17421101014	174211010941001	TRILIPIX	19	14	3	2	3	0	0	1	0
17421101	15	1	1003	60	2	47.89	37.02	6321.19	506.327	3	2	2	2	2	1	2010	1	1	1	1	1	1	2	1	17421101011	174211010271003	PLAVIX	83	9	2	2	3	0	1	1	0
17488101	15	1	1098	59	2	41.42	43.05	7416.36	760.036	3	1	2	2	1	1	2011	1	2	2	2	1	2	2	1	17488101007	174881011761001	CALC ACETATE	117	5	2	2	2	0	0	1	0
17488101	15	1	1098	58	2	29.78	53.33	7583.91	695.213	3	2	2	2	1	1	2010	1	2	2	2	1	2	2	1	17488101007	174881010171001	CALC ACETATE	117	6	2	2	2	0	0	0	1
17516103	15	2	1075	53	2	23.04	35.12	5134.37	591.853	4	2	3	1	1	1	2011	1	2	2	2	1	1	2	1	17516103025	175161031891001	MICARDIS	56	13	3	2	3	0	0	0	0
17516103	15	2	1075	52	2	32.3	30.35	5322.85	527.971	4	2	3	1	1	1	2010	1	2	2	2	1	1	2	1	17516103011	175161030321002	LISINOPRIL	42	12	3	2	3	0	0	1	0
17558102	15	1	1082	74	2	33.36	49.34	8467.97	707.814	3	2	3	1	2	1	2010	1	2	2	2	2	1	2	2	17558102002	175581020051001	RENA-VITE	120	4	1	3	1	0	0	1	0
17561102	21	2	1127	81	2	17.72	59.2	20637.8	2329.39	2	2	1	2	3	1	2016	1	2	2	1	1	2	2	1	17561102009	175611020181002	COMBIGAN	147	6	2	3	3	0	0	0	1
17625101	21	2	1013	50	2	25.13	42.26	5770.48	549.544	1	2	1	2	1	1	2017	1	2	2	1	1	2	2	2	17625101002	176251010161001	PROMETH/COD	132	10	3	2	3	0	0	0	0
17691101	21	1	1016	46	2	31.34	43.66	10017.7	889.701	2	2	1	2	3	2	2017	1	1	1	2	1	2	1	2	17691101008	176911010261001	ALPRAZOLAM	67	10	3	2	1	0	0	0	0
18085101	15	2	1144	56	2	28.18	33	6431.71	655.369	3		2	2	1	1	2010	1	2	2	1	1	2	2	1	18085101009	180851010371002	ALBUTEROL	125	9	2	2	3	0	1	0	0
18114102	15	1	1080	46	1	37.56	48.58	9098.99	1150.74	3	1	2	1	2	2	2011	1	1	2	1	1	1	2	1	18114102010	181141020551001	HYDRALAZINE	53	8	2	2	3	0	0	1	0
18120101	21	2	1086	64	1	41.91	61.73	15321.9	1658.2	4	1	3	1	3	2	2017	1	1	1	2	1	1	2	1	18120101012	181201010391001	AMOXICILLIN	13	5	2	2	3	0	0	1	1
18259101	21	1	1077	46	2	47.69	38	10418	1203.37	3	2	2	1	1	1	2016	1	1	1	2	1	2	2	2	18259101005	182591010261003	KLOR-CON M20	117	5	2	2	1	0	0	1	0
18259101	21	1	1077	47	2	53.3	55.53	12031	1566.07	3	1	2	1	3	1	2017	1	1	1	2	1	2	2	2	18259101005	182591010261004	KLOR-CON M20	117	5	2	2	1	0	0	1	1
18636102	15	2	1154	67	1	21.7	41.3	6849.65	752.718	3	2	2	2	1	1	2011	1	2	2	2	1	1	2	1	18636102015	186361021661002	VENTOLIN HFA	125	9	2	3	3	0	0	0	0
18636102	15	2	1154	66	1	17.41	44.94	7535.8	764.315	3	2	2	2	1	1	2010	1	2	2	2	1	1	2	1	18636102015	186361020511005	VENTOLIN HFA	125	13	3	3	3	1	0	0	0
18666102	21	2	1134	82	1	41.19	66.22	3117.74	351.304	4	2	2	1	1	1	2016	1	2	2	2	1	1	2	2	18666102005	186661020071001	GLIPIZIDE	99	6	2	3	3	0	0	1	1
18815101	21	2	1049	54	2	26.1	46.26	3423.49	413.736	3	1	2	2	1	1	2016	1	2	2	1	1	2	2	2	18815101004	188151010041001	LOSARTAN POT	56	10	3	2	2	1	1	0	0
18815101	21	2	1049	55	2	29.2	36.72	2932.48	438.629	3	1	2	2	2	1	2017	1	2	2	1	1	2	2	2	18815101015	188151010611001	HYDROXYZ HCL	67	10	3	2	2	0	0	0	0
18982102	21	2	1119	53	1	36.57	42.13	10036.4	1277.66	1	2	3	2	1	1	2016	1	2	2	2	1	2	2	2	18982102002	189821020151001	ONDANSETRON	65	3	1	2	1	0	0	1	0
18982102	21	2	1119	54	1	37.4	54.48	15268.6	1610.68	1	2	3	2	1	1	2017	1	2	2	2	1	2	2	2	18982102003	189821021541002	PANTOPRAZOLE	272	3	1	2	1	0	0	1	1
19029101	21	1	1160	58	2	32.13	37.33	5484.46	679.062	3	2	1	2	1	1	2017	1	2	2	1	2	2	1	2	19029101004	190291010641002	CITALOPRAM	249	13	3	2	1	0	0	1	0
19029101	21	1	1160	57	2	46.4	37.31	6097.76	666.907	3	2	1	2	1	1	2016	1	2	2	1	2	2	1	2	19029101006	190291010111001	PREDNISONE	98	8	2	2	1	0	0	1	0
19476101	21	1	1044	62	2	47.61	55.85	5638.19	556.004	4	2	1	2	3	2	2017	1	1	1	2	2	1	2	2	19476101010	194761010491001	AZITHROMYCIN	11	5	2	2	2	0	0	1	1
19539102	21	1	1070	63	2	22.18	42.48	3526.62	397.506	3	2	4	2	1	1	2016	1	2	2	1	1	1	2	2	19539102006	195391020071002	ATORVASTATIN	19	5	2	2	3	0	1	0	0
19539102	21	1	1070	64	2	23.87	44.12	4753.78	565.055	3	2	4	2	2	1	2017	1	2	2	1	1	1	2	2	19539102005	195391020281005	CHLORTHALID	49	8	2	2	3	0	1	0	0
19651102	21	2	1072	62	2	26.05	35.98	11989.8	1172.05	2	2	2	1	3	1	2017	1	1	1	1	1	2	1	1	19651102026	196511020731002	DERMATOLOGICAL AGENTS	136	12	3	2	3	0	1	0	0
19651102	21	2	1072	61	2	21.12	51.2	9588.78	1171.5	2	1	2	1	2	1	2016	1	1	1	1	1	2	1	1	19651102018	196511020241001	CHOLESTYRAM	19	14	3	2	3	0	0	0	1
20232101	17	2	1098	64	2	45.89	58.28	3916.35	435.476	3	1	2	2	2	2	2013	1	1	1	1	1	2	2	2	20232101004	202321010111001	CLONIDINE	44	3	1	2	2	0	0	1	1
20232101	17	2	1098	63	2	44.76	55.76	3925.71	474.051	3	2	2	2	1	2	2012	1	1	1	1	1	2	2	2	20232101003	202321010031001	HYDROCHLOROT	49	3	1	2	2	0	0	1	1
20241101	17	2	1029	28	1	63.34	27.56	2210.03	249.18	3	2	1	1	1	1	2012	2	1	1	2	2	2	2	2	20241101002	202411010031001	CEPHALEXIN	9	2	1	1	0	1	0	1	0
20241101	17	2	1029	29	1	51.82	46.88	2728.35	255.975	3	2	1	2	1	1	2013	2	3	2	2	1	2	2	2	20241101001	202411010131001	HYDROCODONE-ACETAMINOPHEN	58	3	1	1	1	0	0	1	0
20447101	17	2	1126	41	1	27.71	58.55	35998.9	3400.03	2	1	1	2	2	1	2012	2	2	1	1	1	2	1	2	20447101001	204471010031001	TACROLIMUS	104	9	2	1	2	0	0	0	1
20968101	17	1	1047	85	2	9.88	69.83	3971.59	462.53	3	2	2	2	1	1	2013	1	2	2	1	1	2	2	2	20968101005	209681010191002	RANITIDINE	94	7	2	3	2	0	0	0	1
21172102	17	2	1043	31	2	33.09	46.8	4344.85	499.813	3	1	3	1	2	2	2013	1	1	1	2	2	1	2	2	21172102002	211721021691001	CHOLESTYRAM	19	3	1	1	1	0	0	1	0
21172102	17	2	1043	30	2	31.55	55.93	4992.64	414.137	3	1	3	1	2	2	2012	1	1	2	2	1	1	2	2	21172102001	211721020041002	LANTUS	99	1	1	1	2	0	0	0	1
21174101	17	1	1007	54	1	36.7	52.56	10189.8	1183.3	3	1	1	2	1	1	2013	1	1	1	1	1	1	2	2	21174101008	211741010851004	SODIUM BICAR	88	4	1	2	3	0	0	1	1
21174101	17	1	1007	53	1	30.96	47.63	15313.8	1530.56	3	1	1	2	1	1	2012	1	2	1	2	1	1	2	2	21174101006	211741010181005	DILTIAZEM	46	5	2	2	2	0	1	0	0
21386102	17	1	1065	66	2	31.11	53.61	23014.3	2270.57	4	2	1	1	3	2	2012	1	2	2	2	1	1	2	1	21386102007	213861020361006	TAB-A-VITE	120	5	2	3	3	0	0	0	1
22295102	17	1	1124	73	2	46.29	58.07	13742.8	1732.91	2	2	1	1	3	2	2013	1	1	1	2	1	1	2	2	22295102009	222951020481001	TIMOLOL MAL	147	9	2	3	3	0	0	1	1
22295102	17	1	1124	72	2	43.05	59.07	9607.4	1030.07	2	2	1	1	1	2	2012	1	1	1	2	2	1	2	2	22295102009	222951020241002	TIMOLOL MAL	147	8	2	3	2	0	0	1	1
22369101	17	2	1013	77	2	31.67	51.9	18592	1928.93	3	1	1	2	3	1	2013	1	2	2	2	1	2	2	2	22369101005	223691010171001	VALSARTAN	56	4	1	3	1	0	0	0	1
22374101	17	2	1161	32	1	33.26	40.08	6491.51	574.723	2	1	2	2	2	2	2013	1	1	1	2	1	2	2	2	22374101002	223741010241002	METOPROL TAR	47	8	2	1	1	0	0	1	0
22374101	17	2	1161	31	1	29.49	34.23	4840.96	409.297	2	1	2	2	1	2	2012	1	1	1	2	1	1	2	2	22374101010	223741010181001	KALEXATE	110	8	2	1	2	1	0	0	0
2291408102	22	3	2017	41	1	53.93	57.08	16475	1511.37	2	1	2	1	3	2	2018	1	1	1	2	1	2	2	2	2291408102004	2291408102004403001	METOPROL TAR	47	4	1	1	1	0	0	1	1
2291627101	22	2	2058	81	2	48.55	50.12	17796.4	2697.65	3	2	4	2	1	1	2018	1	2	2	2	1	2	2	1	2291627101010	2291627101010403002	ASPIRIN TAB DELAYED RELEASE 81 MG	58	7	2	3	2	0	0	1	1
2291896104	22	2	2099	77	1	43.02	42.93	2320.74	287.179	4	1	4	1	1	1	2018	1	2	2	2	1	1	2	1	2291896104011	2291896104011303001	OPHTHALMIC PREPARATIONS	147	8	2	3	3	0	0	1	0
2292055102	22	1	2095	55	2	41.74	56.12	8077.05	811.888	3	1	4	2	2	1	2018	1	1	1	2	1	1	2	1	2292055102018	2292055102018303002	NP THYROID	103	13	3	2	3	0	0	1	1
2292343101	22	2	2114	74	2	19.76	49.25	3207.57	336.864	3	2	2	2	1	1	2018	1	2	2	2	1	1	2	1	2292343101003	2292343101003303002	LABETALOL	47	5	2	3	3	0	0	0	0
2292526102	22	2	2064	79	1	22.9	51.69	7676.49	768.507	3	2	3	2	3	1	2018	1	2	2	2	1	1	2	1	2292526102012	2292526102012303001	GLIMEPIRIDE	99	10	3	3	3	0	0	0	1
2292785101	22	2	2018	66	2	24.21	52.64	15179.7	1562.6	4	2	1	1	3	2	2018	1	1	1	2	1	1	2	1	2292785101016	2292785101016303001	LIOTHYRONINE	103	14	3	3	3	0	0	0	1
2292881101	22	2	2007	52	1	35.64	55.57	5993.3	610.232	3	2	2	2	1	1	2018	1	2	2	2	2	1	2	1	2292881101004	2292881101004403002	CARVEDILOL	47	6	2	2	2	0	1	1	1
2292964101	22	2	2010	64	1	24.32	54.87	3296.32	350.709	2	2	1	2	1	1	2018	2	2	2	1	1	1	2	1	2292964101029	2292964101029303001	ADVAIR DISKU	125	13	3	2	3	0	0	0	1
2293469101	22	2	2087	85	2	22.65	61.17	7380.14	830.579	3	2	1	1	2	2	2018	1	2	2	2	1	2	2	1	2293469101010	2293469101010303001	APIXABAN	82	7	2	3	2	0	0	0	1
2293613101	22	2	2088	35	1	56.21	45.65	26996.7	2870.65	1	2	2	2	1	1	2018	2	2	2	2	1	2	2	2	2293613101010	2293613101010403002	AMLODIPINE	48	7	2	1	1	0	0	1	0
2293650102	22	2	2090	81	1	53.89	58.81	43662.6	4537.25	3	2	1	1	3	2	2018	1	1	1	2	1	2	2	2	2293650102006	2293650102006303002	HYDROCHLOROT	49	6	2	3	2	0	0	1	1
2293711101	22	2	2115	52	1	24.06	40.88	4079.81	479.217	2	2	2	2	2	1	2018	1	1	1	2	1	2	2	2	2293711101005	2293711101005303001	ATORVASTATIN	19	6	2	2	1	0	1	0	0
2294667101	22	1	2075	63	2	16.84	30.98	15214.5	1638.47	4	2	1	1	3	1	2018	1	1	1	1	1	1	2	1	2294667101022	2294667101022303004	TRAZODONE	249	19	3	2	3	0	1	0	0
2294818101	22	2	2021	63	1	56.37	50.25	14817.6	1690.37	1	1	1	2	3	1	2018	2	1	1	2	1	2	2	2	2294818101001	2294818101001403001	LOSARTAN POT	56	2	1	2	1	0	0	1	1
2294829101	22	1	2071	55	1	32.4	56.4	5540.04	668.716	3	2	2	1	3	1	2018	1	1	1	1	1	1	2	1	2294829101009	2294829101009303006	ROSUVASTATIN	19	6	2	2	3	0	0	1	1
2295189101	22	3	2077	70	1	19.67	32.57	7013.29	936.055	4	2	1	1	1	1	2018	1	2	2	1	1	1	2	1	2295189101018	2295189101018303001	CLONIDINE	44	8	2	3	3	1	1	0	0
2295495101	22	1	2106	48	2	53.64	52.98	7999.53	876.219	3	1	1	2	2	1	2018	1	1	1	2	2	2	2	2	2295495101006	2295495101006303001	BENZONATATE	124	4	1	2	0	0	0	1	1
2295819102	22	1	2050	55	1	15.42	59.05	25202.5	2757.93	1	2	1	1	1		2018	1	1	1	1	1	2	2	1	2295819102024	2295819102024303001	NON-ASPIRIN	58	11	3	2	3	0	0	0	1
2295844102	22	1	2056	70	2	38.38	54.37	4033.75	448.9	3	2	2	1	1	2	2018	1	1	1	1	1	2	1	1	2295844102002	2295844102002303001	ULORIC	289	10	3	3	3	0	0	1	1
2296032101	22	2	2018	60	1	53.08	57.63	23933.8	2769.17	4	1	1	1	2	1	2018	1	1	1	1	1	2	2	2	2296032101005	2296032101005303001	ALLOPURINOL	194	6	2	2	2	0	0	1	1
2296193102	22	1	2103	59	1	28.9	38.25	7132.19	753.882	4	2	3	1	1	1	2018	1	2	2	1	1	1	2	2	2296193102020	2296193102020303001	LANTUS	99	17	3	2	3	0	1	0	0
2296227101	22	2	2014	68	1	33.49	45.86	10476.7	1131.05	4	2	1	1	3	2	2018	1	2	2	1	1	1	2	2	2296227101009	2296227101009303001	NOVOLOG	99	6	2	3	3	0	0	1	0
2296818101	22	3	2018	73	2	4.41	50.64	17047.2	1742.87	4	2	1	1	3	2	2018	1	2	2	1	1	2	2	1	2296818101011	2296818101011303002	ATORVASTATIN	19	7	2	3	3	0	0	0	1
2297040101	22	2	2004	42	1	47.52	41.87	9225.4	1274.62	4	1	1	2	1	1	2018	1	2	2	2	1	1	2	2	2297040101008	2297040101008303001	SENSIPAR	495	6	2	1	2	0	0	1	0
2297131101	22	2	2002	52	1	35.2	37.4	6563.51	667.342	2	2	2	2	1	1	2018	1	2	2	1	1	2	2	1	2297131101019	2297131101019303001	METHOCARBAM	73	15	3	2	3	0	0	1	0
2297183101	22	1	2096	63	1	52.71	57.37	15304.6	1814.94	3	1	3	1	3	2	2018	1	1	1	2	1	2	2	2	2297183101006	2297183101006303001	ESOMEPRA MAG	272	9	2	2	1	0	0	1	1
2297686102	22	1	2042	53	1	42.51	61.87	11245.2	1297.84	4	1	3	1	3	2	2018	1	1	1	2	1	1	2	2	2297686102004	2297686102004303002	LANTUS	99	3	1	2	2	0	0	1	1
2297933101	22	1	2049	59	1	35.73	54.38	13542.1	1475.57	2	1	1	2	1	2	2018	1	1	1	2	1	1	2	1	2297933101032	2297933101032303002	NITROGLYCERN	45	18	3	2	3	0	0	1	1
2298139102	22	1	2112	46	1	20.24	47.95	11005.3	1122.17	3	2	1	1	2	1	2018	1	1	1	1	1	2	2	2	2298139102009	2298139102009303011	ANORO ELLIPT	125	8	2	2	2	0	0	0	0
2298652102	22	1	2112	85	2	23.69	66.83	12003.2	1237.44	3	2	1	2	1	1	2018	1	2	2	2	1	1	1	2	2298652102016	2298652102016303005	FOLIC ACID	119	10	3	3	3	0	0	0	1
2298713101	22	1	2037	52	2	16.18	34.3	4861.66	499.955	1	1	3	1	1	1	2018	1	2	2	2	1	2	1	2	2298713101007	2298713101007303004	WARFARIN	82	7	2	2	1	0	0	0	0
2298990101	22	1	2090	75	2	30.63	40.36	7270.04	585.083	3	1	1	2	1	1	2018	1	1	2	2	1	1	1	1	2298990101026	2298990101026403001	MONTELUKAST	243	14	3	3	3	0	0	0	0
2298993101	22	1	2116	64	2	18.25	54.25	20160.8	2219.75	3	2	1	2	1	2	2018	2	1	1	2	1	1	2	2	2298993101012	2298993101012303006	ONDANSETRON	65	9	2	2	2	0	0	0	1
2299180102	22	2	2003	39	1	50.74	53.36	14087	1592.51	3	2	2	1	2	1	2018	1	3	2	2	1	1	2	2	2299180102002	2299180102002303002	LISINOPRIL	42	4	1	1	2	0	0	1	1
2299395101	22	2	2003	71	2	44.98	61.3	11813	1152.33	3	2	1	2	2	1	2018	1	2	2	2	1	2	2	2	2299395101004	2299395101004303001	BONE RESORPTION INHIBITORS	409	2	1	3	2	0	0	1	1
22997104	17	1	1022	38	1	24.97	57.23	7361.24	1141.65	1	2	4	2	3	2	2013	1	2	2	1	1	2	2	2	22997104013	229971040581002	ULORIC	289	7	2	1	2	0	1	0	1
22997104	17	1	1022	37	1	34.21	43.32	8797.01	920.73	1	2	4	2	3	2	2012	1	2	2	1	1	2	2	2	22997104007	229971040111001	ALLOPURINOL	194	11	3	1	2	0	0	1	0
2320691101	23	1	2090	62	2	36.62	47.6	2282.8	220.405	3	2	3	2	1	1	2019	1	2	2	1	1	1	1	1	2320691101031	2320691101031303001	HYDROCO/APAP	58	19	3	2	3	0	0	1	0
2320691101	23	1	2090	61	2	39.05	47.55	2639.69	502.493	3	2	3	2	1	1	2018	1	2	2	1	1	1	1	1	2320691101018	2320691101018203004	LEVOTHYROXINE SODIUM TAB	103	20	3	2	3	0	0	1	0
2320804101	23	1	2095	71	1	25.3	58.4	11917.5	1170.88	3	2	1	1	3	2	2018	1	1	1	2	2	1	2	2	2320804101005	2320804101005103001	GABAPENTIN	64	8	2	3	1	0	0	0	1
2321055101	23	2	2048	69	2	21.78	55.39	6993.23	763.917	2	2	1	2	3	2	2019	1	1	2	1	1	2	2	1	2321055101912	2321055101912303002	ELIQUIS	82	8	2	3	3	0	0	0	1
2321104101	23	3	2006	65	1	39.11	58.28	4781.5	576.733	3	2	2	1	3	2	2019	1	1	1	2	1	1	2	2	2321104101004	2321104101004303003	SIMVASTATIN	19	4	1	3	2	0	0	1	1
2321566102	23	2	2076	74	1	27.76	59.29	10340.1	1241.68	3	2	1	1	3	2	2018	1	1	1	2	1	2	2	1	2321566102001	2321566102001103001	SENSIPAR	495	5	2	3	2	0	0	0	1
2321750101	23	6	2070	61	1	53.08	57.63	9150.54	1029.16	3	1	1	2	2	1	2019	2	1	1	2	1	2	2	2	2321750101001	2321750101001303001	AMLODIPINE	48	1	1	2	1	0	0	1	1
2321750101	23	2	2094	60	1	53.72	53	9101.83	1005.55	3	1	1	2	2	1	2018	2	1	1	2	1	2	2	2	2321750101001	2321750101001103002	AMLODIPINE	48	1	1	2	1	0	0	1	1
2321980102	23	1	2059	64	2	42.57	50.42	4902.53	513.305	3	2	2	1	1	1	2018	2	2	2	1	1	1	2	2	2321980102006	2321980102006103001	BUMETANIDE	49	10	3	2	3	0	0	1	1
2322330101	23	3	2010	69	1	53.56	49.73	10931.4	1231.88	2	1	1	2	2	1	2019	1	2	2	2	1	2	2	2	2322330101003	2322330101003403002	METOPROL TAR	47	3	1	3	1	0	0	1	1
2322390201	23	2	2011	60	1	43.53	42.19	8515.84	1088.58	4	2	2	2	1	1	2019	1	2	2	2	1	1	2	1	2322390201014	2322390201014403001	SIMVASTATIN	19	7	2	2	3	0	0	1	0
2322602101	23	1	2077	77	2	4.41	54.76	4714.97	413.815	4	2	1	2	1	1	2019	1	2	2	1	1	1	1	1	2322602101019	2322602101019303001	LISINOPRIL	42	8	2	3	3	0	0	0	1
2322706101	23	1	2110	64	1	53.41	53.11	13695.9	1520.27	4	1	4	1	3	1	2019	1	1	1	2	1	2	2	2	2322706101003	2322706101003303001	AMLODIPINE	48	2	1	2	1	0	0	1	1
2322706101	23	1	2110	63	1	53.41	53.11	13624.6	1849.24	4	1	4	1	3	1	2018	1	1	1	2	1	2	2	2	2322706101003	2322706101003103001	AMLODIPINE	48	3	1	2	1	0	0	1	1
2323066101	23	1	2102	68	1	33.53	45.4	7577.14	767.671	4	2	1	1	3	2	2019	1	1	1	2	1	2	2	1	2323066101008	2323066101008303002	XTAMPZA ER	58	11	3	3	2	0	0	1	0
2323066101	23	1	2102	67	1	35.24	34.65	7411.79	697.964	4	1	1	1	3	2	2018	1	1	1	2	2	2	2	1	2323066101007	2323066101007103001	TOPIRAMATE	64	7	2	3	1	0	0	1	0
2323070101	23	1	2068	55	2	28.82	68.72	986.297	125.807	3	1	2	2	1	1	2019	1	2	2	2	2	2	2	1	2323070101008	2323070101008403002	ATORVASTATIN	19	5	2	2	1	0	0	0	1
2323070101	23	1	2068	54	2	38.92	55.76	937.13	103.428	3	2	2	2	1	1	2018	1	2	2	2	2	2	2	2	2323070101003	2323070101003103001	SENSIPAR	495	3	1	2	0	0	0	1	1
2323447101	23	1	2071	68	1	42.85	53.67	7619.75	816.38	3	2	2	2	3	1	2019		1	1	1	1	1	2	2	2323447101006	2323447101006303001	NAPROXEN	58	5	2	3	3	0	0	1	1
2323447101	23	1	2071	67	1	45.02	63.1	7050.11	772.323	3	1	2	2	2	1	2018	1	1	1	1	1	1	2	2	2323447101003	2323447101003103001	LISINOP/HCTZ	55	4	1	3	3	0	0	1	1
2323677102	23	1	2092	64	2	27.45	53.25	11693.8	1273.69	2	2	1	1	2	2	2019	1	2	2	2	1	2	1	2	2323677102009	2323677102009403001	CHOLECALCIFEROL CAP 125 MCG (5000 UNIT)	119	10	3	2	2	0	0	0	1
2323700101	23	1	2073	59	2	30.83	53.61	6264.52	738.316	4	1	3	2	1	1	2019	1	2	2	2	1	1	2	2	2323700101028	2323700101028303003	ARIPIPRAZOLE	251	9	2	2	3	0	0	0	1
2323700101	23	1	2073	58	2	22.89	47.63	6280.61	705.354	4	1	3	2	1	1	2018	1	2	2	2	2	1	1	2	2323700101010	2323700101010103002	MYRBETRIQ	264	9	2	2	3	0	0	0	0
2323741101	23	1	2112	66	1	15.5	37.53	11326.8	1214.86	3	2	1	1	3	2	2019	1	2	2	1	1	2	2	1	2323741101006	2323741101006303003	LORATADINE	123	12	3	3	3	0	1	0	0
2323806101	23	2	2058	85	2	9.31	54.15	18010.9	1858.1	3	2	1	2	1	1	2019	1	2	2	1	1	1	2	1	2323806101007	2323806101007303001	PANTOPRAZOLE	272	5	2	3	3	0	0	0	1
2323806101	23	2	2058	85	2	10.66	52.64	20274.8	2279.55	3	2	1	2	1	1	2018	1	2	2	2	1	1	2	1	2323806101001	2323806101001103001	SILVER SULFA	136	6	2	3	3	0	0	0	1
2323887101	23	2	2026	84	2	48.75	53.8	14190.2	1593.28	1	1	1	2	1	1	2018	1	2	2	2	1	2	2	1	2323887101004	2323887101004103003	CARVEDILOL	47	5	2	3	2	0	0	1	1
2324091101	23	2	2095	70	2	18.19	32.6	1275.37	130.211	3	2	3	2	1	1	2019	1	2	2	2	1	1	2	2	2324091101006	2324091101006303004	LETROZOLE	24	6	2	3	2	1	1	0	0
2324273102	23	2	2076	46	1	52.97	60.42	9503.12	1092.44	3	2	1	1	2	1	2018	1	1	2	1	2	2	2	2	2324273102002	2324273102002103002	PREDNISONE	98	3	1	2	1	0	0	1	1
2324604101	23	2	2085	82	2	52.97	60.42	8146.69	934.285	1	2	2	2	1	1	2018	1	2	2	2	1	2	2	2	2324604101004	2324604101004103003	ATENOLOL	47	5	2	3	1	0	0	1	1
2324923102	23	2	2047	85	1	33.45	49.53	3942.41	568.917	2	1	1	2	2	1	2019	1	2	2	1	1	2	1	2	2324923102004	2324923102004303001	LOVASTATIN	19	5	2	3	2	0	0	1	1
2324938103	23	1	2091	57	2	42.31	19.9	11291.2	1316.84	3	2	1	1	3	1	2018	1	2	2	2	2	1	1	2	2324938103010	2324938103010103001	METFORMIN	99	7	2	2	2	1	1	1	0
2324990101	23	1	2066	60	1	18.86	31.05	10016.6	1117.6	3	2	1	1	2	1	2019	1	1	1	2	1	1	2	1	2324990101011	2324990101011303001	METOLAZONE	49	6	2	2	3	0	1	0	0
2324990101	23	1	2066	59	1	35.93	60.4	10334.4	1069.37	3	2	1	1	3	1	2018	1	1	1	2	1	1	2	1	2324990101006	2324990101006203002	CARVEDILOL	47	5	2	2	3	0	0	1	1
2325219101	23	1	2040	79	2	23.29	59.68	9535.56	1035.02	3	2	1	1	2	1	2019	1	1	2	2	1	1	2	1	2325219101912	2325219101912303001	LISINOPRIL	42	8	2	3	3	0	0	0	1
2325292101	23	4	2012	72	1	42.33	42.39	10241.5	1206.95	3	1	1	1	2	2	2019	1	2	2	1	1	1	2	2	2325292101012	2325292101012303001	BACLOFEN	73	7	2	3	3	0	0	1	0
2325534101	23	3	2045	52	1	37.41	59	6444.74	590.764	3	1	2	2	1	1	2018	2	2	2	2	1	1	2	2	2325534101007	2325534101007103003	SENSIPAR	495	6	2	2	2	0	0	1	1
2325600101	23	2	2038	83	2	37.89	46.3	9072.86	984.572	4	2	1	2	1	1	2018	1	1	2	1	1	2	1	2	2325600101004	2325600101004103001	CITALOPRAM	249	5	2	3	2	0	0	1	0
2325829101	23	2	2035	52	1	19.26	54.07	4357.33	455.516	2	2	2	2	2	1	2019	1	2	2	2	1	1	2	1	2325829101006	2325829101006403006	OMEPRAZOLE	272	2	1	2	3	0	0	0	1
2325889101	23	1	2020	67	1	39.67	51	7115.26	768.956	2	1	1	2	2	1	2019	1	1	2	2	1	2	2	2	2325889101006	2325889101006303001	MIRTAZAPINE	249	5	2	3	2	0	0	1	1
2325972101	23	2	2007	79	1	19.8	51.61	20786.8	2509.55	3	1	1	2	2	2	2018	1	1	2	2	1	1	2	2	2325972101001	2325972101001103001	CIPRODEX	148	4	1	3	2	0	0	0	1
2326115101	23	2	2027	67	1	40.78	25.98	7714.46	730.722	4	1	1	1	2	1	2019	1	1	1	2	2	2	1	1	2326115101018	2326115101018303001	ZOLPIDEM	67	10	3	3	2	1	1	1	0
2326115101	23	2	2027	66	1	48.64	38.07	7905.38	720.751	4	2	1	1	3	1	2018	1	1	1	1	2	2	1	1	2326115101002	2326115101002103001	PREDNISONE	98	10	3	3	3	0	1	1	0
2326274101	23	2	2048	72	1	18.48	39.69	5809.05	680.964	2	2	3	1	1	1	2019	1	2	2	2	2	1	2	1	2326274101002	2326274101002503003	LEVEMIR	99	1	1	3	2	0	1	0	0
2326425101	23	1	2094	63	2	22.79	52.87	4599.91	464.875	3	1	2	2	2	1	2018	1	2	2	2	1	1	2	2	2326425101017	2326425101017103001	TRIAMCINOLON	136	16	3	2	3	0	0	0	1
2326443101	23	1	2084	51	2	15.46	54.72	4482.32	454.069	2	2	2	2	1	1	2018	1	2	2	2	1	2	2	1	2326443101004	2326443101004103001	AMLODIPINE	48	6	2	2	3	0	0	0	1
2326529102	23	3	2025	85	2	25.77	43.01	18961.7	988.62	4	2	1	1	1	1	2018	1	2	2	2	2	2	1	1	2326529102005	2326529102005103001	PROMETHAZINE	65	5	2	3	1	1	0	0	0
2326821102	23	2	2028	56	2	50.13	51.2	4240.26	385.541	3	2	3	2	3	2	2019	1	1	2	2	2	1	2	1	2326821102011	2326821102011403001	VALACYCLOVIR	7	4	1	2	2	0	0	1	1
2326869103	23	1	2113	63	1	24.28	53.56	13154.5	1588.08	2	2	3	2	1	1	2019	1	2	2	2	1	1	2	2	2326869103012	2326869103012303004	ASPIRIN TAB DELAYED RELEASE 81 MG	58	8	2	2	2	0	0	0	1
2326869103	23	1	2113	62	1	22.87	46.74	17940.4	2024.4	2	2	3	2	2	1	2018	1	2	2	2	1	1	2	2	2326869103004	2326869103004103001	ATORVASTATIN	19	8	2	2	2	0	0	0	0
2326997102	23	1	2030	40	2	26.34	28.07	5485.22	731.294	2	2	1	2	1	1	2019	1	2	2	1	1	2	1	2	2326997102011	2326997102011303001	TOPIRAMATE	64	16	3	1	3	1	0	0	0
2326997102	23	1	2030	39	2	24.2	32.13	5268.37	723.099	2	1	1	2	1	1	2018	1	2	2	1	1	2	1	2	2326997102009	2326997102009103001	MONTELUKAST	243	15	3	1	3	1	1	0	0
2327264102	23	1	2045	68	2	19.45	51.47	13671.6	1432.09	3	2	1	1	3	2	2018	1	1	2	2	1	1	2	1	2327264102008	2327264102008103001	ATORVASTATIN	19	5	2	3	3	0	0	0	1
2327472101	23	1	2070	27	1	48.49	60.34	4986.4	540.664	3	1	1	1	2	2	2018	2	1	2	2	2	2	2	2	2327472101001	2327472101001103001	SYNTHROID	103	1	1	1	0	0	0	1	1
2327938102	23	2	2114	71	2	24.39	60.65	11150.6	1238.91	3	2	1	1	3	1	2019	1	2	2	2	2	2	2	2	2327938102016	2327938102016303001	NYSTAT/TRIAM	136	10	3	3	1	0	0	0	1
2327972102	23	3	2064	66	2	18.74	43.11	2217.71	260.336	3	2	3	1	1	1	2019	1	2	2	2	1	1	2	1	2327972102016	2327972102016403001	LABETALOL	47	8	2	3	3	0	0	0	0
2327972102	23	3	2064	65	2	16.5	58.5	2048.98	207.119	3	2	3	1	1	1	2018	2	2	2	2	1	1	2	1	2327972102006	2327972102006103001	ENALAPRIL	42	10	3	3	3	0	0	0	1
2328421102	23	1	2063	72	2	28.4	46.57	6299.58	694.608	4	2	3	1	2	1	2019	1	1	1	2	2	2	1	2	2328421102004	2328421102004303003	BENZODIAZEPINES	67	2	1	3	1	0	0	0	0
2328421102	23	1	2063	71	2	32.29	38.81	6135.59	700.141	4	2	3	1	2	1	2018	2	1	1	2	2	2	1	2	2328421102004	2328421102004103003	BENZODIAZEPINES	67	3	1	3	0	0	1	1	0
2328645101	23	2	2081	74	1	18.51	61.04	7465.18	961.369	2		1	1	1	1	2018	1	2	2	1	1	1	2	1	2328645101018	2328645101018103001	FISH OIL	219	16	3	3	3	0	0	0	1
2328946101	23	1	2084	51	2	44.43	33.64	6624.5	705.214	2	2	1	2	1	2	2019	1	2	1	2	1	2	2	1	2328946101002	2328946101002303001	QUETIAPINE	251	4	1	2	2	1	0	1	0
2328946101	23	1	2084	50	2	40.53	40.84	6034.66	615.526	2	2	1	2	1	2	2018	1	2	1	2	1	2	2	2	2328946101004	2328946101004103001	ATORVASTATIN	19	4	1	2	1	0	0	1	0
2329076101	23	1	2050	57	1	23.89	28	9921.7	1262.57	1	2	2	2	1	1	2019	1	2	2	2	1	1	2	1	2329076101009	2329076101009303001	CALCITRIOL	119	13	3	2	3	0	0	0	0
2329076101	23	1	2050	56	1	31.36	32.6	8568	928.718	1	2	2	2	1	1	2018		2	2	2	1	2	2	2	2329076101005	2329076101005103003	GABAPENTIN	64	7	2	2	1	0	1	0	0
2329091104	23	2	2011	32	2	55.07	60.77	6756.44	967.209	4	2	3	2	3	1	2019	1	1	1	2	1	2	2	2	2329091104002	2329091104002303001	RENA-VITE	120	2	1	1	1	0	0	1	1
2329091104	23	2	2011	31	2	53.82	59.5	6164.13	679.568	4	2	3	2	3	1	2018	1	1	2	2	1	2	2	2	2329091104002	2329091104002103002	NEPHRO-VITE	120	2	1	1	1	0	0	1	1
2329122101	23	3	2011	85	2	19.95	46.41	7228.2	658.715	4	1	2	2	1	1	2018	1	2	2	2	1	1	1	1	2329122101015	2329122101015103001	OMEGA 3 FATTY ACIDS CAP 1000 MG	219	11	3	3	3	0	0	0	0
2329207101	23	2	2088	58	2	28.51	24.35	7523.15	965.459	1	2	3	2	1	1	2019	1	2	2	1	1	1	2	2	2329207101038	2329207101038303001	BACLOFEN	73	17	3	2	3	1	1	0	0
2329207101	23	2	2088	57	2	35.29	31.99	7941.19	933.301	1	2	3	2	1	1	2018	1	2	2	1	1	1	2	1	2329207101023	2329207101023103001	NICOTINE TD	320	17	3	2	3	1	1	1	0
2329329101	23	1	2042	50	2	23.05	41.94	13472.7	1558.73	4	2	3	2	2	1	2019	1	1	1	2	1	1	1	2	2329329101002	2329329101002303002	HUMALOG	99	8	2	2	2	0	0	0	0
2329375101	23	1	2088	68	1	31.02	61.36	2049.72	215.184	1	2	1	2	2	1	2018	1	1	1	2	1	1	2	1	2329375101004	2329375101004103001	LOSARTAN POT	56	5	2	3	3	0	0	0	1
2329460101	23	2	2044	62	1	53.64	52.98	13866.7	1728.22	3	2	1	1	3	2	2019	1	1	1	1	2	2	2	1	2329460101004	2329460101004303001	ALLOPURINOL	194	3	1	2	2	0	0	1	1
2329460101	23	2	2044	61	1	52.71	57.37	12019.5	1473.27	3	2	1	1	3	2	2018	1	1	1	2	2	2	2	1	2329460101002	2329460101002103001	AMOXICILLIN	13	2	1	2	1	0	0	1	1
2329515101	23	1	2062	63	2	37.23	62.72	3719.53	445.223	3	2	2	2	1	1	2019	1	2	2	2	1	1	2	1	2329515101008	2329515101008303001	CALCITRIOL	119	13	3	2	3	0	0	1	1
2329515101	23	1	2062	62	2	33.87	50.59	3253.15	373.643	3	2	2	2	1	1	2018	2	2	2	2	1	1	2	2	2329515101004	2329515101004203001	FUROSEMIDE	49	8	2	2	2	0	0	1	1
23303101	17	1	1078	82	2	37.61	51.29	12167.8	1569.18	4	1	1	2	1	1	2013	1	2	2	1	1	1	2	2	23303101022	233031010671002	OXYBUTYNIN	264	15	3	3	3	0	0	1	1
23494101	17	2	1120	71	2	31.35	67.74	24678.4	2482.26	2	1	1	1	2	1	2012	1	1	2	2	1	2	2	1	23494101002	234941010041001	POTASSIUM CHLORIDE ER	117	5	2	3	3	0	0	0	1
23494101	17	2	1120	72	2	36.47	64.55	20387.7	2403.95	2	1	1	1	2	1	2013	1	1	2	2	1	2	2	1	23494101004	234941010361001	PRILOSEC OTC	272	5	2	3	3	0	0	1	1
23820102	17	2	1118	60	1	29.62	71.66	4647.74	537.232	1	2	2	1	3	2	2013	1	1	1	2	1	1	2	2	23820102004	238201021481001	AMLODIPINE	48	4	1	2	2	0	0	0	1
23820102	17	2	1118	59	1	28.39	65.19	5684.84	585.117	1	2	2	1	3	2	2012	1	1	1	2	1	1	2	2	23820102003	238201020331004	LIDO/PRILOCN	136	3	1	2	2	0	0	0	1
24114101	17	2	1100	46	1	22.64	19.01	6483.12	610.02	4	2	3	1	1	2	2012	1	2	2	1	1	1	2	1	24114101009	241141010331002	NOVOLOG	99	10	3	2	3	1	1	0	0
24297102	17	2	1066	60	2	35.37	58.89	16063.2	1781.97	3	2	1	1	3	1	2013	1	3	2	2	1	2	2	2	24297102005	242971020161002	OMEPRAZOLE	272	5	2	2	1	0	0	1	1
24316101	17	2	1144	52	2	19.72	33.07	6782.02	581.959	3	2	2	2	1	2	2013	1	2	2	1	1	1	2	1	24316101010	243161010211011	LANTUS	99	5	2	2	3	0	0	0	0
24326101	17	2	1056	71	2	26.64	30.71	3594.83	325.514	3	2	3	2	1	1	2012	1	2	2	1	1	1	1	1	24326101003	243261010121001	FUROSEMIDE	49	5	2	3	3	0	0	0	0
24405101	17	1	1094	62	2	24.41	41.2	6213.82	652.309	3	2	2	2	2	1	2013	1	2	2	1	1	2	2	1	24405101013	244051011561001	RENA-VITE	120	9	2	2	3	0	1	0	0
24405101	17	1	1094	61	2	21.42	29.79	5592.85	490.236	3	2	2	2	1	1	2012	1	2	2	1	1	2	2	1	24405101006	244051010071001	CLONIDINE	44	9	2	2	3	0	1	0	0
24553101	17	1	1098	33	2	36.95	36.9	12411	1107.06	3	2	1	2	1	1	2013	1	2	2	1	1	2	1	1	24553101004	245531010161001	PREDNISONE	98	5	2	1	3	0	1	1	0
2460050101	24	4	2033	72	2	23.29	20.89	12532.7	1275.16	1	2	1	2	2	2	2019	1	2	2	2	1	1	2	2	2460050101009	2460050101009103001	CLINDAMYCIN	240	9	2	3	2	1	1	0	0
2460142101	24	2	2058	80	2	36.29	55.8	13567.7	1133.77	3	2	1	2	1	1	2019	1	2	2	2	1	1	2	2	2460142101003	2460142101003103001	LISINOPRIL	42	5	2	3	2	0	0	1	1
2460825101	24	2	2004	58	2	25.98	33.72	3859.35	467.657	4	1	3	2	1	1	2019	2	2	2	2	2	1	2	2	2460825101002	2460825101002103001	TRIPHROCAPS	120	2	1	2	1	0	0	0	0
2460849102	24	2	2115	76	2	21.77	55.77	12786.5	1184.28	2	2	1	1	1	1	2019	1	2	2	2	1	2	1	1	2460849102008	2460849102008103002	TIROSINT	103	7	2	3	3	0	1	0	1
2460914102	24	1	2041	77	2	60.11	53.25	5933.11	711.333	1	1	1	1	3	2	2019	2	2	2	1	1	2	2	2	2460914102006	2460914102006203001	CENTRUM	120	6	2	3	2	0	0	1	1
2460954102	24	1	2062	76	2	20.99	57.59	6288.52	658.057	3		1	1	1	1	2019	1	2	2	2	1	2	2	1	2460954102005	2460954102005203003	PREDNISONE	98	3	1	3	3	0	0	0	1
2461187102	24	3	2036	63	1	48.4	60.86	8834.95	881.824	2	1	1	1	2	2	2019	1	1	1	2	2	2	2	2	2461187102002	2461187102002103001	PREDNISONE	98	4	1	2	0	0	0	1	1
2461206101	24	3	2034	40	1	18.7	33.97	13638.2	1167.71	2		4	1	1	1	2019	1	2	2	2	2	1	2	1	2461206101023	2461206101023103002	ONDANSETRON	65	13	3	1	2	1	1	0	0
2461507101	24	1	2101	85	2	39.38	63.01	14356.1	1468.9	2	1	1	2	3	2	2019	1	1	1	2	1	2	1	1	2461507101912	2461507101912103002	BISOPROL FUM	47	7	2	3	2	0	0	1	1
2461554101	24	3	2013	62	2	24.1	16.93	5783.57	737.191	3	2	2	2	1	2	2019	1	1	1	2	1	1	2	1	2461554101018	2461554101018103002	ATORVASTATIN	19	15	3	2	3	1	1	0	0
2461889102	24	1	2107	64	2	32.55	53.33	5280.73	580.475	3	2	2	2	2	1	2019	1	1	1	2	1	2	2	2	2461889102003	2461889102003103002	TRAMADOL HCL	58	3	1	2	1	0	0	1	1
2462380102	24	1	2102	75	2	27.17	55.22	6706.53	719.402	4	2	1	1	3	2	2019	1	2	2	2	1	2	2	2	2462380102006	2462380102006103001	ALENDRONATE	409	9	2	3	1	0	0	0	1
2462395102	24	2	2109	85	1	22.79	47.57	8778.66	984.286	3		1	1	2	2	2019	1	2	2	1	1	2	2	1	2462395102001	2462395102001103001	SPIRONOLACT	49	2	1	3	3	0	0	0	0
2462791101	24	1	2046	45	2	45.19	33.77	11268.4	1439.18	2	2	4	1	1	1	2019	1	1	1	2	1	1	2	2	2462791101005	2462791101005103001	CLONIDINE	44	7	2	2	3	1	1	1	0
2462934101	24	1	2095	72	2	21.64	45.22	11056.6	1197.24	3	2	1	2	1	1	2019	1	2	2	1	1	1	2	1	2462934101010	2462934101010103002	LEVEMIR	99	10	3	3	3	0	0	0	0
2463657101	24	2	2045	66	1	40.59	48.82	4336.33	532.112	3	2	2	1	2	1	2019	1	2	2	2	2	2	2	1	2463657101005	2463657101005203001	AMLOD/BENAZP	55	7	2	3	2	0	0	1	0
2463928101	24	3	2036	66	2	25.15	39.54	5477.53	572.712	2	1	4	2	1	1	2019	1	2	2	2	2	2	2	1	2463928101003	2463928101003103002	FUROSEMIDE	49	3	1	3	2	1	1	0	0
2464023102	24	2	2013	25	1	25.05	42.87	4226.39	612.456	3	2	2	2	1	2	2019	1	1	1	2	1	2	2	1	2464023102006	2464023102006103001	CHLORTHALID	49	5	2	1	2	0	0	0	0
2464099101	24	1	2095	24	1	46.33	64.36	26640.9	5489.13	3	1	1	1	1	2	2019	1	3	2	2	2	2	2	2	2464099101002	2464099101002203001	SMZ/TMP DS	15	2	1	1	0	0	0	1	1
2464157101	24	1	2034	85	2	41.33	38.92	10134.2	826.216	2	2	2	2	1	1	2019	1	1	1	2	1	2	2	2	2464157101003	2464157101003103001	CALCIUM CARBONATE VITAMIN D TAB 600 MG 400 UNIT	119	8	2	3	2	0	0	1	0
2464248101	24	1	2090	74	2	20.2	61.27	3635.44	503.775	3	2	2	2	1	1	2019	1	2	2	2	1	2	2	2	2464248101003	2464248101003103001	AMLODIPINE	48	3	1	3	1	0	0	0	1
2464248102	24	1	2090	61	1	27.66	41.62	6012.87	770.936	3	2	2	2	1	1	2019	2	2	2	2	1	2	2	2	2464248102009	2464248102009203002	LISINOPRIL	42	7	2	2	1	0	0	0	0
2464459102	24	1	2084	58	1	12.36	40.13	5417.71	576.082	2	2	4	2	1	2	2019	1	2	2	2	1	1	2	1	2464459102009	2464459102009103001	AMLODIPINE	48	9	2	2	3	0	0	0	0
2464685101	24	4	2001	70	1	45.26	62.99	10441.5	802.646	2	1	3	2	1	2	2019	2	1	1	2	1	2	2	2	2464685101001	2464685101001103001	RENO	120	4	1	3	1	0	0	1	1
2465233103	24	3	2029	85	2	36.4	44.04	10095.4	2991.67	4	2	4	2	1	1	2019	2	2	2	2	1	2	2	2	2465233103003	2465233103003103001	LOSARTAN POT	56	3	1	3	1	0	0	1	0
2465860101	24	1	2020	57	2	18.62	55.19	9673.42	1045.68	2	1	4	2	2	1	2019	1	1	1	2	2	1	2	2	2465860101001	2465860101001103002	METFORMIN	99	3	1	2	2	0	0	0	1
2466034101	24	1	2004	81	2	19.11	63.04	9234.76	980.967	4	1	1	2	3	1	2019	1	2	2	2	2	2	2	2	2466034101002	2466034101002103001	SOD CHLORIDE	117	6	2	3	0	0	0	0	1
2466279102	24	2	2016	72	1	35.61	45.19	8368.41	952.626	1	2	1	2	1	2	2019	1	2	2	2	1	2	2	1	2466279102005	2466279102005203001	AMLODIPINE BESYLATE	48	5	2	3	2	0	0	1	0
2467060101	24	1	2102	33	2	53.08	57.63	5953.37	827.593	4	2	3	1	1	1	2019	1	3	2	2	1	2	2	2	2467060101002	2467060101002103001	LISINOPRIL	42	2	1	1	1	0	0	1	1
2467328101	24	1	2055	83	2	38.28	49.5	6378.75	722.495	2	2	3	1	1	1	2019	1	2	2	1	1	2	1	1	2467328101001	2467328101001103001	DICLOFENAC	136	12	3	3	3	0	0	1	0
2467346101	24	1	2115	66	2	23.33	32.2	11049.9	1080.68	2	2	1	1	1	1	2019	1	2	2	1	1	1	2	1	2467346101011	2467346101011103001	MUPIROCIN	136	13	3	3	3	0	1	0	0
2467359102	24	5	2029	75	1	31.84	61.59	6950.59	1121.73	4	2	2	1	3	2	2019	1	1	1	1	2	1	2	1	2467359102012	2467359102012103001	WARFARIN	82	9	2	3	3	0	0	1	1
24677102	17	1	1073	52	2	48.88	61.43	18070.7	1886.61	2	1	1	1	2	1	2013	1	1	1	2	2	1	2	2	24677102003	246771020091002	SIMVASTATIN	19	5	2	2	1	0	0	1	1
24677102	17	1	1073	51	2	49.93	55.96	19554.2	2297.11	2	1	1	1	2	1	2012	1	1	1	2	2	1	2	2	24677102001	246771020011001	METFORMIN	99	3	1	2	1	0	0	1	1
2467817101	24	1	2014	46	2	51.72	59.15	10042.9	1111.38	4	2	2	2	1	1	2019	1	1	2	2	1	1	2	1	2467817101005	2467817101005103001	GLIPIZIDE ER	99	5	2	2	3	0	0	1	1
2468360101	24	2	2041	68	1	35.89	48.85	10907.6	1109.81	1	2	1	1	3	1	2019	1	2	2	1	1	1	2	2	2468360101003	2468360101003103001	ALLOPURINOL	194	11	3	3	3	0	0	1	0
2468496101	24	1	2030	69	2	18.89	56.45	7081.72	897.092	2	2	1	2	1		2019	1	2	2	1	1	1	1	1	2468496101013	2468496101013203009	FUROSEMIDE	49	8	2	3	3	0	0	0	1
2468724101	24	1	2081	80	1	44.25	46.1	8195.13	799.056	2	2	2	2	1	1	2019	2	2	2	2	1	2	2	2	2468724101001	2468724101001103002	LISINOPRIL	42	2	1	3	1	0	0	1	0
24880101	17	1	1069	64	1	36.96	36.87	10496.8	1235.65	4	2	4	1	1	2	2013	1	2	2	1	1	1	2	2	24880101008	248801011961002	DIOVAN	56	8	2	2	3	1	1	1	0
24880101	17	1	1069	63	1	22.13	32.65	11521.1	977.358	4	2	4	1	1	2	2012	1	2	2	1	1	1	2	2	24880101007	248801010271003	CHILD PN/FEV	58	7	2	2	3	0	0	0	0
24921102	17	1	1086	48	1	28.66	46.79	5846.86	467.253	3	2	2	2	3	2	2012	1	2	2	2	1	1	1	2	24921102016	249211021421008	NEXIUM	272	14	3	2	2	0	0	0	0
25264101	17	1	1063	65	1	45.88	52.69	1705.14	245.018	1	2	2	1	3	2	2013	1	1	2	2	1	2	1	2	25264101005	252641010381001	BUPROPION	320	7	2	3	1	0	0	1	1
25360101	17	2	1092	42	1	34.78	45.18	18981.6	1817.81	2	2	1	1	1	2	2013	1	1	1	2	2	2	2	1	25360101008	253601012251001	WARFARIN	82	6	2	1	1	0	0	1	0
25360101	17	2	1092	41	1	25.23	57.43	20106.3	1658.65	2	2	1	1	1	2	2012	1	1	1	2	2	2	2	1	25360101007	253601011161001	ROPINIROLE	66	5	2	1	1	0	0	0	1
25409103	17	2	1163	36	2	55.09	62.49	3804.41	405.397	4	1	4	2	3	2	2013	1	1	1	2	2	2	2	2	25409103003	254091030741001	PREDNISONE	98	2	1	1	0	0	0	1	1
25409103	17	2	1163	35	2	50.36	46.65	3748.32	311.451	4	2	4	2	2	2	2012	1	1	1	2	2	2	2	2	25409103005	254091030171001	COUMADIN	82	4	1	1	0	0	0	1	0
25984101	17	2	1101	85	2	31.25	34.78	2507.47	344.57	4	2	4	2	1	1	2012	1	2	2	2	2	2	2	2	25984101003	259841010051001	CLOBETASOL	136	8	2	3	0	1	1	0	0
26164101	17	1	1117	58	1	18.09	32.15	5578.57	472.853	4	2	3	2	1	1	2013	2	2	2	2	1	1	2	1	26164101013	261641010391001	ANTIVIRAL AGENTS	7	8	2	2	3	0	1	0	0
26229101	17	2	1007	50	2	15.34	59.14	4611.34	463.796	3	2	2	2	1	2	2013	1	2	2	1	1	2	2	1	26229101020	262291012881001	CYPROHEPTAD	123	12	3	2	3	0	0	0	1
26229101	17	2	1007	49	2	25.49	66.16	6005.45	473.786	3	2	2	2	1	2	2012	1	2	2	2	1	2	2	2	26229101001	262291010031002	GABAPENTIN	64	10	3	2	1	0	0	0	1
26314101	17	3	1100	81	2	23.23	37.3	3268.42	288.638	1	2	2	2	1	1	2013	1	2	2	1	1	1	1	1	26314101013	263141011211001	PRAVASTATIN	19	10	3	3	3	0	0	0	0
26314101	17	3	1100	80	2	31.68	34.35	2228.16	302.615	1	2	2	2	1	1	2012	1	2	2	1	1	1	1	1	26314101013	263141010181001	PRAVASTATIN	19	11	3	3	3	0	0	0	0
26518101	17	1	1109	64	1	27.25	41.12	27544.3	3069.48	3	2	1	1	3	2	2013	1	1	1	1	1	1	1	2	26518101002	265181010881001	APLENZIN	320	11	3	2	3	0	0	0	0
26518101	17	1	1109	63	1	37.52	42.86	29128.7	2404.74	3	2	1	1	3	2	2012	1	1	1	1	1	1	1	2	26518101003	265181010131001	ZOLPIDEM	67	9	2	2	3	0	0	1	0
26618102	17	2	1054	22	1	53.75	59.7	2257.03	287.617	1	2	2	2	1	1	2012	1	2	2	2	1	2	2	2	26618102006	266181020081001	CALCITRIOL	119	6	2	1	1	0	0	1	1
26859102	17	1	1129	26	1	12.48	52.45	5004.41	629.619	3	2	1	2	1	1	2013	1	2	2	1	1	1	2	1	26859102019	268591020611001	ANTIHYPERLIPIDEMIC AGENTS	19	11	3	1	3	0	0	0	1
26859102	17	1	1129	25	1	27.09	29.55	6872.5	606.961	3	2	1	2	1	1	2012	1	2	2	1	1	1	2	1	26859102004	268591020041001	BENICAR HCT	55	9	2	1	3	0	1	0	0
26966101	17	2	1150	48	2	33.06	45.62	51916.7	4366.36	2	2	1	2	2	2	2013	1	1	1	2	1	2	1	2	26966101005	269661010212001	PRILOSEC	272	5	2	2	1	1	1	1	0
26966101	17	2	1150	47	2	55.41	50.05	37738.9	4241.13	2	2	1	2	1	2	2012	1	1	1	2	1	2	1	2	26966101003	269661010031001	BUSPIRONE	67	3	1	2	1	0	0	1	1
27244102	17	2	1066	63	1	34.27	55.19	16701.7	1937.42	3	2	1	1	3	2	2013	1	1	1	1	1	1	2	2	27244102006	272441020261001	SIMVASTATIN	19	6	2	2	3	0	0	1	1
27244102	17	2	1066	62	1	31.85	57.8	15985.6	1519.56	3	2	1	1	1	2	2012	1	1	1	1	1	1	2	2	27244102002	272441020041001	AMLODIPINE BESYLATE	48	4	1	2	3	0	0	1	1
27387101	17	3	1065	58	2	57.19	30.16	5170.07	610.004	4	2	3	2	3	2	2013	1	2	2	1	1	2	2	2	27387101010	273871010361001	MELOXICAM	58	3	1	2	2	1	0	1	0
27387101	17	3	1065	57	2	37.41	46.14	4200.02	380.404	4	2	3	2	2	2	2012	1	3	2	1	1	2	2	2	27387101003	273871010031001	OMEPRAZOLE	272	5	2	2	2	1	1	1	0
27573101	17	2	1040	54	2	15.4	44.14	9624.77	865.117	3		1	1	1	1	2012	1	2	2	2	1	1	2	1	27573101020	275731010421001	ZINC SULFATE	117	18	3	2	3	0	0	0	0
27716102	17	1	1066	76	1	35	45.72	3302.92	321.516	3	2	2	1	1	1	2013		2	2	1	1	1	1	1	27716102005	277161020671002	CALC ACETATE	460	6	2	3	3	0	0	1	0
27822101	17	1	1068	70	2	34.54	42.12	3717.6	414.715	3	1	2	2	1	1	2013	1	2	2	2	1	1	2	2	27822101003	278221011231001	FUROSEMIDE	49	6	2	3	2	0	1	1	0
27822101	17	1	1068	69	2	52.02	42.67	4265.71	498.474	3	1	2	2	2	1	2012	1	2	2	2	1	1	2	2	27822101005	278221010231002	AMLODIPINE	48	7	2	3	2	0	0	1	0
27976101	17	1	1140	68	2	33.93	38.31	15650.8	1490.79	1	2	4	2	2	2	2013	1	1	2	1	1	1	1	1	27976101026	279761013681004	TRAZODONE HCL	249	13	3	3	3	0	1	1	0
27976101	17	1	1140	67	2	24.67	39.57	14495.8	1004.9	1	2	4	2	1	2	2012	1	1	2	1	1	1	1	2	27976101016	279761010361001	HUMULIN N	99	15	3	3	3	0	0	0	0
28162102	17	1	1105	32	1	50.22	58.32	35667.4	3815.04	4	1	1	2	2	1	2013	1	1	1	2	1	1	2	2	28162102007	281621020232001	NOVOLOG	99	3	1	1	2	0	0	1	1
28535102	17	1	1155	72	2	27.89	27.41	13429.2	1578.43	4	2	1	2	1	2	2013	1	1	1	2	1	1	1	1	28535102025	285351020581002	NOVOLOG	99	12	3	3	3	1	1	0	0
28535102	17	1	1155	71	2	32.01	25.03	13699.4	1520.07	4	2	1	2	1	2	2012	1	1	1	1	1	1	1	1	28535102012	285351020141002	LORAZEPAM	64	11	3	3	3	1	1	1	0
28663101	17	2	1075	85	1	21.84	20.9	6788.66	534.627	4	2	3	1	1	1	2012	1	2	2	1	1	1	2	1	28663101009	286631010221001	FAMOTIDINE	94	11	3	3	3	1	1	0	0
28754101	17	2	1161	68	1	15.36	58.98	22000.3	2572.36	3	2	1	1	3	1	2012	1	1	1	1	2	2	2	2	28754101007	287541010541002	KLOR-CON M20	117	5	2	3	1	0	0	0	1
28773102	17	1	1043	67	2	34.12	59.11	3027.23	332.516	1	2	2	1	3	2	2013	2	1	1	1	1	1	2	2	28773102013	287731020821002	DIOVAN	56	7	2	3	3	0	0	1	1
28773102	17	1	1043	66	2	46.96	39	3334.86	388.135	1	2	2	1	3	2	2012	1	1	1	1	1	1	2	2	28773102006	287731020091001	OMEPRAZOLE	272	9	2	3	3	0	0	1	0
28868101	17	2	1094	60	2	37.56	21.71	2719.9	230.772	3	2	2	2	1	1	2013	1	2	2	1	1	2	2	2	28868101009	288681010391001	RISPERIDONE	251	6	2	2	2	1	1	1	0
28991102	17	2	1035	33	2	34.13	54.46	22407.1	2143	3	1	1	1	3	2	2012	1	1	1	1	2	2	2	2	28991102002	289911020151002	CYCLOBENZAPR	73	5	2	1	2	0	0	1	1
29041101	17	2	1160	73	2	22.93	33.3	2506.37	268.899	3		2	2	1	1	2012	1	1	2	1	1	1	2	1	29041101002	290411010031001	ERYTHROMYCIN	11	4	1	3	3	1	1	0	0
29588102	17	1	1063	85	2	22.8	38.84	13644.9	1621.75	3		1	1	3	2	2012	1	2	2	1	2	2	2	2	29588102001	295881020031001	CLOTRIMAZOLE	4	1	1	3	1	0	0	0	0
30101101	16	1	1016	61	1	55.46	56.07	10786.7	1066.09	2	2	1	1	1	1	2012	1	1	1	2	1	1	1	1	30101101020	301011010571002	HYDROCO/APAP	58	14	3	2	3	0	0	1	1
30101101	16	1	1016	60	1	52.38	40.38	12372.7	1456.59	2	1	1	1	1	1	2011	1	1	1	2	1	1	1	1	30101101009	301011010111001	ISOSORB MONO	45	11	3	2	3	0	0	1	0
30293101	16	1	1130	85	2	44.14	57.74	6862.37	777.59	2	2	1	2	1	1	2012	1	1	2	1	1	2	2	2	30293101003	302931010201001	ALENDRONATE	409	5	2	3	2	0	0	1	1
30293101	16	1	1130	85	2	47.63	55.11	7736.72	749.493	2	2	1	2	1	1	2011	1	1	2	1	1	2	2	2	30293101003	302931010031001	ALENDRONATE	409	3	1	3	2	0	0	1	1
30328102	16	2	1075	77	1	28.09	45.89	2839.02	348.83	4	2	4	1	2	1	2011	1	2	2	2	1	1	2	1	30328102014	303281020151001	ALENDRON	409	15	3	3	3	0	0	0	0
30481101	16	3	1064	81	1	39.53	51.38	6021.08	661.735	4	2	4	1	1	1	2012	1	2	2	1	1	2	2	1	30481101012	304811010221003	LOVAZA	219	6	2	3	3	0	0	1	1
30848101	16	2	1149	43	2	31.73	43.37	6206.54	542.617	3	2	2	2	1	1	2012	1	2	2	2	1	2	2	2	30848101014	308481010411001	CARVEDILOL	47	7	2	1	1	0	0	0	0
30848101	16	2	1149	42	2	31.46	43.91	6615.41	638.748	3	2	2	2	1	1	2011	1	2	2	2	1	2	2	2	30848101008	308481010121001	105 MISCELLANEOUS AGENTS	110	8	2	1	1	0	0	0	0
30883101	16	1	1041	57	2	40.89	38.39	4029.71	490.235	1	2	3	2	2	2	2012	2	2	2	1	1	1	2	2	30883101006	308831010121001	NEXIUM	272	3	1	2	3	0	0	1	0
30942101	16	2	1058	73	1	39.43	63.94	3954.14	389.16	2	1	3	1	2	1	2012	1	2	2	1	1	1	2	2	30942101007	309421010291001	JANUVIA	99	7	2	3	3	0	0	1	1
30942101	16	2	1058	72	1	37.47	53.57	3022.1	376.034	2	1	3	1	2	1	2011	1	2	2	1	1	1	2	2	30942101001	309421010021001	DIOVAN	56	6	2	3	3	0	0	1	1
31084101	16	2	1003	65	1	24.49	32.74	41217.7	4555.29	3		1	1	1	2	2011	1	2	2	1	2	1	2	2	31084101001	310841010031001	GABAPENTIN	64	5	2	3	3	1	1	0	0
31171101	16	2	1162	64	2	26.3	41.53	6822.03	544.985	4	2	2	2	1	1	2012	1	2	2	2	1	1	2	1	31171101003	311711012191001	SIMVASTATIN	19	9	2	2	3	0	0	0	0
31171101	16	2	1162	63	2	22.87	36.23	10236	925.365	4	2	2	2	1	1	2011	1	2	2	1	1	1	2	1	31171101013	311711011191005	PHENYTOIN EX	46	11	3	2	3	0	0	0	0
31500102	16	2	1095	62	1	43.6	52.48	12531.4	1371.81	3	2	3	1	3	2	2012	1	1	1	2	1	1	2	2	31500102026	315001021361003	LIPITOR	19	12	3	2	2	0	0	1	1
31500102	16	2	1095	61	1	44.95	57.55	15954.2	1484.3	3	2	3	1	3	1	2011	2	1	1	2	1	1	2	2	31500102016	315001020321001	AZOPT	147	14	3	2	2	0	0	1	1
31843101	16	1	1063	84	2	54.53	50.61	13983.9	1183.91	1	1	1	2	3	1	2011	1	1	1	1	1	2	2	1	31843101004	318431010051001	ALENDRONATE	409	4	1	3	3	0	0	1	1
32434101	16	1	1144	68	1	23.46	29.16	4701.63	466.389	3	2	2	1	1	1	2012	1	2	2	2	1	1	2	1	32434101008	324341011441005	METOPROLOL	47	7	2	3	3	1	0	0	0
32434101	16	1	1144	67	1	22.19	48.92	6786.92	717.515	3	2	2	1	1	1	2011	1	2	2	2	1	1	2	1	32434101002	324341010151001	HYDROCO/APAP	58	5	2	3	3	0	0	0	0
32605102	16	1	1163	30	2	25.11	43.15	6662.17	584.77	4	2	1	1	1	2	2012	1	2	2	2	2	2	2	2	32605102002	326051020251003	LEVOTHYROXIN	103	2	1	1	1	0	0	0	0
32605102	16	1	1163	29	2	32.88	35.41	8528.08	910.435	4	2	1	1	1	1	2011	1	2	2	1	2	2	2	2	32605102003	326051020181006	KLOR-CON	117	3	1	1	2	0	0	1	0
32782102	16	2	1003	72	2	11.36	44.34	4977.21	379.282	3	2	2	2	2	1	2011	1	2	2	1	1	1	2	1	32782102003	327821020181001	LONOX	90	10	3	3	3	1	1	0	0
32788101	16	3	1110	69	1	21.62	44.65	2965.47	324.438	1	1	3	1	1	2	2012	1	1	2	2	1	1	2	2	32788101018	327881010601003	LEVOTHYROXIN	103	8	2	3	3	0	0	0	0
32788101	16	3	1110	68	1	24.87	43.49	3764.65	480.408	1	2	3	1	1	1	2011	1	1	2	2	1	1	2	2	32788101008	327881010101001	SIMVASTATIN	19	10	3	3	3	0	0	0	0
33134101	16	2	1119	61	2	52.11	60.29	11655.9	1053.84	1	1	1	1	1	1	2012	1	1	1	2	2	2	2	1	33134101005	331341010181001	VIT D 50,000 IU D2	119	6	2	2	2	0	0	1	1
33405102	16	1	1066	33	2	32.02	66.16	1504.82	119.56	3	2	2	2	1	2	2012	1	2	2	2	1	1	2	1	33405102019	334051021821002	PLAVIX	83	15	3	1	3	0	0	1	1
33405102	16	1	1066	32	2	23.86	49.23	1729.31	161.29	3	2	2	2	1	1	2011	1	2	2	2	1	1	2	1	33405102017	334051020381001	CRESTOR	19	13	3	1	3	0	0	0	0
33712102	16	2	1025	51	1	21.3	21.97	8650.8	707.36	3	2	1	2	1	1	2012	1	2	2	2	1	2	2	2	33712102001	337121020451001	DIPHENHYDRAMINE	65	7	2	2	1	1	1	0	0
33733101	16	1	1144	57	2	27.99	48.09	6055.52	700.036	3	1	2	2	1	2	2012	1	2	2	2	1	2	2	2	33733101006	337331011241002	PANTOPRAZOLE	272	6	2	2	1	0	0	0	0
33733101	16	1	1144	56	2	18.07	63.61	9335.14	899.772	3	1	2	2	1	1	2011	1	2	2	1	1	2	2	2	33733101008	337331011181007	FEXOFENADINE	123	8	2	2	2	0	0	0	1
33848101	16	3	1065	62	2	39.92	17.83	2892.82	308.943	1	2	3	2	1	1	2012	1	2	2	2	1	1	2	1	33848101010	338481010401001	ENALAPRIL	42	7	2	2	3	1	1	1	0
33962101	16	1	1155	35	1	50.47	49.85	14502.1	1228.24	4	2	1	1	3	1	2012	1	1	1	2	1	2	2	1	33962101016	339621010391001	COLCRYS	194	14	3	1	2	0	0	1	1
33962101	16	1	1155	34	1	47.59	50.66	14737.5	1588.39	4	2	1	1	3	1	2011	1	1	1	2	1	2	2	1	33962101009	339621010121002	CADUET	55	9	2	1	2	0	0	1	1
34163103	16	1	1093	68	1	13.28	53.39	5609.63	567.458	3	2	1	2	1	1	2012	1	2	2	1	1	2	2	1	34163103022	341631030601003	PROMETHAZINE	65	14	3	3	3	0	1	0	1
34163103	16	1	1093	67	1	14.52	51.68	3639.65	401.747	3	2	1	2	1	1	2011	1	2	2	1	1	2	2	1	34163103014	341631030151001	LISINOPRIL	42	11	3	3	3	1	1	0	1
34412102	16	2	1041	58	1	34.97	45.31	8531.44	790.631	4	2	2	2	1	2	2012	1	1	2	2	1	1	2	2	34412102006	344121020581002	SIMVASTATIN	19	5	2	2	2	0	0	1	0
34589102	16	2	1083	66	1	43.6	41.69	9471.53	1035.57	3	2	1	1	3	2	2012	1	2	2	2	1	1	2	2	34589102012	345891020421001	CYCLOBENZAPR	73	6	2	3	2	0	0	1	0
34589102	16	2	1083	65	1	50.35	40.38	11767.9	1215.18	3	2	1	1	3	1	2011	1	1	2	2	1	1	2	2	34589102007	345891020111003	CIALIS	263	6	2	3	2	0	0	1	0
34823101	16	1	1013	61	1	36.52	53.74	8873.72	713.599	1	2	2	2	3	1	2012	1	1	1	1	1	1	2	2	34823101016	348231010661002	FERROUS SULF	116	8	2	2	3	0	0	1	1
35190101	16	2	1090	73	1	41.99	53.37	30307.4	3227.81	3	2	1	1	3	2	2011	1	1	1	2	2	2	2	2	35190101007	351901010301001	CIPRO (10%)	14	6	2	3	0	0	0	1	1
35208102	16	2	1158	77	1	18.9	30.26	5855.87	633.027	4		3	1	1	1	2011	2	2	2	1	1	1	2	1	35208102002	352081020101001	SERTRALINE	249	8	2	3	3	1	1	0	0
35601101	16	2	1012	45	1	55.31	49.86	4068.87	390.299	2	1	2	1	2	1	2012	1	1	2	1	1	1	2	2	35601101008	356011010271006	SMZ-TMP	12	5	2	2	3	0	0	1	1
35601101	16	2	1012	44	1	54.8	60.12	4055.5	478.888	2	1	2	1	2	1	2011	1	1	1	2	1	1	2	2	35601101001	356011010021001	254 IMMUNOLOGIC AGENTS	104	5	2	1	2	0	0	1	1
35606101	16	3	1117	41	2	45.2	36.94	37774.1	3686.54	4	1	1	2	1	1	2011	1	1	1	1	2	2	1	2	35606101007	356061010321002	OMEPRAZOLE	272	6	2	1	2	0	0	1	0
36008101	16	1	1033	50	2	24.93	40.95	4640.13	461.846	2	2	2	2	1	1	2011	1	2	2	2	1	1	2	1	36008101001	360081010021002	RELION HUMULIN N U	99	6	2	2	3	0	0	0	0
36124101	16	3	1029	51	2	35.72	49.52	1802.77	165.177	2	1	2	2	1	1	2012	1	2	2	2	1	2	2	1	36124101009	361241010441001	LORATADINE	123	11	3	2	3	0	0	1	1
36124101	16	3	1029	50	2	45.35	33.02	1890.57	227.095	2	2	2	2	1	1	2011	2	2	2	2	1	2	2	1	36124101002	361241010081001	SPIRONOLACTONE	49	9	2	2	3	0	0	1	0
36128102	16	3	1117	56	1	38.73	56.34	7013.21	711.068	1	2	2	2	2	2	2012	1	2	2	1	1	2	2	1	36128102007	361281020331002	METOPROL TAR	47	5	2	2	3	0	0	1	1
36128102	16	3	1117	55	1	43.46	50.11	8381.88	968.328	1	2	2	2	2	1	2011	1	2	2	2	1	2	2	1	36128102004	361281020061003	FUROSEMIDE	49	5	2	2	2	0	0	1	1
36261101	16	1	1083	58	2	29.96	52.3	8826.32	789.952	3	2	1	2	1	1	2012	1	2	2	1	1	1	1	1	36261101027	362611010751001	PACERONE	46	18	3	2	3	0	0	0	1
36261101	16	1	1083	57	2	14.81	54.19	7225.32	812.69	3	2	1	2	1	1	2011	1	2	2	1	1	1	1	1	36261101017	362611010201001	LODRANE 24D	132	16	3	2	3	0	0	0	1
36677103	16	2	1162	77	1	25.58	40.13	2963.29	397.126	4		4	1	3	1	2011	1	2	2	2	1	1	2	1	36677103017	366771030651001	FINASTERIDE	288	13	3	3	3	0	1	0	0
36778101	16	2	1099	71	2	32.79	57.33	13712.9	1360.8	4	1	1	1	3	2	2012	1	2	2	1	1	2	2	1	36778101002	367781010391002	ZOLPIDEM	67	2	1	3	3	0	0	1	1
36778101	16	2	1099	70	2	37.72	53.06	14157.3	1346.17	4	1	1	1	2	1	2011	1	2	2	1	1	2	2	1	36778101002	367781010141002	AMBIEN	67	2	1	3	3	0	0	1	1
36899102	16	1	1051	53	1	32.03	57.98	5782.73	491.94	4	1	2	2	1	2	2012	1	1	1	2	1	2	2	2	36899102008	368991020151001	FUROSEMIDE	49	5	2	2	1	0	0	1	1
37089101	16	1	1038	58	2	15.58	43.1	2592.96	265.606	2	2	2	2	1	1	2012	1	2	2	2	1	2	2	1	37089101017	370891010871002	LIPITOR	19	11	3	2	3	0	1	0	0
37089101	16	1	1038	57	2	32.25	47.27	3675.63	394.389	2	2	2	2	1	1	2011	1	2	2	1	1	2	2	1	37089101011	370891010131001	POT CL MICRO	117	11	3	2	3	0	0	1	0
37243101	16	2	1105	85	2	16.17	52.26	19284.5	1828.18	4		1	2	3	1	2011	1	2	2	1	1	2	2	1	37243101001	372431010061001	MECLIZINE	65	10	3	3	3	0	0	0	1
37407101	16	1	1054	71	1	24.1	57.03	10926.4	1230.26	3	2	1	1	3	2	2011	1	2	2	2	1	1	1	1	37407101013	374071010181001	WARFARIN	82	11	3	3	3	0	0	0	1
37920101	16	1	1162	85	2	30.18	46.34	19201.4	1889.13	4	2	1	2	3	1	2012	1	2	2	1	2	2	2	1	37920101017	379201011041001	ALENDRONATE	409	16	3	3	2	0	0	0	0
37934101	16	1	1122	53	1	38.44	33.54	8504.28	767.21	4	1	3	1	1	1	2012	1	2	2	1	1	1	2	2	37934101005	379341012441004	NIFEDIPINE	48	6	2	2	3	0	0	1	0
37934101	16	1	1122	52	1	15.81	54.48	11574.1	1214	4	1	3	1	1	1	2011	1	2	2	1	1	1	2	2	37934101004	379341010361002	METOPROL TAR	47	5	2	2	3	0	1	0	1
38217101	16	1	1008	23	1	39.68	37.98	8303.4	763.003	3	2	2	2	1	1	2012	1	1	2	1	2	2	2	2	38217101006	382171010181001	METHYLPHENID	71	3	1	1	1	1	0	1	0
38244102	16	1	1061	69	1	12.9	46.49	9479.48	1293.84	3		1	2	1	1	2011	2	1	1	1	1	1	2	2	38244102001	382441020051003	INSULIN NPH HUMAN	99	1	1	3	3	0	1	0	0
38688102	16	2	1024	25	2	58.29	43.63	4466.28	358.079	3	2	2	2	1	1	2012	2	2	2	1	1	1	2	2	38688102009	386881020381001	NIFEDICAL XL	48	13	3	1	3	0	0	1	0
38688102	16	2	1024	24	2	40.79	53.99	5916.76	542.989	3	2	2	2	1	1	2011	2	2	2	1	1	1	2	2	38688102003	386881020031001	SIMVASTATIN	19	9	2	1	3	0	0	1	1
39094101	16	1	1066	66	2	24.53	26.73	1788.38	196.328	3	2	2	2	1	1	2012	1	2	2	1	1	1	2	1	39094101006	390941010371001	FUROSEMIDE	49	6	2	3	3	0	1	0	0
39580101	16	1	1047	53	1	56.97	23.95	3784.03	301.416	3	1	2	2	1	2	2012	1	2	2	2	1	2	2	2	39580101005	395801011141001	RENAGEL	460	4	1	2	1	0	0	1	0
39580101	16	1	1047	52	1	47.7	41.07	4277.27	402.314	3	1	2	2	1	1	2011	1	2	2	2	1	2	2	2	39580101004	395801010271001	AMLODIPINE	48	4	1	2	1	0	0	1	0
40041102	18	1	1051	71	2	22.06	31.98	6025.89	796.846	2	2	2	1	2	1	2014	1	2	2	1	1	1	2	2	40041102011	400411020341001	AMITRIPTYLIN	249	4	1	3	3	1	0	0	0
40041102	18	1	1051	70	2	21.77	29.61	5624.59	596.49	2	1	2	1	1	1	2013	1	2	2	1	1	1	2	2	40041102003	400411020041001	GLIPIZIDE	99	7	2	3	3	0	1	0	0
40052101	14	2	1093	70	2	31.85	38.05	5037.62	849.757	3	2	4	2	1	1	2010	1	2	2	1	1	1	2	2	40052101007	400521010501001	TOBRAMYCIN	147	4	1	3	3	1	1	1	0
40188101	18	1	1077	65	2	48.12	51.42	3613.87	420.37	1	2	2	2	1	2	2013	1	1	1	2	1	1	2	2	40188101002	401881010041001	NIFEDIPINE	48	5	2	3	2	0	0	1	1
40387101	14	2	1014	60	1	19.53	55.06	10008.7	1626.01	1	2	3	1	2	2	2010	1	1	1	1	1	2	2	2	40387101005	403871010871001	COLESTIPOL	19	7	2	2	2	0	0	0	1
40388101	14	1	1066	42	2	31.2	37.24	3479.17	272.785	3	2	2	2	1	1	2010	1	2	2	2	1	1	2	1	40388101010	403881010431001	VERAPAMIL	46	13	3	1	3	1	1	0	0
40413102	14	1	1095	60	1	24.99	49.33	8196.45	793.099	2	2	2	1	2	2	2010	1	3	2	1	1	2	2	2	40413102008	404131020301001	HYDRALAZINE	53	7	2	2	2	0	0	0	0
40547102	18	2	1143	69	1	45.64	62.28	1474.17	204.219	3	1	3	1	1	1	2014	1	1	2	2	1	2	2	2	40547102007	405471020231002	PRAVASTATIN	19	5	2	3	1	0	0	1	1
40547102	18	2	1143	68	1	36.06	43.42	3706.04	415.053	3	1	3	1	1	1	2013	1	1	2	2	1	2	2	2	40547102004	405471020041001	CARVEDILOL	47	5	2	3	1	0	0	1	0
40617101	14	2	1075	69	1	27.12	47.71	12102.2	849.236	4	2	3	2	1	1	2010	1	2	2	1	1	1	2	1	40617101005	406171011081001	FOSRENOL	117	5	2	3	3	0	0	0	0
40632102	14	1	1083	58	2	30.85	60.44	7523.04	723.37	3	2	2	1	2	1	2010	1	2	2	1	1	1	2	1	40632102018	406321022091001	FERROUS SULF	116	19	3	2	3	0	0	0	1
40739102	18	2	1059	48	1	54.36	46.06	6898.77	624.986	2	1	2	2	1	1	2014	1	2	2	2	1	1	2	2	40739102007	407391020962001	RENVELA	460	4	1	2	2	0	0	1	0
40739102	18	2	1059	47	1	50.19	49.42	6002.78	649.846	2	1	2	2	2	1	2013	1	2	2	2	1	1	2	2	40739102001	407391020462001	CLONIDINE	44	5	2	2	2	0	0	1	0
40777101	18	1	1038	71	2	26.71	58.4	6966.72	943.705	2	2	2	1	2	1	2014	1	2	2	2	1	2	2	1	40777101010	407771010411002	PRAMIPEXOLE	66	2	1	3	2	0	0	0	1
40876101	14	1	1126	72	2	43.27	36.67	10242.6	1071.23	2	2	2	2	1	1	2010	1	2	2	1	1	2	2	2	40876101006	408761012341003	LEVOTHYROXINE	103	9	2	3	3	0	1	1	0
41047101	14	2	1102	82	2	21.98	40.76	5123.28	689.649	3	2	3	1	2	1	2010	1	1	1	1	1	1	2	1	41047101004	410471010411001	QUINAPRIL	42	8	2	3	3	0	1	0	0
41380101	14	3	1135	82	1	44.54	58.53	16415.6	1839.09	3	1	1	2	3	1	2010	1	1	1	1	2	2	2	2	41380101005	413801010251001	LUMIGAN	147	7	2	3	2	0	0	1	1
41415104	18	2	1126	76	2	23.1	44.53	8687.34	858.598	2	2	1	2	1	2	2013	1	2	2	2	1	2	2	1	41415104021	414151040842004	TRAMADOL HCL	58	16	3	3	3	0	0	0	0
41498101	18	2	1107	51	2	26.68	15.87	43944.9	5011.65	3	2	1	2	1	2	2014	1	3	2	1	1	1	1	2	41498101014	414981010571001	PREDNISONE	98	13	3	2	3	1	1	0	0
41498101	18	2	1107	50	2	25.08	19.91	40131.5	4284.67	3	2	1	2	2	2	2013	1	3	2	1	1	1	1	2	41498101011	414981010121001	PROVENTIL	125	13	3	2	3	1	1	0	0
42016101	18	2	1126	62	1	34.91	62.57	11446.8	1352.58	2	2	1	1	2	1	2013	1	1	1	2	1	1	2	1	42016101007	420161010051001	PRAVASTATIN	19	8	2	2	3	0	0	1	1
42102101	14	1	1106	58	1	53.46	57.33	23789.7	2469.32	1	1	2	1	3	1	2010	1	1	1	2	1	1	2	2	42102101006	421021010811001	JANUVIA	99	8	2	2	2	0	0	1	1
42110103	18	1	1110	40	1	42.02	30.35	1767.83	211.989	1	2	3	2	2	1	2013	1	2	2	2	1	2	2	2	42110103019	421101030071001	DOXAZOSIN	43	12	3	1	1	0	1	1	0
42120103	14	1	1023	52	1	50.95	47.77	3529.64	352.093	2	1	2	2	1	1	2010	1	1	2	2	1	1	2	2	42120103005	421201030381002	GLYBURIDE	99	12	3	2	3	0	0	1	0
42141102	18	2	1074	69	2	43.75	60.45	11077.6	1127.48	3	2	2	1	1	1	2014	1	2	2	1	1	2	2	2	42141102004	421411020481002	TRIAMT/HCTZ	55	3	1	3	2	0	0	1	1
42141102	18	2	1074	68	2	37.28	62.58	11550.9	1087.4	3	2	2	1	3	1	2013	1	2	2	1	1	2	2	2	42141102003	421411020071001	TRIAMT/HCTZ	55	5	2	3	2	0	0	1	1
42366101	14	2	1035	45	1	53.44	46.32	4670.24	521.186	3	2	2	1	2	2	2010	1	1	1	1	1	1	2	2	42366101006	423661010241002	METOPROLOL TART	47	3	1	2	3	0	0	1	0
42587101	14	3	1057	40	2	57.22	52.13	7228.68	785.043	1	1	1	2	3	2	2010	2	1	1	2	2	2	2	2	42587101009	425871010251005	RECLIPSEN	101	3	1	1	1	0	0	1	1
42649102	14	2	1111	72	2	29.7	46.95	3272.52	333.997	3	2	2	2	1	1	2010	1	2	2	2	1	1	2	1	42649102018	426491022131004	RENVELA	107	10	3	3	3	0	0	0	0
42706101	14	2	1149	77	2	22.21	62.89	5654.9	589.418	3	2	2	2	1	1	2010	1	2	2	1	1	2	1	1	42706101013	427061010401003	ALLOPURINOL	194	10	3	3	3	0	0	0	1
42783101	14	1	1003	74	1	46.02	58.61	9536.8	740.121	3	1	2	2	2	2	2010	1	2	2	2	1	2	2	1	42783101009	427831010411001	SMZ/TMP DS	12	8	2	3	2	0	0	1	1
42891101	14	2	1007	67	2	24.97	43.04	1622.17	174.956	3	2	2	2	1	1	2010	1	2	2	1	1	1	2	2	42891101013	428911010541001	NOVOLOG	150	9	2	3	3	0	1	0	0
43365101	14	2	1003	45	2	34.07	55.13	17435.2	1530.52	3	1	2	2	2	2	2010	1	1	1	1	1	2	2	1	43365101022	433651011141002	LEFLUNOMIDE	192	15	3	2	3	0	0	1	1
43383101	18	1	1028	41	2	19.13	55.04	5094.44	417.898	3	2	1	2	1	2	2013	2	2	2	2	1	1	2	2	43383101010	433831010421001	DOXYCYCL HYC	5	9	2	1	2	0	0	0	1
43505101	18	1	1119	65	1	30.02	42.02	14981.7	1319.35	1	2	1	1	3	2	2013	1	1	1	2	2	2	2	2	43505101003	435051010101004	ALLOPURINOL	194	3	1	3	0	0	1	0	0
43572101	18	2	1119	67	2	43.34	61.43	31136.4	3197.02	1	2	1	2	2	2	2014	1	1	1	2	1	1	2	2	43572101018	435721010841003	OMEPRAZOLE	272	9	2	3	2	0	0	1	1
43572101	18	2	1119	66	2	44.96	60.87	26746.6	2950.01	1	1	1	2	2	2	2013	1	1	1	1	1	1	2	2	43572101013	435721010311001	LISINOPRIL	42	11	3	3	3	0	0	1	1
43601101	18	2	1161	57	1	38.88	60.29	17329.1	2125.87	3	1	1	2	3	2	2014	1	1	2	1	1	2	1	1	43601101014	436011013551003	VIAGRA	303	6	2	2	3	0	0	1	1
43601101	18	2	1161	56	1	34.03	50.72	16830.6	1734.57	3	2	1	2	3	2	2013	1	1	2	1	1	2	1	1	43601101013	436011010891001	CYPROHEPTAD	123	11	3	2	3	0	0	1	1
43877101	18	2	1066	78	2	50.07	55.78	38891.7	4258.83	3	2	1	1	3	2	2014	1	1	2	1	1	1	2	2	43877101010	438771010481001	FLUTICASONE	247	10	3	3	3	0	0	1	1
43877101	18	2	1066	77	2	53.43	51.34	30188.3	3068.06	3	2	1	1	3	2	2013	1	1	2	1	1	1	2	2	43877101006	438771010161003	FUROSEMIDE	49	9	2	3	3	0	0	1	1
43899102	18	1	1159	58	2	35.91	30.62	5596.94	732.78	4	2	3	1	2	1	2014	1	2	2	2	1	2	2	2	43899102012	438991020441001	NIFEDICAL XL	48	10	3	2	1	1	1	1	0
43955101	14	1	1092	51	2	21.45	36.05	10700.3	1068.44	2	2	1	2	1	2	2010	1	2	2	1	1	1	2	1	43955101025	439551011761001	XIFAXAN	12	16	3	2	3	0	1	0	0
43969101	14	1	1094	43	1	35.22	41.73	4926.54	643.241	3	2	2	2	2	1	2010	1	2	2	1	1	2	2	1	43969101005	439691011581001	RENAGEL	107	5	2	1	3	0	0	1	0
44285101	14	2	1097	43	1	16.55	52.2	19160.7	1973.77	1	2	1	1	1	1	2010	2	1	1	2	2	2	2	2	44285101004	442851010421004	LEXAPRO	249	3	1	1	0	0	1	0	1
44361101	18	1	1087	56	2	23.4	34.77	1895.58	217.798	1	2	2	2	1	1	2014	1	2	2	1	1	1	2	2	44361101028	443611010521001	STOOL SOFTNR	95	15	3	2	3	0	0	0	0
44395101	18	1	1131	85	1	34.54	54.66	8991.81	1096.98	2	2	1	2	2	1	2014	1	1	2	1	2	1	1	2	44395101021	443951010821003	LEVETIRACTEM	64	12	3	3	3	0	0	1	1
44395101	18	1	1131	85	1	31.96	44.66	8059.65	826.303	2	2	1	2	1	1	2013	1	1	2	1	2	1	1	2	44395101012	443951010131002	TIMOLOL MAL	147	11	3	3	3	0	0	1	0
44517102	18	1	1099	59	1	43.35	55.41	18045	2070.94	4	2	1	1	3	1	2013	1	1	1	2	1	2	2	1	44517102005	445171020131006	ATORVASTATIN	19	4	1	2	2	0	0	1	1
44572101	14	2	1055	37	1	16.13	43.61	10674.2	899.878	2	1	1	2	1	1	2010	1	3	2	1	1	1	1	2	44572101001	445721010481001	INSULIN SYRG	293	8	2	1	3	1	1	0	0
44872102	18	1	1109	75	2	18.35	34.47	5120.82	519.46	4	2	3	1	3	2	2013	1	1	2	1	1	1	2	1	44872102010	448721020111001	NOVOLOG	99	8	2	3	3	1	1	0	0
45006102	14	2	1047	69	1	24.53	26.73	9608.37	1051.27	3	2	2	1	2	1	2010	1	1	2	1	1	1	2	2	45006102005	450061020461001	OMEPRAZOLE	272	8	2	3	3	0	1	0	0
45155101	18	1	1160	53	2	19.35	34.75	12211.1	980.881	3	2	1	2	1	2	2013	1	2	2	1	1	1	1	1	45155101011	451551010421004	AMLODIPINE	48	15	3	2	3	1	1	0	0
45179102	18	2	1137	64	2	28.94	58.75	4204.97	507.018	2	2	2	2	1	2	2014	1	2	2	1	1	1	2	1	45179102008	451791020741002	FUROSEMIDE	49	13	3	2	3	0	0	0	1
45179102	18	2	1137	63	2	25.69	71.27	3907.16	503.838	2	2	2	2	1	2	2013	2	2	2	1	1	1	2	1	45179102012	451791020401007	SODIUM BICAR	88	10	3	2	3	0	0	0	1
45252101	14	2	1103	83	2	38.14	53.18	14193.5	1301.45	1	2	1	2	1	2	2010	1	2	2	2	1	2	2	1	45252101004	452521010511001	AMLODIPINE	48	1	1	3	2	0	0	1	1
45392102	14	3	1074	62	2	17.75	35.4	3116.3	302.346	2	2	2	2	1	2	2010	1	2	2	1	1	1	2	2	45392102001	453921020801006	RENVELA	107	3	1	2	3	0	1	0	0
45483101	14	2	1097	71	1	39.4	54.9	9920.31	1191.97	1	2	1	1	1	1	2010	1	2	2	2	1	2	2	1	45483101003	454831010461006	METOPROLOL	47	3	1	3	2	0	0	1	1
45633101	18	3	1135	66	1	46.85	62.84	18456.3	2360.73	1	2	1	1	3	2	2014	1	1	2	1	1	1	2	1	45633101012	456331010551001	VYTORIN	19	11	3	3	3	0	0	1	1
45633101	18	3	1135	65	1	45.23	63.4	12289.9	1411.69	1	2	1	1	1	2	2013	1	1	1	1	1	1	2	1	45633101003	456331010051001	DEXILANT	272	10	3	3	3	1	0	1	1
45754102	18	2	1107	69	2	18.55	36.89	13128.6	1502.18	3	2	1	1	3	2	2013	1	2	2	1	1	1	1	1	45754102007	457541020691001	ROPINIROLE	66	7	2	3	3	0	0	0	0
46289101	18	3	1052	63	1	37.4	46.07	4838.45	551.288	3	2	2	2	1	1	2013	2	2	2	2	1	1	2	2	46289101005	462891010431006	GLYBURIDE	99	4	1	2	2	0	1	1	0
46310101	18	1	1071	84	2	49.94	58.69	6110.6	643.132	3	1	2	2	3	2	2014	1	1	2	1	1	2	2	2	46310101005	463101010131001	FUROSEMIDE	49	3	1	3	2	0	0	1	1
46310101	18	1	1071	83	2	42.27	57.64	5213.62	527.168	3	2	2	2	2	2	2013	1	1	2	1	1	2	2	2	46310101005	463101010061003	FUROSEMIDE	49	4	1	3	2	0	0	1	1
46535102	18	3	1052	57	1	37.76	46.1	10120.8	829.001	2	2	2	1	3	1	2013	1	1	1	2	1	2	2	2	46535102002	465351020051001	PREVASTATIN	19	8	2	2	2	0	0	1	0
46595101	14	1	1165	56	1	52.89	58.79	10743.7	1587.51	3	1	2	1	3	1	2010	1	1	1	2	1	2	2	2	46595101006	465951010191005	ZEMPLAR	119	2	1	2	1	0	0	1	1
46710102	18	1	1120	64	2	19.06	50.49	7276.41	635.194	2	2	1	1	1	2	2013	1	2	2	2	1	1	2	1	46710102007	467101020071001	LISINOP/HCTZ	55	10	3	2	3	0	0	0	1
46718101	18	2	1090	68	2	32.05	50.22	8008.09	756.029	3	1	4	2	2	2	2013		1	1	1	1	1	2	1	46718101003	467181010041001	CYCLOBENZAPR	73	5	2	3	3	0	0	1	1
46776101	18	2	1108	52	2	40.76	58.22	5768.71	574.732	3	2	2	1	2	1	2013	1	2	2	1	1	1	2	2	46776101011	467761011241003	CARVEDILOL	47	10	3	2	3	0	0	1	1
46832104	14	1	1014	45	1	32	63.4	2882.09	335.506	4	1	3	1	3	1	2010	1	1	1	2	1	1	2	2	46832104014	468321042181003	CALC ACETATE	117	12	3	2	2	1	0	1	1
47063101	18	1	1144	85	2	25.04	36.29	3018.25	347.673	3	2	2	2	2	1	2014	1	1	1	2	1	1	2	2	47063101003	470631010361001	ALLOPURINOL	194	8	2	3	2	0	0	0	0
47063101	18	1	1144	84	2	46.44	38.36	3390.74	336.826	3	2	2	2	1	1	2013	1	1	2	2	1	1	2	2	47063101007	470631010091001	FUROSEMIDE	49	6	2	3	2	0	0	1	0
47170102	14	1	1018	26	1	34.12	35.16	4552.53	438.207	3	2	2	2	1	1	2010	2	1	2	2	1	1	2	2	47170102003	471701020631002	NOVOLIN	99	8	2	1	2	0	1	1	0
47554101	18	1	1066	37	2	35.5	46.21	1565.7	127.057	3	2	2	2	1	1	2013	1	2	2	2	1	1	1	2	47554101001	475541010041001	LISINOPRIL	42	13	3	1	2	0	0	1	0
47596101	14	2	1017	65	2	26.91	30.17	6292.57	1122.98	4		3	1	2	1	2010	1	1	1	1	1	1	2	1	47596101016	475961010631001	ENDOCET	58	13	3	3	3	1	1	0	0
47662103	18	3	1135	45	1	24.7	46.82	2385.06	288.936	4	2	4	1	1	2	2013	2	2	2	1	1	1	2	2	47662103011	476621030151001	FOLIC ACID	119	9	2	2	3	0	0	0	0
47665102	14	2	1056	31	1	40.64	46.35	4857.65	618.093	3	2	3	1	2	1	2010	1	2	2	2	1	2	2	2	47665102003	476651020291003	RENVELA	107	3	1	1	2	0	0	1	0
47700101	18	2	1130	71	1	27.21	52.88	12019.2	1368.78	2	2	1	1	3	1	2014	1	1	2	1	1	1	2	1	47700101028	477001011271001	DILTIAZEM	46	14	3	3	3	0	0	0	1
47727102	18	2	1038	49	1	40.89	58.76	3986.57	409.005	2	2	2	1	2	1	2014	1	3	2	2	1	2	2	2	47727102004	477271020141001	METOPROL TAR	47	4	1	2	1	0	0	1	1
47727102	18	2	1038	48	1	33.21	54.77	4793.83	387.894	2	2	2	1	2	1	2013	1	3	2	2	1	2	2	2	47727102003	477271020131001	ISOSORB MONO	45	5	2	2	1	0	0	1	1
47832102	18	1	1002	49	1	20.67	46.7	3993.28	453.183	4	2	1	1	1	1	2013	1	2	2	1	1	1	2	1	47832102017	478321021291006	ISOSORB MONO	45	13	3	2	3	0	0	0	0
48083101	14	1	1132	68	2	30.13	25.35	2982.45	448.26	3		2	2	1	1	2010	1	2	2	2	1	1	2	1	48083101015	480831011911001	MIACALCIN	411	6	2	3	3	0	0	0	0
48139101	14	2	1066	40	2	38.58	34.05	3564.62	402.426	3	2	2	2	1	1	2010	1	2	2	2	1	2	2	2	48139101010	481391010271001	LISINOPRIL	42	6	2	1	1	0	0	1	0
48268101	18	2	1007	70	2	29.03	46.55	3582.21	263.467	3	2	2	2	1	1	2013	1	2	2	1	1	1	2	2	48268101013	482681010201001	AMOXICILLIN	13	11	3	3	3	1	0	0	0
48275102	14	1	1129	50	2	32.71	26.66	2365.07	319.17	3	2	2	2	1	1	2010	1	1	2	1	1	2	2	2	48275102011	482751020141001	ALENDRONATE	409	9	2	2	2	1	0	1	0
48378101	18	2	1141	64	2	20.01	44.58	1574.12	230.575	1	2	2	2	1	1	2014	1	2	2	1	1	1	2	2	48378101024	483781011291001	DIOCTO	95	13	3	2	3	0	0	0	0
48378101	18	2	1141	63	2	23.69	40.38	1753.65	212.93	1	2	2	2	2	1	2013	1	2	2	1	1	1	2	2	48378101004	483781010241001	NAPHAZOLINE	147	12	3	2	3	0	1	0	0
48386102	14	2	1031	71	2	43.58	51.71	13679.4	1423.86	2	1	1	1	2	1	2010	1	2	2	1	1	2	2	2	48386102005	483861020161001	BYSTOLIC	47	3	1	3	2	0	0	1	1
48421101	14	1	1082	50	1	31.51	62.32	12918.3	1019.72	2	2	2	1	1	2	2010	1	1	1	2	1	1	2	2	48421101001	484211010401001	NOVOLIN	99	20	3	2	2	0	0	0	1
48479102	18	1	1132	85	1	35.69	43.06	7972.04	852.778	3	2	2	2	3	1	2014	1	1	1	2	1	2	2	1	48479102007	484791020321001	VITAMIN D	119	1	1	3	2	0	1	1	0
48600101	18	2	1077	71	2	49.69	57.57	4795.07	439.262	3	1	2	2	2	2	2013	1	1	1	2	1	1	2	2	48600101005	486001010111003	LEVOTHYROXIN	103	6	2	3	3	0	0	1	1
48782101	18	1	1081	52	2	24.13	36.15	4727.78	422.268	4	2	2	2	2	2	2013	1	1	2	2	1	1	2	2	48782101001	487821010031005	OXYCODONE	58	1	1	2	3	1	0	0	0
48931102	18	1	1060	59	1	35.32	19.81	3793.64	412.942	4	1	2	1	3	2	2013	1	1	2	2	1	1	2	2	48931102006	489311020101001	AMLODIPINE	48	8	2	2	2	1	1	1	0
49163102	14	2	1049	45	2	32.16	38.97	3161.89	381.538	3	2	2	2	1	1	2010	1	2	2	1	1	1	2	2	49163102002	491631021671005	NOVOLOG MIX	99	2	1	2	3	0	1	1	0
49352102	14	2	1033	60	2	37.69	56.69	6725.68	765.986	2	2	2	2	1	1	2010	2	2	2	1	1	2	2	2	49352102009	493521021931001	METOPROL TAR	47	9	2	2	2	0	0	1	1
49433101	18	1	1144	54	1	23.96	42.92	3492.1	412.345	3	2	3	1	2	1	2013	2	2	2	1	1	2	2	1	49433101009	494331011331003	LEVOTHYROXIN	103	7	2	2	3	0	0	0	0
49554101	18	1	1067	53	1	33.53	35.68	2913.63	296.37	2	2	3	2	1	2	2013	1	2	2	1	1	2	1	1	49554101014	495541010141001	PROPRANOLOL	46	12	3	2	3	1	1	1	0
49612102	18	1	1119	58	1	44.16	43.58	9595.84	1071.04	1	2	2	1	1	1	2013	1	2	2	2	1	1	2	2	49612102005	496121020071001	ALPHAGAN P	147	4	1	2	2	0	0	1	0
60601101	19	1	1066	71	1	27.71	69.72	5017.94	517.303	3	2	2	2	3	1	2014	1	2	2	2	1	2	2	2	60601101008	606011010111001	FUROSEMIDE	49	7	2	3	1	0	0	0	1
60837107	19	1	1115	62	1	27.43	46.99	3522.98	302.76	1		3	2	1	1	2015	1	2	2	2	2	2	2	2	60837107005	608371070061002	FUROSEMIDE	49	1	1	2	0	0	1	0	0
60837107	19	1	1115	61	1	20.24	27.3	3003.24	333.693	1	2	3	2	2	1	2014	1	2	2	2	1	1	2	2	60837107004	608371070041003	NOVOLOG MIX	99	3	1	2	2	1	1	0	0
61849101	19	1	1043	61	2	34.34	54.03	3145.88	373.04	4	1	3	2	1	2	2015	1	2	2	2	2	2	1	2	61849101006	618491012611005	VENLAFAXINE	249	4	1	2	0	0	0	1	1
61849101	19	1	1043	60	2	53.29	37	2861.48	261.37	4	1	3	2	1	2	2014	1	2	2	2	2	2	1	2	61849101001	618491010241001	GABAPENTIN	64	4	1	2	0	0	0	1	0
62233101	19	1	1045	85	1	28.1	62.68	12695.1	1362.98	3	2	1	2	2	2	2014	1	1	1	2	1	2	2	1	62233101001	622331010011001	CARVEDILOL	47	5	2	3	2	0	0	0	1
63380102	19	1	1120	56	2	49.93	55.96	4079.39	436.257	2	2	1	1	3	2	2015	1	1	1	1	2	1	2	1	63380102009	633801020731001	DULOXETINE	249	13	3	2	3	0	0	1	1
63380102	19	1	1120	55	2	14.52	51.82	4273.62	462.352	2	1	1	1	3	2	2014	1	1	1	1	2	1	2	1	63380102009	633801020151001	DULOXETINE	249	10	3	2	3	0	0	0	1
63406101	19	2	1163	61	1	29.06	19.57	2197.79	226.939	4	2	4	2	1	2	2015	1	2	2	1	1	1	2	2	63406101006	634061010431001	AFLURIA	437	7	2	2	3	1	1	0	0
63406101	19	2	1163	60	1	23.48	26.3	3085	301.368	4	2	4	2	1	2	2014	1	2	2	2	1	1	2	2	63406101001	634061010031004	NAPHAZOLINE	147	4	1	2	2	1	1	0	0
64568101	19	2	1162	60	1	27.06	55.3	5403.02	597.508	4	2	3	2	1	1	2015	1	2	2	1	1	1	1	2	64568101005	645681010371001	HYDROCO/APAP	58	11	3	2	3	0	0	0	1
64946102	19	1	1111	82	1	26.79	54.04	3622.11	403.14	1	2	4	1	1	1	2015	1	1	2	1	1	1	2	1	64946102010	649461020341002	FOLIC ACID	119	8	2	3	3	0	0	0	1
65816101	19	2	1072	31	1	43.99	49.32	8869.54	867.118	4	2	4	2	3	2	2015	1	1	1	2	1	1	2	2	65816101001	658161010131001	LEVOTHYROXIN	103	6	2	1	3	0	0	1	0
65967101	19	2	1113	56	2	57.76	57.06	8937	1015.63	4	1	3	2	3	2	2015	1	1	1	2	2	2	2	2	65967101001	659671010171001	LITHIUM CARB	251	1	1	2	0	0	0	1	1
65967101	19	2	1113	55	2	56.44	59.53	9608.09	1051.7	4	1	3	2	3	2	2014	1	1	1	2	2	2	2	2	65967101002	659671010051004	DIURETICS	49	2	1	2	0	0	0	1	1
67192102	19	2	1160	52	2	24.18	23.98	14191.2	1536.91	3	2	1	1	1	2	2015	1	1	1	1	1	1	2	2	67192102005	671921020681002	GLYB/METFORM	99	8	2	2	3	0	1	0	0
67192102	19	2	1160	51	2	17.75	41.15	22653.2	2057.64	3	1	1	1	2	2	2014	1	1	1	1	1	1	2	2	67192102005	671921020061002	GLYB/METFORM	99	5	2	2	3	0	1	0	0
67630102	19	2	1012	47	2	44.29	38.5	4111.4	501.142	2	2	2	1	1	2	2015	1	2	2	1	1	2	2	2	67630102005	676301020391008	PRAVASTATIN	19	7	2	2	2	0	1	1	0
67835101	19	1	1008	80	1	40.08	42.11	19087.8	2008.98	1	2	1	1	2	1	2015	1	1	1	1	1	1	2	1	67835101019	678351010931001	METOPROLOL	47	8	2	3	3	0	0	1	0
67835101	19	1	1008	79	1	31.54	41.24	20787.2	2284.84	1	2	1	1	2	1	2014	1	1	1	2	1	1	2	1	67835101007	678351010171001	HYDROCHLOROT	49	10	3	3	3	0	0	0	0
68490103	19	2	1163	85	2	39.08	59.31	2979.77	316.63	4	2	4	2	3	2	2015	1	1	2	1	1	1	2	1	68490103014	684901030541002	MELOXICAM	58	8	2	3	3	0	0	1	1
68898101	19	2	1119	78	2	46.55	48.32	16753.4	1938.91	1	1	1	2	2	1	2015	1	2	2	1	1	1	2	2	68898101009	688981010531001	ADVAIR DISKU	125	9	2	3	3	0	0	1	0
68898101	19	2	1119	77	2	32.75	46.34	17996.1	2172.09	1	1	1	2	2	1	2014	1	2	2	1	1	1	2	2	68898101009	688981010171003	ADVAIR DISKU	125	8	2	3	3	0	0	1	0
69235101	19	1	1011	76	2	43.69	50.07	25684.3	2738.61	2	2	1	1	3	2	2015	1	1	1	1	1	1	1	2	69235101018	692351010951006	ZOLPIDEM	67	12	3	3	3	0	0	1	1
69235101	19	1	1011	75	2	37.69	59.85	27113.9	3120.95	2	2	1	1	3	2	2014	1	1	1	2	1	1	2	2	69235101009	692351010151001	AMLODIPINE	48	9	2	3	3	0	0	1	1
69359101	19	1	1137	68	2	19.78	60.31	8722.37	871.844	2	2	1	2	1	1	2015	1	2	2	1	2	1	2	1	69359101016	693591010351001	LANTUS	99	7	2	3	3	0	0	0	1
69359101	19	1	1137	67	2	18.36	66.13	11456.6	1278.36	2	2	1	2	1	1	2014	1	2	2	1	2	1	2	1	69359101010	693591010081001	FUROSEMIDE	49	7	2	3	3	0	0	0	1
69605102	19	1	1106	48	1	19.82	36.65	26326.2	2710.97	1	2	1	1	1	2	2015	1	2	2	1	1	1	1	1	69605102003	696051021171001	NOVOLOG	99	13	3	2	3	1	1	0	0
69605102	19	1	1106	47	1	22.31	28.54	28446.9	3925.45	1	2	1	1	1	2	2014	1	2	2	2	1	1	1	1	69605102017	696051020341001	CHOLECALCIFEROL CAP 5000 UNIT	119	10	3	2	3	1	1	0	0
70014101	20	1	1054	72	2	48.21	65.6	16750.3	1773.1	4	1	1	1	3	1	2016	1	2	2	2	1	2	2	2	70014101004	700141010141001	LISINOPRIL	42	1	1	3	1	0	0	1	1
70140101	20	1	1080	60	2	31.64	34.99	12765.7	1364.93	4	2	4	2	2	1	2016	1	2	2	1	1	1	1	1	70140101019	701401010641001	RESTASIS	147	15	3	2	3	0	1	0	0
70180103	20	1	1092	53	1	54.53	57.73	4328.45	477.408	2	2	1	2	2	1	2016	1	1	1	2	1	1	2	1	70180103011	701801030721001	CALCITRIOL	119	8	2	2	3	0	0	1	1
70180103	20	1	1092	52	1	50.62	54.49	4168.44	517.848	2	2	1	2	2	1	2015	1	2	2	2	1	1	2	1	70180103013	701801030431007	B-2	119	10	3	2	3	0	0	1	1
70201101	20	3	1052	63	2	24.61	43.24	10507.1	1081.35	3	2	4	2	1	1	2016	1	2	2	1	1	1	2	1	70201101012	702011010571002	ANTIHYPERLIPIDEMIC AGENTS	19	7	2	2	3	1	1	0	0
70205102	20	2	1073	66	2	17.35	53.8	19547.5	2242.96	2	2	1	1	1	2	2016	1	2	2	2	1	1	2	2	70205102011	702051020381001	INVOKANA	99	5	2	3	2	0	0	0	1
70210102	20	2	1094	49	2	50.82	49.53	10476.6	1042.75	3	2	2	1	3	2	2015	2	1	1	2	1	2	2	2	70210102004	702101020141001	VITAMIN D	119	4	1	2	2	0	0	1	1
70225101	20	1	1028	40	2	45	44.06	8605.87	953.781	3	1	2	1	1	1	2016	1	2	2	1	1	1	1	2	70225101012	702251010431001	FUROSEMIDE	49	9	2	1	3	0	1	1	0
70225101	20	1	1028	39	2	36.05	60.44	9396.27	942.785	3	2	2	1	1	1	2015	1	2	2	2	1	1	1	2	70225101005	702251010091001	AMLODIPINE	48	13	3	1	2	0	0	1	1
70378101	20	1	1028	54	1	47.14	49.7	8201.47	894.006	3	1	1	1	1	1	2016	1	3	2	2	1	2	2	2	70378101008	703781010291001	HYDROCHLOROT	49	3	1	2	1	0	0	1	1
70821102	20	1	1097	63	1	32.39	58.38	18533.5	2033.08	1	2	1	1	3	2	2016	1	1	1	1	1	2	2	2	70821102006	708211020401001	ATENOLOL	47	6	2	2	3	0	0	1	1
70821102	20	1	1097	62	1	19.18	64.06	17713.2	2110.26	1	2	1	1	3	2	2015	1	1	1	2	1	2	2	2	70821102007	708211020111001	TRAMADOL HCL	58	7	2	2	1	0	0	0	1
70940101	20	1	1129	59	2	29.23	59.11	6076.99	634.425	3	2	2	2	1	1	2016	1	2	2	1	1	1	2	2	70940101019	709401011861001	SELECTIVE IMMUNOSUPPRESSANTS	104	12	3	2	3	0	0	0	1
71090101	20	2	1140	64	1	22.42	31.63	5822.3	582.218	1	2	1	1	1	1	2016	1	2	2	2	1	2	1	1	71090101003	710901010121001	DIAZEPAM	64	2	1	2	3	0	0	0	0
71147101	20	2	1094	67	2	38.26	38.7	4139.88	412.447	3	1	1	2	1	1	2016	1	2	2	2	1	2	2	2	71147101006	711471010141001	FLUOXETINE	249	6	2	3	1	0	0	1	0
71147101	20	2	1094	66	2	43.64	49.16	4324.62	478.198	3	2	1	2	1	1	2015	1	2	2	2	1	2	2	2	71147101001	711471010011001	LABETALOL	47	4	1	3	1	0	0	1	0
71304101	20	2	1080	73	1	54.83	44.05	10346.3	1258.02	2	2	2	1	3	2	2016	2	2	2	2	1	1	2	1	71304101006	713041010871001	LOSARTAN POT	56	8	2	3	3	0	0	1	0
71404104	20	2	1118	76	2	12.47	54.04	1781.51	188.456	2	2	3	1	1	1	2015	1	2	2	1	1	1	2	1	71404104006	714041040211001	CETIRIZINE	123	6	2	3	3	0	0	0	1
71486102	20	2	1160	71	1	34.09	59.16	20547.7	1970.51	3	2	1	1	2	1	2016	1	1	1	1	1	1	2	2	71486102007	714861020461001	BENICAR	56	6	2	3	3	0	0	1	1
71486102	20	2	1160	70	1	10.74	59.4	17421.8	1776.17	3	2	1	1	2	1	2015	1	1	1	1	1	1	2	2	71486102005	714861020111001	FINASTERIDE	288	5	2	3	3	0	0	0	1
71519102	20	1	1103	54	1	19.36	31.9	1798.33	203.994	4	1	3	1	2	1	2016	1	2	2	1	1	1	2	1	71519102018	715191022131001	LABETALOL	47	11	3	2	3	1	1	0	0
71964102	20	2	1005	81	2	54.8	54.37	18609.7	1985.39	4	1	1	1	2	1	2016	1	2	2	1	1	2	2	2	71964102002	719641020121001	LEVOTHYROXIN	103	5	2	3	3	0	0	1	1
72007101	20	2	1025	73	2	48.2	59.88	13092.4	1460.55	3	2	1	1	2	1	2016	1	2	1	2	1	2	1	1	72007101014	720071011811003	WARFARIN	82	7	2	3	3	0	0	1	1
72065101	20	2	1047	69	1	37.84	27.54	17634	1737.95	3	2	1	1	2	1	2016	1	1	2	2	1	2	2	1	72065101013	720651010381001	ERYTHROMYCIN	11	9	2	3	3	0	0	1	0
72065101	20	2	1047	68	1	38.17	56.15	13081.2	1565.58	3	1	1	1	1	2	2015	1	1	2	2	1	2	2	1	72065101001	720651010031001	VALSARTAN	56	11	3	3	3	0	0	1	1
72199301	20	2	1150	28	1	51.96	43.42	16150.8	1650.46	2	2	1	1	2	2	2016	2	1	1	2	1	2	2	2	72199301004	721993012953001	TRIPHROCAPS 1 MG	120	2	1	1	1	0	0	1	0
72333102	20	2	1083	49	1	32.69	40.93	29090	2697.81	3	1	1	1	3	1	2016	1	1	2	1	1	2	2	2	72333102001	723331020231001	TESTOST CYP	101	2	1	2	2	0	0	1	0
73094101	20	1	1073	79	2	32.92	35.9	7384.19	704.074	2	2	1	2	1	1	2016	1	1	1	1	1	2	2	2	73094101007	730941010491001	LOSARTAN POT	56	8	2	3	3	0	1	1	0
73094101	20	1	1073	78	2	26.68	52.89	7894.4	800.247	2	2	1	2	1	1	2015	1	1	1	1	1	2	2	2	73094101007	730941010111001	LOSARTAN POT	56	9	2	3	3	0	0	0	1
73226101	20	2	1144	66	2	54.52	58.05	3872.68	434.949	3	2	2	2	2	1	2016	1	1	1	2	1	1	2	1	73226101005	732261010241002	ALLOPURINOL	194	5	2	3	3	0	0	1	1
73245101	20	1	1132	85	2	23.64	55.92	12668.3	969.887	3	2	2	2	1	1	2016	1	1	1	1	1	2	1	1	73245101005	732451010871001	LEVOTHYROXIN	103	8	2	3	3	0	0	0	1
73263101	20	1	1020	84	1	23.46	56.4	12929.8	1582.27	1	2	1	2	3	1	2016	1	1	1	1	1	2	2	1	73263101004	732631010601004	AMLODIPINE	48	5	2	3	3	0	0	0	1
73474101	20	2	1108	71	2	15.37	53.2	6917.1	543.735	3	2	4	2	1	1	2016	1	2	2	2	1	2	1	1	73474101022	734741010781001	METOPROLOL	47	19	3	3	3	0	0	0	1
73880101	20	1	1063	63	1	45.78	57.15	14898.4	1701.77	1	1	1	1	1	2	2015	1	1	1	1	1	1	2	2	73880101006	738801010081002	HYDROCHLOROT	49	8	2	2	3	0	0	1	1
74223101	20	2	1064	43	1	26.17	37.26	6820.06	729.082	3	1	4	1	1	1	2015	1	2	2	1	1	2	2	2	74223101006	742231010991001	SODIUM BICAR	88	4	1	1	2	0	0	0	0
74276102	20	1	1092	63	1	30.74	50.74	10709.8	1167.68	2	1	1	1	2	2	2016	1	1	1	2	1	1	2	1	74276102006	742761021731002	CARAFATE	96	9	2	2	3	0	0	0	1
75150101	20	2	1008	75	1	36.18	62.18	8934.55	1121.86	1	2	1	2	2	1	2016	1	2	2	1	1	1	2	1	75150101007	751501010321001	ATENOLOL	47	6	2	3	3	0	0	1	1
75205102	20	3	1146	69	2	15.54	36.82	8939.4	677.621	3	2	3	2	1	1	2016	1	2	2	2	1	1	2	1	75205102010	752051021511001	TRAMADOL HCL	58	9	2	3	3	1	1	0	0
75252101	20	1	1093	82	2	27.8	51.09	14008	1591.63	3	2	1	2	1	1	2016	1	2	2	2	2	2	2	2	75252101019	752521010671002	TRAMADOL HCL	58	11	3	3	0	0	0	0	1
75252101	20	1	1093	81	2	27.48	47.18	11397.6	1303.26	3	2	1	2	2	1	2015	1	2	2	1	2	2	2	1	75252101001	752521010031001	LORAZEPAM	64	14	3	3	2	0	0	0	0
75699101	20	1	1088	67	1	56.15	57.16	13936.8	1515.7	2	1	1	1	3	2	2016	1	1	2	2	1	2	2	2	75699101006	756991010511001	AMLODIPINE	48	4	1	3	1	0	0	1	1
75801101	20	3	1082	43	2	46.17	50.44	11436.6	1350.9	3	2	1	1	1	1	2015	2	2	2	1	1	1	2	2	75801101004	758011010061001	SODIUM BICAR	88	4	1	1	3	0	0	1	1
76158101	20	1	1050	54	2	25	22.62	7414.14	749.271	2	2	1	2	1	1	2016	1	1	2	2	2	2	1	2	76158101007	761581010171001	VIIBRYD	249	2	1	2	0	1	1	0	0
76158101	20	1	1050	53	2	32.97	22.81	7084.39	773.686	2	2	1	2	2	1	2015	1	1	1	1	2	2	1	2	76158101005	761581010071001	GABAPENTIN	64	4	1	2	1	1	1	1	0
76565101	20	1	1160	62	2	27.14	44.33	6182.01	736.828	3	2	2	2	1	2	2016	1	1	2	1	1	1	2	2	76565101026	765651010921001	CEPHALEXIN	9	8	2	2	3	0	0	0	0
76565101	20	1	1160	61	2	31.78	46.27	7561.28	753.394	3	2	2	2	2	2	2015	1	1	1	1	1	1	2	1	76565101016	765651010201001	HYDROCHLOROT	49	7	2	2	3	0	0	0	0
76686101	20	1	1130	82	1	23.07	44.17	6075.35	616.561	2	2	1	2	2	1	2015	1	1	1	1	1	2	2	1	76686101005	766861010071001	SIMVASTATIN	19	10	3	3	3	0	1	0	0
76728101	20	1	1102	49	2	25.89	51.32	6251.61	680.351	3	2	2	2	1	1	2016	1	2	2	2	1	2	1	1	76728101002	767281010381001	CLONIDINE	44	9	2	2	2	0	0	0	1
76913101	20	2	1053	85	2	37.38	43.78	10878.5	1210.31	4	2	1	2	3	1	2015	1	2	2	2	1	2	2	2	76913101001	769131010071005	AMLODIPINE	48	2	1	3	1	0	0	1	0
77352101	20	2	1045	75	1	38.21	32.97	924.929	115.539	4	2	3	2	1	1	2016	1	2	2	2	1	1	2	1	77352101008	773521010711001	ENALAPRIL	42	12	3	3	3	0	0	1	0
77352101	20	2	1045	74	1	27.41	35.69	909.075	120.405	4	2	3	2	1	1	2015	1	2	2	1	1	1	2	1	77352101008	773521010111001	ENALAPRIL	42	11	3	3	3	0	1	0	0
78468101	20	3	1012	57	1	42.71	48.12	3617.27	389.061	3	2	2	2	1	1	2016	1	2	2	1	1	1	2	2	78468101010	784681011101001	PROAIR HFA	125	9	2	2	3	0	0	1	0
78547102	20	3	1060	69	2	27.94	53.7	4790.21	517.878	4	2	3	1	3	1	2016	1	1	1	2	1	1	2	2	78547102013	785471023031002	HUMULIN N	99	9	2	3	2	0	0	0	1
78697101	20	2	1136	45	2	54.51	52	1887.24	190.857	2	2	3	2	1	1	2016	1	2	2	2	1	2	2	2	78697101001	786971010061001	HYDRALAZINE	53	1	1	2	1	0	0	1	1
79445101	20	2	1160	68	2	23.15	35.7	17402.1	1505.34	3	2	1	2	1	1	2016	1	2	2	1	1	1	2	1	79445101022	794451010841003	HYDROCO/APAP	58	13	3	3	3	0	1	0	0
79445101	20	2	1160	67	2	22.27	46.06	13476.3	1494.33	3	1	1	2	1	1	2015	1	2	2	1	1	1	2	1	79445101015	794451010181001	OMEPRAZOLE	272	12	3	3	3	0	1	0	0
79727102	20	2	1080	70	2	43.89	58.25	2029.65	224.328	1	2	3	1	1	1	2016	1	2	2	2	1	1	2	2	79727102003	797271020151001	LISINOPRIL-HCTZ	55	1	1	3	2	0	0	1	1
79727102	20	2	1080	69	2	52.13	55.08	1905.44	261.56	1	2	3	1	1	1	2015	1	2	2	1	1	1	2	2	79727102004	797271020071004	ONCE DAILY	120	4	1	3	3	0	0	1	1
79818101	20	1	1105	47	2	22.64	19.01	4535.71	525.239	4	2	3	2	2	2	2016	1	2	2	2	1	1	1	2	79818101014	798181010851001	HUMALOG	99	3	1	2	2	1	1	0	0
79844101	20	2	1028	72	1	35.71	60.29	28298.1	3301.9	3	2	1	1	3	2	2016	1	2	2	2	1	1	1	2	79844101019	798441010751005	LOSARTAN POT	56	6	2	3	2	0	0	1	1
90449102	22	2	2080	59	2	21.71	36.61	5595.97	743.717	3	2	3	2	1	1	2017	1	2	2	2	1	1	1	1	90449102005	904491020081001	APAP/CODEINE	58	12	3	2	3	0	0	0	0
90467101	22	2	2085	83	1	24.47	68.09	8524.62	1132.66	1	2	1	2	1	1	2017	2	2	2	2	2	2	2	1	90467101004	904671010101001	TOLTERODINE	264	2	1	3	1	0	0	0	1
90834101	22	2	2018	56	2	31.41	27.96	2773.02	229.072	4	2	3	2	1	1	2017	1	2	2	2	1	1	1	2	90834101008	908341010111002	LISINOPRIL	42	6	2	2	3	1	1	0	0
91408102	22	3	2017	40	1	51.89	53.35	10533.8	1180.88	2	2	2	1	3	2	2017	1	1	1	2	1	2	2	2	91408102005	914081020061001	TORSEMIDE	49	5	2	1	1	0	0	1	1
91417101	22	2	2058	84	1	20.69	48.73	20870.4	1846.76	3	2	1	1	1	1	2017	1	2	2	2	1	1	2	1	91417101008	914171010161003	LANTUS	99	5	2	3	3	0	0	0	0
91422101	22	2	2112	82	2	45.45	54.52	3417.02	391.565	3	2	1	2	1	1	2017	1	2	2	1	1	2	2	2	91422101003	914221010041001	LEVOTHYROXIN	103	3	1	3	3	0	0	1	1
91500101	22	2	2100	70	1	48.48	44.88	3994.32	527.088	3	1	1	2	3	2	2017	1	2	2	2	1	1	2	2	91500101010	915001010222003	PIOGLITAZONE	99	8	2	3	2	0	0	1	0
91655101	22	3	2103	70	1	23.63	44.26	5102.25	623.64	4	2	4	1	2	1	2017	1	1	2	2	2	1	2	2	91655101015	916551010161001	PREDNISONE	98	14	3	3	1	0	1	0	0
92055102	22	1	2095	54	2	28.02	37.77	8162.05	870.685	3	1	4	2	2	1	2017	1	1	1	2	1	1	2	1	92055102001	920551020061002	LEVEMIR	99	11	3	2	3	0	1	0	0
92343101	22	2	2114	73	2	22.96	36.86	7686.6	772.536	3	2	2	2	1	1	2017	2	2	2	2	1	1	2	1	92343101003	923431010081002	LABETALOL	47	2	1	3	3	0	0	0	0
92526102	22	2	2064	78	1	25.07	46.06	6491.1	702.5	3	2	3	2	1	1	2017	1	2	2	1	1	1	2	1	92526102010	925261020201003	TAMSULOSIN	43	9	2	3	3	0	0	0	0
92785101	22	2	2018	65	2	21.48	49.05	12298	1540.74	4	2	1	1	3	2	2017	1	1	1	2	1	1	2	1	92785101008	927851010481001	RENVELA	460	10	3	3	3	0	0	0	0
92964101	22	2	2010	63	1	18.74	43.11	3792.49	469.309	2	2	1	2	1	1	2017	1	2	2	1	1	1	2	1	92964101015	929641010271002	AMLODIPINE	48	14	3	2	3	0	1	0	0
93327102	22	1	2093	70	1	55.18	57.99	22865.8	1769.68	2	1	2	1	2	2	2017	2	1	1	2	1	2	2	2	93327102001	933271020031006	MYCOPHENOLAT	104	7	2	3	1	0	0	1	1
93469101	22	2	2087	85	2	23.91	49.67	6966.77	776.886	3	1	1	1	2	2	2017	1	2	2	2	1	2	2	1	93469101007	934691010121002	PRAVASTATIN	19	6	2	3	2	0	0	0	1
93613101	22	2	2088	34	1	53.12	53.93	20348.4	1766.84	1	1	2	2	1	1	2017	2	2	2	2	2	2	2	2	93613101006	936131010071001	ANTIVIRAL AGENTS	7	6	2	1	0	0	0	1	1
94580101	22	1	2025	68	1	19.85	45.19	13064.6	1276.76	4		4	1	1	1	2017	1	1	1	2	1	1	2	1	94580101011	945801010261001	POLYETH GLYC	95	9	2	3	3	0	1	0	0
94667101	22	1	2075	62	2	14.47	41.51	16140.1	2505.47	4	2	1	1	3	1	2017	1	1	1	1	1	1	2	2	94667101020	946671010291001	ESZOPICLONE	67	18	3	2	3	0	1	0	0
94818101	22	2	2021	62	1	55.51	53.46	13927.7	1182.34	1	1	1	2	2	1	2017	1	1	1	2	1	2	2	2	94818101002	948181010051002	VITAMIN D	119	2	1	2	1	0	0	1	1
95189101	22	3	2077	69	1	23.64	26.09	7519.01	622.966	4	2	1	1	1	1	2017	1	2	2	1	1	1	2	1	95189101006	951891010111001	METFORMIN	46	11	3	3	3	1	1	0	0
95322101	22	2	2034	64	1	42.38	56.02	9072.57	882.871	2	2	1	2	1	2	2017	1	2	2	2	1	1	2	2	95322101005	953221010071001	GLIMEPIRIDE	99	4	1	2	2	0	0	1	1
95495101	22	1	2106	47	2	46.73	49.39	8106.17	956.087	3	1	1	2	2	1	2017	1	1	1	2	2	2	2	2	95495101004	954951010211002	BUT/APAP/CAF	58	2	1	2	0	0	0	1	0
95819102	22	1	2050	54	1	15.18	51.36	23361.3	2620.37	1	2	1	1	1		2017	1	1	1	1	1	2	2	1	95819102005	958191020101001	MYCOPHENOLAT	104	11	3	2	3	0	0	0	1
95844102	22	1	2056	69	2	41.63	56.77	4831.75	566.054	3	2	2	1	1	2	2017	1	1	1	1	1	2	1	1	95844102005	958441020321002	METOPROL TAR	47	8	2	3	3	0	0	1	1
96032101	22	2	2018	59	1	53.08	57.63	21966.4	2286.38	4	1	1	1	1	1	2017	1	1	1	1	1	2	2	2	96032101001	960321010041001	RAYALDEE	119	3	1	2	2	0	0	1	1
96034101	22	1	2033	49	1	35.59	40.42	3632.54	561.568	1	2	2	2	1	1	2017	1	2	2	1	1	1	2	2	96034101014	960341010201001	METOLAZONE	49	14	3	2	3	0	0	1	0
96079101	22	2	2098	52	2	37.19	38.69	11119.8	1340.22	3	2	3	2	1	1	2017	1	2	2	2	2	2	2	1	96079101012	960791010331001	ANTIVIRAL AGENTS	7	8	2	2	1	0	0	1	0
96193102	22	1	2103	58	1	28.27	25.36	7900.89	937.566	4	2	3	1	1	1	2017	1	2	2	1	1	1	2	2	96193102001	961931020251001	INSULIN HUMAN	99	15	3	2	3	1	1	0	0
96227101	22	2	2014	67	1	37.42	51.22	9164.69	1021.37	4	2	1	1	1	2	2017	1	2	2	2	1	1	2	2	96227101007	962271010131001	TAMSULOSIN	43	6	2	3	3	0	0	1	1
96358103	22	2	2080	66	1	44.86	47.86	3779.85	466.458	3	2	3	1	1	1	2017	1	2	2	1	1	1	2	2	96358103007	963581030111002	METFORMIN	99	6	2	3	3	0	0	1	0
96821101	22	1	2060	73	1	33.69	60	4801.17	683.579	3	2	2	2	1	1	2017	1	2	2	1	1	2	2	2	96821101004	968211019043004	METOPROL SUC	47	4	1	3	2	0	0	1	1
97040101	22	2	2004	41	1	44.05	47.55	13249.8	1142.29	4	1	1	2	1	1	2017	1	2	2	2	1	1	2	2	97040101006	970401010491002	RENVELA	460	5	2	1	2	0	0	1	0
97131101	22	2	2002	51	1	31.93	38.85	7266.5	838.421	2	2	2	2	1	1	2017	1	2	2	1	1	2	2	1	97131101014	971311010171001	DIGOX	46	12	3	2	3	0	0	1	0
97183101	22	1	2096	62	1	57.41	51	15938	1849.53	3	1	3	1	3	2	2017	1	1	1	2	1	2	2	2	97183101006	971831010131002	ESOMEPRA MAG	272	7	2	2	1	0	0	1	1
97265104	22	3	2100	41	1	35.73	56.01	17992.3	2149.49	3	2	1	1	3	1	2017	1	1	1	2	1	1	2	2	97265104011	972651040331003	AMLODIPINE	48	11	3	1	3	0	0	1	1
97770201	22	2	2025	65	1	25.14	58.29	11005.5	868.338	4	2	1	2	1	2	2017	1	1	1	1	1	1	2	2	97770201008	977702010112001	HUMULIN N	99	5	2	3	3	0	0	0	1
97798102	22	2	2014	55	1	53.93	57.08	8310.65	875.601	4	2	2	1	2	2	2017	1	2	2	1	1	1	2	1	97798102011	977981020161004	SIMVASTATIN	19	10	3	2	3	0	0	1	1
97863101	22	2	2029	67	1	53.08	57.99	6096.35	508.529	4	1	1	1	3	2	2017	1	1	2	2	1	1	2	2	97863101017	978631010341002	GABAPENTIN	64	12	3	3	3	0	0	1	1
97933101	22	1	2049	58	1	34.65	45.18	15816.9	1257.88	2	1	1	2	1	2	2017	1	1	1	2	1	1	2	1	97933101025	979331010631001	LISINOPRIL	42	17	3	2	3	0	0	1	0
98251102	22	2	2013	60	1	36.95	36.55	6829.69	583.734	3	1	2	2	1	2	2017	1	1	1	1	1	2	2	2	98251102016	982511020221004	TRAMADOL	58	15	3	2	2	0	0	1	0
98527101	22	1	2068	78	1	15.92	53.55	1539.47	191.093	3	2	2	2	1	1	2017	1	2	2	1	2	1	2	2	98527101001	985271019013004	LANTUS	99	1	1	3	2	0	0	0	1
98652102	22	1	2112	85	2	19.87	66.25	23953.9	2667.99	3	2	1	2	1	1	2017	1	2	2	1	1	1	1	2	98652102011	986521020131006	TIMOLOL MAL	147	12	3	3	3	0	0	0	1
98931102	22	2	2092	68	1	33.65	47.02	8668.6	1060.82	2	2	1	1	3	1	2017	1	1	1	1	1	2	2	1	98931102007	989311020101003	PANTOPRAZOLE	272	8	2	3	3	0	0	1	0
98993101	22	1	2116	63	2	22.46	44.27	18881.2	1565.64	3	2	1	2	1	2	2017	1	1	1	2	1	1	2	2	98993101003	989931010031001	METOPROL SUC	47	5	2	2	2	0	0	0	0
99070101	22	1	2030	34	2	13.58	50.36	7882.43	622.075	2	1	1	2	1	1	2017	1	2	2	1	2	2	1	2	99070101013	990701010211001	ONDANSETRON	65	11	3	1	1	0	0	0	1
99321101	22	1	2072	68	2	23.84	41.88	9727.62	1011.56	4	2	1	2	3	2	2017	1	1	1	1	1	2	2	1	99321101008	993211010111001	K-TAB	117	9	2	3	3	0	0	0	0
99395101	22	2	2003	70	2	38.36	66.03	9361.85	914.728	3	2	1	2	1	1	2017	1	2	2	1	1	2	2	2	99395101001	993951010071002	VENTOLIN HFA	125	2	1	3	3	0	0	1	1
99465101	22	2	2052	54	2	56.76	54.37	10607.3	1106.87	4	1	1	1	3	2	2017	1	1	1	2	2	2	2	2	99465101006	994651010091002	SELECTIVE IMMUNOSUPPRESSANTS	104	3	1	2	0	0	0	1	1
