# Supplementary material for: The association between polypharmacy and health-related quality of life among non-dialysis chronic kidney disease patients
Source: PLoS One. 2023 Nov 13;18(11):e0293912. doi: 10.1371/journal.pone.0293912 (PMC10642842; doi:10.1371/journal.pone.0293912)
Supplement: S2 File — (XLSX) [file pone.0293912.s004.xlsx]

## Sheet: S3_Medication_Data
dupersid	panel	VARPSU	VARSTR	age	SEX	PCS42	MCS42	PERWT	SAQWT	region	exercise	race	marryst	povcat	Education	year	Acess_care	insurance	rx_cov	arthritis	hypertension	diabetes	anxiety	CVD	DRUGIDX	RXRECIDX	LINKIDX	RXNAME	RXNDC	RXQUANTY	RXFORM	RXFRMUNT	RXSTRENG	RXSTRUNT	TC1S1	max_n_rxclass	polyrx_ge	age_group	num_chro	men_disability	depress	PCS42_cat	MCS42_cat
16237102	21	1	1063	84	1	34.06	59.42	24022.2	2850.44	1	1	1	1	3	2	2017	1	1	1	2	1	1	2	1	16237102022	162371029225001	162371029225	INFLUENZA VIRUS VACCINE	70461000201	0.5	SUSY	ML	-9	-9	437	12	3	3	3	0	0	1	1
26518101	17	1	1109	64	1	27.25	41.12	27544.3	3069.48	3	2	1	1	3	2	2013	1	1	1	1	1	1	1	2	26518101001	265181010841001	265181010841	INSULIN NPH	00002873059	45	SUSP	ML	100	UNIT/ML	99	11	3	2	3	0	0	0	0
31084101	16	2	1003	65	1	24.49	32.74	41217.7	4555.29	3		1	1	1	2	2011	1	2	2	1	2	1	2	2	31084101006	310841010301001	310841010301	PRAVASTATIN	16252052890	15	TAB	TAB	40	MG	19	5	2	3	3	1	1	0	0
44395101	18	1	1131	85	1	34.54	54.66	8991.81	1096.98	2	2	1	2	2	1	2014	1	1	2	1	2	1	1	2	44395101016	443951010991003	443951010991	BRIMONIDINE	24208041110	5	SOL	ML	0.2	%	147	12	3	3	3	0	0	1	1
49352102	14	2	1033	60	2	37.69	56.69	6725.68	765.986	2	2	2	2	1	1	2010	2	2	2	1	1	2	2	2	49352102007	493521021911001	493521021911	NITROGEN	70074040729	711	LIQD	ML	-9	-9	120	9	2	2	2	0	0	1	1
2329207101	23	2	2088	58	2	28.51	24.35	7523.15	965.459	1	2	3	2	1	1	2019	1	2	2	1	1	1	2	2	2329207101032	2329207101032303001	2329207101032303	DOXYCYCLINE	68382070718	14	CAPS	EA	100	MG	5	17	3	2	3	1	1	0	0
10397101	15	2	1107	83	1	32.49	39.29	18452.4	1704.65	3	2	1	2	1	1	2010	1	1	1	1	1	1	2	1	10397101011	103971010151001	103971010151	QUININE	13310015307	30	CAPS	CAPS	324	MG	5	14	3	3	3	0	0	1	0
10397101	15	2	1107	83	1	32.49	39.29	18452.4	1704.65	3	2	1	2	1	1	2010	1	1	1	1	1	1	2	1	10397101013	103971010171001	103971010171	PRAVASTATIN	00093720110	30	TAB	TAB	20	MG	19	14	3	3	3	0	0	1	0
10397101	15	2	1107	83	1	32.49	39.29	18452.4	1704.65	3	2	1	2	1	1	2010	1	1	1	1	1	1	2	1	10397101004	103971010081001	103971010081	LISINOPRIL	68180051303	30	TABS	TAB	5	MG	42	14	3	3	3	0	0	1	0
10397101	15	2	1107	83	1	32.49	39.29	18452.4	1704.65	3	2	1	2	1	1	2010	1	1	1	1	1	1	2	1	10397101003	103971010071001	103971010071	CARVEDILOL	68462016401	60	TABS	TAB	12.5	MG	47	14	3	3	3	0	0	1	0
10397101	15	2	1107	83	1	32.49	39.29	18452.4	1704.65	3	2	1	2	1	1	2010	1	1	1	1	1	1	2	1	10397101007	103971010111002	103971010111	TORSEMIDE	31722053101	90	TABS	TAB	20	MG	49	14	3	3	3	0	0	1	0
10397101	15	2	1107	83	1	32.49	39.29	18452.4	1704.65	3	2	1	2	1	1	2010	1	1	1	1	1	1	2	1	10397101012	103971010161001	103971010161	INDOMETHACIN	00093402901	15	CAPS	CAPS	25	MG	58	14	3	3	3	0	0	1	0
10397101	15	2	1107	83	1	32.49	39.29	18452.4	1704.65	3	2	1	2	1	1	2010	1	1	1	1	1	1	2	1	10397101001	103971010051001	103971010051	WARFARIN	68382005610	30	TABS	TAB	5	MG	82	14	3	3	3	0	0	1	0
10397101	15	2	1107	83	1	32.49	39.29	18452.4	1704.65	3	2	1	2	1	1	2010	1	1	1	1	1	1	2	1	10397101002	103971010061001	103971010061	CLOPIDOGREL	63653117105	30	TABS	TAB	75	MG	83	14	3	3	3	0	0	1	0
10397101	15	2	1107	83	1	32.49	39.29	18452.4	1704.65	3	2	1	2	1	1	2010	1	1	1	1	1	1	2	1	10397101005	103971010091001	103971010091	RANITIDINE	68462024805	60	TABS	TAB	150	MG	94	14	3	3	3	0	0	1	0
10397101	15	2	1107	83	1	32.49	39.29	18452.4	1704.65	3	2	1	2	1	1	2010	1	1	1	1	1	1	2	1	10397101010	103971010141001	103971010141	GLIPIZIDE	59762503201	30	TB24	TAB	5	MG	99	14	3	3	3	0	0	1	0
10397101	15	2	1107	83	1	32.49	39.29	18452.4	1704.65	3	2	1	2	1	1	2010	1	1	1	1	1	1	2	1	10397101019	103971010931005	103971010931	LEVOTHYROXINE	00074434113	30	TABS	TAB	25	MCG	103	14	3	3	3	0	0	1	0
10397101	15	2	1107	83	1	32.49	39.29	18452.4	1704.65	3	2	1	2	1	1	2010	1	1	1	1	1	1	2	1	10397101009	103971010131001	103971010131	ALLOPURINOL	00603211532	30	TABS	TAB	100	MG	194	14	3	3	3	0	0	1	0
10397101	15	2	1107	83	1	32.49	39.29	18452.4	1704.65	3	2	1	2	1	1	2010	1	1	1	1	1	1	2	1	10397101018	103971010921005	103971010921	FEBUXOSTAT	64764091830	30	TABS	TAB	40	MG	289	14	3	3	3	0	0	1	0
10404101	15	1	1003	65	2	43.03	35.26	17454.8	1809.16	3	2	2	2	3	2	2011	1	1	1	1	1	1	2	2	10404101008	104041010511002	104041010511	RIFAMPIN	00185080130	60	CAPS	CAPS	150	MG	6	6	2	3	3	0	0	1	0
10404101	15	1	1003	65	2	43.03	35.26	17454.8	1809.16	3	2	2	2	3	2	2011	1	1	1	1	1	1	2	2	10404101009	104041010621002	104041010621	CIPROFLOXACN	16252051501	60	TABS	TAB	500	MG	14	6	2	3	3	0	0	1	0
10404101	15	1	1003	65	2	43.03	35.26	17454.8	1809.16	3	2	2	2	3	2	2011	1	1	1	1	1	1	2	2	10404101010	104041010651006	104041010651	PRAVASTATIN	00093077198	30	TABS	TAB	10	MG	19	6	2	3	3	0	0	1	0
10404101	15	1	1003	65	2	43.03	35.26	17454.8	1809.16	3	2	2	2	3	2	2011	1	1	1	1	1	1	2	2	10404101011	104041010661004	104041010661	METOPROLOL	00378001805	60	TABS	TAB	25	MG	47	6	2	3	3	0	0	1	0
10404101	15	1	1003	65	2	43.03	35.26	17454.8	1809.16	3	2	2	2	3	2	2011	1	1	1	1	1	1	2	2	10404101007	104041011671004	104041011671	AMLODIPINE	68180075203	30	TABS	TAB	10	MG	48	6	2	3	3	0	0	1	0
10404101	15	1	1003	65	2	43.03	35.26	17454.8	1809.16	3	2	2	2	3	2	2011	1	1	1	1	1	1	2	2	10404101006	104041010491001	104041010491	LOSARTAN	66336066590	30	TAB	-9	50	MG	56	6	2	3	3	0	0	1	0
10404101	15	1	1003	65	2	43.03	35.26	17454.8	1809.16	3	2	2	2	3	2	2011	1	1	1	1	1	1	2	2	10404101003	104041010531001	104041010531	CALCIUM CARBONATE	00536341410	120	TABS	TAB	648	MG	88	6	2	3	3	0	0	1	0
10404101	15	1	1003	65	2	43.03	35.26	17454.8	1809.16	3	2	2	2	3	2	2011	1	1	1	1	1	1	2	2	10404101004	104041011711004	104041011711	DOCUSATE	64393500710	60	CAP-Capsule	-9	100	MG	95	6	2	3	3	0	0	1	0
10404101	15	1	1003	65	2	43.03	35.26	17454.8	1809.16	3	2	2	2	3	2	2011	1	1	1	1	1	1	2	2	10404101001	104041010521002	104041010521	SEVELAMER	58468002101	180	TABS	TAB	800	MG	107	6	2	3	3	0	0	1	0
10421301	21	1	1020	51	2	48.55	39.07	6669.41	733.239	1	2	1	2	1		2016	1	2	2	2	1	2	1	2	10421301003	104213010253001	104213010253	SIMVASTATIN	16729000517	30	TABS	EA	20	MG	19	8	2	2	2	0	1	1	0
10421301	21	1	1020	51	2	48.55	39.07	6669.41	733.239	1	2	1	2	1		2016	1	2	2	2	1	2	1	2	10421301001	104213010233002	104213010233	MULTIVITAMIN	60258016201	7	CAPS	EA	-9	-9	120	8	2	2	2	0	1	1	0
10421301	21	1	1020	51	2	48.55	39.07	6669.41	733.239	1	2	1	2	1		2016	1	2	2	2	1	2	1	2	10421301008	104213011543003	104213011543	CHLORHEXIDINE	00116200116	946	SOLN	ML	0.12	%	135	8	2	2	2	0	1	1	0
10421301	21	1	1020	51	2	48.55	39.07	6669.41	733.239	1	2	1	2	1		2016	1	2	2	2	1	2	1	2	10421301007	104213011523003	104213011523	NYSTATIN	68308015260	60	POWD	GM	100000	UNIT/GM	136	8	2	2	2	0	1	1	0
10421301	21	1	1020	51	2	48.55	39.07	6669.41	733.239	1	2	1	2	1		2016	1	2	2	2	1	2	1	2	10421301005	104213010273002	104213010273	FLUOXETINE	50111064803	30	CAPS	EA	20	MG	249	8	2	2	2	0	1	1	0
10421301	21	1	1020	51	2	48.55	39.07	6669.41	733.239	1	2	1	2	1		2016	1	2	2	2	1	2	1	2	10421301004	104213010263002	104213010263	ARIPIPRAZOLE	60505307503	30	TABS	EA	2	MG	251	8	2	2	2	0	1	1	0
10421301	21	1	1020	51	2	48.55	39.07	6669.41	733.239	1	2	1	2	1		2016	1	2	2	2	1	2	1	2	10421301002	104213010243002	104213010243	OMEPRAZOLE	60505006501	30	CPDR	EA	20	MG	272	8	2	2	2	0	1	1	0
10421301	21	1	1020	51	2	48.55	39.07	6669.41	733.239	1	2	1	2	1		2016	1	2	2	2	1	2	1	2	10421301006	104213010283002	104213010283	METHIMAZOLE	23155007101	30	TABS	EA	10	MG	422	8	2	2	2	0	1	1	0
10446101	21	1	1119	49	1	29.77	30.17	5131.51	605.091	1	2	2	2	3	1	2016	1	2	2	2	1	2	1	1	10446101005	104461010141002	104461010141	LISINOPRIL	00185064010	90	TABS	EA	40	MG	42	6	2	2	3	1	1	0	0
10446101	21	1	1119	50	1	26.91	28.88	4771.01	537.553	1	1	2	2	1	1	2017	1	2	2	2	1	2	1	1	10446101005	104461010571001	104461010571	LISINOPRIL	00378207601	30	TABS	EA	40	MG	42	8	2	2	3	1	1	0	0
10446101	21	1	1119	50	1	26.91	28.88	4771.01	537.553	1	1	2	2	1	1	2017	1	2	2	2	1	2	1	1	10446101004	104461010561002	104461010561	METOPROLOL	55111046701	90	TB24	EA	50	MG	47	8	2	2	3	1	1	0	0
10446101	21	1	1119	49	1	29.77	30.17	5131.51	605.091	1	2	2	2	3	1	2016	1	2	2	2	1	2	1	1	10446101004	104461010131002	104461010131	METOPROLOL	55111046701	90	TB24	EA	50	MG	47	6	2	2	3	1	1	0	0
10446101	21	1	1119	49	1	29.77	30.17	5131.51	605.091	1	2	2	2	3	1	2016	1	2	2	2	1	2	1	1	10446101007	104461010161002	104461010161	AMLODIPINE	00378521077	90	TABS	EA	10	MG	48	6	2	2	3	1	1	0	0
10446101	21	1	1119	50	1	26.91	28.88	4771.01	537.553	1	1	2	2	1	1	2017	1	2	2	2	1	2	1	1	10446101007	104461010591002	104461010591	AMLODIPINE	00378521077	90	TABS	EA	10	MG	48	8	2	2	3	1	1	0	0
10446101	21	1	1119	49	1	29.77	30.17	5131.51	605.091	1	2	2	2	3	1	2016	1	2	2	2	1	2	1	1	10446101006	104461010151006	104461010151	HYDRALAZINE	23155000201	90	TABS	EA	25	MG	53	6	2	2	3	1	1	0	0
10446101	21	1	1119	50	1	26.91	28.88	4771.01	537.553	1	1	2	2	1	1	2017	1	2	2	2	1	2	1	1	10446101006	104461010581004	104461010581	HYDRALAZINE	50111032701	90	TABS	EA	25	MG	53	8	2	2	3	1	1	0	0
10446101	21	1	1119	50	1	26.91	28.88	4771.01	537.553	1	1	2	2	1	1	2017	1	2	2	2	1	2	1	1	10446101010	104461010531001	104461010531	ACETAMINOPHEN-HYDROCODONE	00406012301	20	TABS	EA	-9	-9	58	8	2	2	3	1	1	0	0
10446101	21	1	1119	50	1	26.91	28.88	4771.01	537.553	1	1	2	2	1	1	2017	1	2	2	2	1	2	1	1	10446101014	104461019145006	104461019145	BUSPIRONE	00093005301	30	TABS	EA	5	MG	67	8	2	2	3	1	1	0	0
10446101	21	1	1119	50	1	26.91	28.88	4771.01	537.553	1	1	2	2	1	1	2017	1	2	2	2	1	2	1	1	10446101008	104461010601001	104461010601	LEVOTHYROXINE	00378181577	90	TABS	EA	150	MCG	103	8	2	2	3	1	1	0	0
10446101	21	1	1119	49	1	29.77	30.17	5131.51	605.091	1	2	2	2	3	1	2016	1	2	2	2	1	2	1	1	10446101001	104461010041001	104461010041	LEVOTHYROXINE	00074714890	30	TABS	EA	200	MCG	103	6	2	2	3	1	1	0	0
10446101	21	1	1119	50	1	26.91	28.88	4771.01	537.553	1	1	2	2	1	1	2017	1	2	2	2	1	2	1	1	10446101012	104461019125006	104461019125	ERGOCALCIFEROL	69452015120	12	CAPS	EA	50000	UNIT	119	8	2	2	3	1	1	0	0
10446101	21	1	1119	50	1	26.91	28.88	4771.01	537.553	1	1	2	2	1	1	2017	1	2	2	2	1	2	1	1	10446101011	104461010541001	104461010541	BACITRACIN/NEOMYCIN/POLYMIXIN	00168001231	30	OINT	GM	-9	-9	136	8	2	2	3	1	1	0	0
10446101	21	1	1119	49	1	29.77	30.17	5131.51	605.091	1	2	2	2	3	1	2016	1	2	2	2	1	2	1	1	10446101002	104461010051001	104461010051	ESCITALOPRAM	16729017001	90	TABS	EA	20	MG	249	6	2	2	3	1	1	0	0
10446101	21	1	1119	50	1	26.91	28.88	4771.01	537.553	1	1	2	2	1	1	2017	1	2	2	2	1	2	1	1	10446101002	104461010551002	104461010551	ESCITALOPRAM	16729017001	90	TABS	EA	20	MG	249	8	2	2	3	1	1	0	0
10472102	15	2	1102	28	2	53.24	52.25	8580.52	786.415	3	1	3	1	2	1	2010	1	1	1	2	1	2	2	2	10472102010	104721020821001	104721020821	VALGANCICLOVIR	00004003822	30	TABS	TAB	450	MG	7	11	3	1	1	0	0	1	1
10472102	15	2	1102	29	2	55.58	52.4	11608.5	1054.71	3	2	3	1	2	1	2011	1	1	1	2	1	2	2	2	10472102010	104721020821004	104721020821	VALGANCICLOVIR	00004003822	15	TABS	TAB	450	MG	7	7	2	1	1	0	0	1	1
10472102	15	2	1102	29	2	55.58	52.4	11608.5	1054.71	3	2	3	1	2	1	2011	1	1	1	2	1	2	2	2	10472102019	104721021041001	104721021041	CEPHALEXIN	00093314705	4	CAPS	CAPS	500	MG	9	7	2	1	1	0	0	1	1
10472102	15	2	1102	28	2	53.24	52.25	8580.52	786.415	3	1	3	1	2	1	2010	1	1	1	2	1	2	2	2	10472102011	104721020831003	104721020831	SULFAMETHOXAZOLE-TRIMETHOPRIM	00603578021	30	TABS	TAB	-9	-9	12	11	3	1	1	0	0	1	1
10472102	15	2	1102	29	2	55.58	52.4	11608.5	1054.71	3	2	3	1	2	1	2011	1	1	1	2	1	2	2	2	10472102011	104721020831004	104721020831	SULFAMETHOXAZOLE-TRIMETHOPRIM	53746027101	20	TABS	TAB	-9	-9	12	7	2	1	1	0	0	1	1
10472102	15	2	1102	28	2	53.24	52.25	8580.52	786.415	3	1	3	1	2	1	2010	1	1	1	2	1	2	2	2	10472102001	104721020031002	104721020031	EPOETIN ALFA	59676030401	2	SOLN	ML	4000	UNIT/ML	36	11	3	1	1	0	0	1	1
10472102	15	2	1102	28	2	53.24	52.25	8580.52	786.415	3	1	3	1	2	1	2010	1	1	1	2	1	2	2	2	10472102014	104721020861001	104721020861	LISINOPRIL	68180051303	30	TABS	TAB	5	MG	42	11	3	1	1	0	0	1	1
10472102	15	2	1102	28	2	53.24	52.25	8580.52	786.415	3	1	3	1	2	1	2010	1	1	1	2	1	2	2	2	10472102017	104721020891002	104721020891	CARVEDILOL	68382009401	90	TABS	TAB	12.5	MG	47	11	3	1	1	0	0	1	1
10472102	15	2	1102	29	2	55.58	52.4	11608.5	1054.71	3	2	3	1	2	1	2011	1	1	1	2	1	2	2	2	10472102017	104721021101003	104721021101	CARVEDILOL	00378363201	60	TAB	TAB	6.25	MG	47	7	2	1	1	0	0	1	1
10472102	15	2	1102	28	2	53.24	52.25	8580.52	786.415	3	1	3	1	2	1	2010	1	1	1	2	1	2	2	2	10472102005	104721020161006	104721020161	AMLODIPINE	68180075203	30	TABS	TAB	10	MG	48	11	3	1	1	0	0	1	1
10472102	15	2	1102	28	2	53.24	52.25	8580.52	786.415	3	1	3	1	2	1	2010	1	1	1	2	1	2	2	2	10472102015	104721020871001	104721020871	FUROSEMIDE	00172290880	90	TABS	TAB	20	MG	49	11	3	1	1	0	0	1	1
10472102	15	2	1102	28	2	53.24	52.25	8580.52	786.415	3	1	3	1	2	1	2010	1	1	1	2	1	2	2	2	10472102006	104721020781002	104721020781	ACETAMINOPHEN-HYDROCODONE	00591034905	15	TABS	TAB	-9	-9	58	11	3	1	1	0	0	1	1
10472102	15	2	1102	29	2	55.58	52.4	11608.5	1054.71	3	2	3	1	2	1	2011	1	1	1	2	1	2	2	2	10472102006	104721020781001	104721020781	ACETAMINOPHEN-HYDROCODONE	00591034905	30	TABS	TAB	-9	-9	58	7	2	1	1	0	0	1	1
10472102	15	2	1102	28	2	53.24	52.25	8580.52	786.415	3	1	3	1	2	1	2010	1	1	1	2	1	2	2	2	10472102012	104721020841003	104721020841	FAMOTIDINE	64679093602	30	TABS	TAB	20	MG	94	11	3	1	1	0	0	1	1
10472102	15	2	1102	29	2	55.58	52.4	11608.5	1054.71	3	2	3	1	2	1	2011	1	1	1	2	1	2	2	2	10472102012	104721020841002	104721020841	FAMOTIDINE	00172572860	20	TABS	TAB	20	MG	94	7	2	1	1	0	0	1	1
10472102	15	2	1102	28	2	53.24	52.25	8580.52	786.415	3	1	3	1	2	1	2010	1	1	1	2	1	2	2	2	10472102009	104721020811003	104721020811	PREDNISOLONE	00143147310	60	TABS	TAB	10	MG	98	11	3	1	1	0	0	1	1
10472102	15	2	1102	29	2	55.58	52.4	11608.5	1054.71	3	2	3	1	2	1	2011	1	1	1	2	1	2	2	2	10472102009	104721020811004	104721020811	PREDNISOLONE	45802030321	21	TABS	TAB	10	MG	98	7	2	1	1	0	0	1	1
10472102	15	2	1102	28	2	53.24	52.25	8580.52	786.415	3	1	3	1	2	1	2010	1	1	1	2	1	2	2	2	10472102016	104721020881001	104721020881	LEVOTHYROXINE	00378181301	90	TAB	OTHER	125	MCG	103	11	3	1	1	0	0	1	1
10472102	15	2	1102	28	2	53.24	52.25	8580.52	786.415	3	1	3	1	2	1	2010	1	1	1	2	1	2	2	2	10472102008	104721020801003	104721020801	MYCOPHENOLIC ACID	00078038666	120	TBEC	TAB	360	MG	104	11	3	1	1	0	0	1	1
10472102	15	2	1102	29	2	55.58	52.4	11608.5	1054.71	3	2	3	1	2	1	2011	1	1	1	2	1	2	2	2	10472102008	104721020801004	104721020801	MYCOPHENOLIC ACID	00078038666	120	TBEC	TAB	360	MG	104	7	2	1	1	0	0	1	1
10472102	15	2	1102	28	2	53.24	52.25	8580.52	786.415	3	1	3	1	2	1	2010	1	1	1	2	1	2	2	2	10472102004	104721020061001	104721020061	SEVELAMER	58468013102	90	PACK	G	2.4	GM	107	11	3	1	1	0	0	1	1
10472102	15	2	1102	28	2	53.24	52.25	8580.52	786.415	3	1	3	1	2	1	2010	1	1	1	2	1	2	2	2	10472102002	104721020041001	104721020041	PARICALCITOL	00074431730	30	CAPS	CAPS	1	MCG	119	11	3	1	1	0	0	1	1
10472102	15	2	1102	28	2	53.24	52.25	8580.52	786.415	3	1	3	1	2	1	2010	1	1	1	2	1	2	2	2	10472102003	104721020051001	104721020051	MULTIVITAMIN	00256018504	30	CAPS	CAPS	-9	-9	120	11	3	1	1	0	0	1	1
10472102	15	2	1102	28	2	53.24	52.25	8580.52	786.415	3	1	3	1	2	1	2010	1	1	1	2	1	2	2	2	10472102013	104721020851003	104721020851	CLOTRIMAZOLE	51672127506	45	CREA	G	1	%	136	11	3	1	1	0	0	1	1
10472102	15	2	1102	29	2	55.58	52.4	11608.5	1054.71	3	2	3	1	2	1	2011	1	1	1	2	1	2	2	2	10472102013	104721020851003	104721020851	CLOTRIMAZOLE	51672126003	30	SOL	ML	1	%	136	7	2	1	1	0	0	1	1
10526102	15	1	1061	48	1	18.35	28.71	12115.8	1193.88	3	2	1	2	1	1	2010	2	2	2	2	1	1	2	2	10526102009	105261020221006	105261020221	ATORVASTATIN	00071015623	90	TAB	OTHER	20	MG	19	13	3	2	3	0	0	0	0
10526102	15	1	1061	48	1	18.35	28.71	12115.8	1193.88	3	2	1	2	1	1	2010	2	2	2	2	1	1	2	2	10526102013	105261020261006	105261020261	LISINOPRIL	68180051501	90	TAB	OTHER	20	MG	42	13	3	2	3	0	0	0	0
10526102	15	1	1061	48	1	18.35	28.71	12115.8	1193.88	3	2	1	2	1	1	2010	2	2	2	2	1	1	2	2	10526102002	105261020151006	105261020151	CLONIDINE	51079029966	90	TAB	OTHER	0.1	MG	44	13	3	2	3	0	0	0	0
10526102	15	1	1061	48	1	18.35	28.71	12115.8	1193.88	3	2	1	2	1	1	2010	2	2	2	2	1	1	2	2	10526102010	105261020231006	105261020231	AMLODIPINE	00378521077	30	TAB	OTHER	10	MG	48	13	3	2	3	0	0	0	0
10526102	15	1	1061	48	1	18.35	28.71	12115.8	1193.88	3	2	1	2	1	1	2010	2	2	2	2	1	1	2	2	10526102004	105261020171006	105261020171	FUROSEMIDE	00378021693	60	TAB	OTHER	40	MG	49	13	3	2	3	0	0	0	0
10526102	15	1	1061	48	1	18.35	28.71	12115.8	1193.88	3	2	1	2	1	1	2010	2	2	2	2	1	1	2	2	10526102005	105261020181006	105261020181	SODIUM BICARBONATE	00677013110	90	TAB	OTHER	650	MG	88	13	3	2	3	0	0	0	0
10526102	15	1	1061	48	1	18.35	28.71	12115.8	1193.88	3	2	1	2	1	1	2010	2	2	2	2	1	1	2	2	10526102014	105261020271005	105261020271	INSULIN GLARGINE	00088222033	10	INJ	ML	100	U/ML	99	13	3	2	3	0	0	0	0
10526102	15	1	1061	48	1	18.35	28.71	12115.8	1193.88	3	2	1	2	1	1	2010	2	2	2	2	1	1	2	2	10526102012	105261020251005	105261020251	LEVOTHYROXINE	00378181501	90	TAB	OTHER	150	MCG	103	13	3	2	3	0	0	0	0
10526102	15	1	1061	48	1	18.35	28.71	12115.8	1193.88	3	2	1	2	1	1	2010	2	2	2	2	1	1	2	2	10526102003	105261020161006	105261020161	SEVELAMER	58468013001	360	TAB	OTHER	800	MG	107	13	3	2	3	0	0	0	0
10526102	15	1	1061	48	1	18.35	28.71	12115.8	1193.88	3	2	1	2	1	1	2010	2	2	2	2	1	1	2	2	10526102006	105261020191006	105261020191	ERGOCALCIFEROL	50111099001	3	CAP	OTHER	50000	U	119	13	3	2	3	0	0	0	0
10526102	15	1	1061	48	1	18.35	28.71	12115.8	1193.88	3	2	1	2	1	1	2010	2	2	2	2	1	1	2	2	10526102007	105261020201006	105261020201	MULTIVITAMIN	70074050463	5688	LIQ	-9	-9	-9	120	13	3	2	3	0	0	0	0
10526102	15	1	1061	48	1	18.35	28.71	12115.8	1193.88	3	2	1	2	1	1	2010	2	2	2	2	1	1	2	2	10526102008	105261020211006	105261020211	ESOMEPRAZOLE	00186504031	30	CAP	OTHER	40	MG	272	13	3	2	3	0	0	0	0
10527102	15	2	1137	45	1	39.21	50.89	5049.96	495.996	2	1	2	2	1	2	2011	1	2	2	1	1	2	2	1	10527102005	105271022751001	105271022751	ATORVASTATIN	00071015723	30	TAB	TAB	40	MG	19	6	2	2	3	0	0	1	1
10527102	15	2	1137	45	1	39.21	50.89	5049.96	495.996	2	1	2	2	1	2	2011	1	2	2	1	1	2	2	1	10527102007	105271022771001	105271022771	LISINOPRIL	54458099710	90	TAB	TAB	10	MG	42	6	2	2	3	0	0	1	1
10527102	15	2	1137	45	1	39.21	50.89	5049.96	495.996	2	1	2	2	1	2	2011	1	2	2	1	1	2	2	1	10527102008	105271022781001	105271022781	DIGOXIN	00115982201	90	TABS	TAB	0.25	MG	46	6	2	2	3	0	0	1	1
10527102	15	2	1137	44	1	43.29	41.84	4852.74	419.632	2	2	2	2	1	2	2010	1	2	2	1	1	2	2	1	10527102002	105271020081001	105271020081	METOPROLOL	00093073301	60	TABS	TAB	50	MG	47	3	1	1	3	0	0	1	0
10527102	15	2	1137	45	1	39.21	50.89	5049.96	495.996	2	1	2	2	1	2	2011	1	2	2	1	1	2	2	1	10527102002	105271022731005	105271022731	METOPROLOL	68645019059	180	TAB	TAB	50	MG	47	6	2	2	3	0	0	1	1
10527102	15	2	1137	44	1	43.29	41.84	4852.74	419.632	2	2	2	2	1	2	2010	1	2	2	1	1	2	2	1	10527102001	105271020071001	105271020071	LOSARTAN	00093736698	90	TABS	TAB	100	MG	56	3	1	1	3	0	0	1	0
10527102	15	2	1137	45	1	39.21	50.89	5049.96	495.996	2	1	2	2	1	2	2011	1	2	2	1	1	2	2	1	10527102006	105271022761005	105271022761	LEVOTHYROXINE	60793085210	90	TABS	TAB	75	MCG	103	6	2	2	3	0	0	1	1
10527102	15	2	1137	44	1	43.29	41.84	4852.74	419.632	2	2	2	2	1	2	2010	1	2	2	1	1	2	2	1	10527102004	105271022011001	105271022011	SEVELAMER	58468013001	180	TABS	TAB	800	MG	107	3	1	1	3	0	0	1	0
10527102	15	2	1137	45	1	39.21	50.89	5049.96	495.996	2	1	2	2	1	2	2011	1	2	2	1	1	2	2	1	10527102004	105271022011014	105271022011	SEVELAMER	58468013001	630	TABS	TAB	800	MG	107	6	2	2	3	0	0	1	1
10527102	15	2	1137	44	1	43.29	41.84	4852.74	419.632	2	2	2	2	1	2	2010	1	2	2	1	1	2	2	1	10527102003	105271020091001	105271020091	OMEPRAZOLE	00378615093	60	CPDR	CAPS	20	MG	272	3	1	1	3	0	0	1	0
10538101	15	2	1007	58	2	40.37	44.48	4688.96	462.536	3	2	2	2	1	1	2010	1	2	2	1	1	1	2	1	10538101008	105381010191002	105381010191	SIMVASTATIN	68382006710	30	TABS	TAB	20	MG	19	7	2	2	3	0	1	1	0
10538101	15	2	1007	59	2	40.82	41.11	4290.27	417.476	3	2	2	2	1	1	2011	1	2	2	1	1	1	2	1	10538101008	105381011171001	105381011171	SIMVASTATIN	68382006710	30	TABS	TAB	20	MG	19	7	2	2	3	0	1	1	0
10538101	15	2	1007	58	2	40.37	44.48	4688.96	462.536	3	2	2	2	1	1	2010	1	2	2	1	1	1	2	1	10538101002	105381010041001	105381010041	LISINOPRIL	68180051503	60	TABS	TAB	20	MG	42	7	2	2	3	0	1	1	0
10538101	15	2	1007	59	2	40.82	41.11	4290.27	417.476	3	2	2	2	1	1	2011	1	2	2	1	1	1	2	1	10538101002	105381011141001	105381011141	LISINOPRIL	00185010210	30	TABS	TAB	20	MG	42	7	2	2	3	0	1	1	0
10538101	15	2	1007	58	2	40.37	44.48	4688.96	462.536	3	2	2	2	1	1	2010	1	2	2	1	1	1	2	1	10538101003	105381010051001	105381010051	DOXAZOSIN	58177026804	60	TABS	MG	4	MG	43	7	2	2	3	0	1	1	0
10538101	15	2	1007	58	2	40.37	44.48	4688.96	462.536	3	2	2	2	1	1	2010	1	2	2	1	1	1	2	1	10538101007	105381010091001	105381010091	CLONIDINE	67253026411	90	TABS	TAB	0.2	MG	44	7	2	2	3	0	1	1	0
10538101	15	2	1007	59	2	40.82	41.11	4290.27	417.476	3	2	2	2	1	1	2011	1	2	2	1	1	1	2	1	10538101007	105381011161001	105381011161	CLONIDINE	00228212850	90	TABS	TAB	0.2	MG	44	7	2	2	3	0	1	1	0
10538101	15	2	1007	58	2	40.37	44.48	4688.96	462.536	3	2	2	2	1	1	2010	1	2	2	1	1	1	2	1	10538101001	105381010031002	105381010031	AMIODARONE	68382022714	30	TABS	TAB	200	MG	46	7	2	2	3	0	1	1	0
10538101	15	2	1007	59	2	40.82	41.11	4290.27	417.476	3	2	2	2	1	1	2011	1	2	2	1	1	1	2	1	10538101001	105381011131001	105381011131	AMIODARONE	68382022705	30	TABS	TAB	200	MG	46	7	2	2	3	0	1	1	0
10538101	15	2	1007	58	2	40.37	44.48	4688.96	462.536	3	2	2	2	1	1	2010	1	2	2	1	1	1	2	1	10538101005	105381010071002	105381010071	CARVEDILOL	68382009505	60	TABS	TAB	25	MG	47	7	2	2	3	0	1	1	0
10538101	15	2	1007	58	2	40.37	44.48	4688.96	462.536	3	2	2	2	1	1	2010	1	2	2	1	1	1	2	1	10538101006	105381010081001	105381010081	CLOPIDOGREL	63653117105	30	TABS	TAB	75	MG	83	7	2	2	3	0	1	1	0
10538101	15	2	1007	59	2	40.82	41.11	4290.27	417.476	3	2	2	2	1	1	2011	1	2	2	1	1	1	2	1	10538101006	105381011151001	105381011151	CLOPIDOGREL	63653117106	30	TABS	TAB	75	MG	83	7	2	2	3	0	1	1	0
10538101	15	2	1007	58	2	40.37	44.48	4688.96	462.536	3	2	2	2	1	1	2010	1	2	2	1	1	1	2	1	10538101009	105381010201004	105381010201	SODIUM BICARBONATE	00677013110	120	TABS	TAB	650	MG	88	7	2	2	3	0	1	1	0
10538101	15	2	1007	59	2	40.82	41.11	4290.27	417.476	3	2	2	2	1	1	2011	1	2	2	1	1	1	2	1	10538101009	105381011181001	105381011181	SODIUM BICARBONATE	00677013110	120	TABS	TAB	650	MG	88	7	2	2	3	0	1	1	0
10538101	15	2	1007	58	2	40.37	44.48	4688.96	462.536	3	2	2	2	1	1	2010	1	2	2	1	1	1	2	1	10538101010	105381010211006	105381010211	INSULIN ISOPHANE	00169183411	10	SUSP	ML	100	UNIT/ML	99	7	2	2	3	0	1	1	0
10538101	15	2	1007	59	2	40.82	41.11	4290.27	417.476	3	2	2	2	1	1	2011	1	2	2	1	1	1	2	1	10538101010	105381011191001	105381011191	INSULIN ISOPHANE	00169183411	60	SUSP	ML	100	UNIT/ML	99	7	2	2	3	0	1	1	0
10538101	15	2	1007	58	2	40.37	44.48	4688.96	462.536	3	2	2	2	1	1	2010	1	2	2	1	1	1	2	1	10538101004	105381010061001	105381010061	CLOBETASOL	51672125803	1	CREA	G	0.05	%	136	7	2	2	3	0	1	1	0
10749101	21	1	1148	59	2	19.44	34.94	4522	501.106	1	2	2	1	3	2	2016	1	1	1	1	1	2	2	2	10749101011	107491010401001	107491010401	SULFAMETHOXAZOLE-TRIMETHOPRIM	53746027205	20	TABS	EA	-9	-9	15	8	2	2	3	0	0	0	0
10749101	21	1	1148	60	2	17.3	44.99	4583.28	467.599	1	2	2	1	1	2	2017	1	1	1	1	1	2	2	2	10749101016	107491010531002	107491010531	SULFAMETHOXAZOLE-TRIMETHOPRIM	65862041901	90	TABS	EA	-9	-9	15	10	3	2	3	0	0	0	0
10749101	21	1	1148	60	2	17.3	44.99	4583.28	467.599	1	2	2	1	1	2	2017	1	1	1	1	1	2	2	2	10749101014	107491010511001	107491010511	CLONIDINE	00378015210	90	TABS	EA	0.1	MG	44	10	3	2	3	0	0	0	0
10749101	21	1	1148	59	2	19.44	34.94	4522	501.106	1	2	2	1	3	2	2016	1	1	1	1	1	2	2	2	10749101006	107491010101002	107491010101	CARVEDILOL	00007337213	90	CP24	EA	40	MG	47	8	2	2	3	0	0	0	0
10749101	21	1	1148	60	2	17.3	44.99	4583.28	467.599	1	2	2	1	1	2	2017	1	1	1	1	1	2	2	2	10749101006	107491010571004	107491010571	CARVEDILOL	00007337313	30	CP24	EA	80	MG	47	10	3	2	3	0	0	0	0
10749101	21	1	1148	60	2	17.3	44.99	4583.28	467.599	1	2	2	1	1	2	2017	1	1	1	1	1	2	2	2	10749101005	107491010561004	107491010561	NIFEDIPINE	68682010810	30	TB24	EA	30	MG	48	10	3	2	3	0	0	0	0
10749101	21	1	1148	59	2	19.44	34.94	4522	501.106	1	2	2	1	3	2	2016	1	1	1	1	1	2	2	2	10749101005	107491010091002	107491010091	NIFEDIPINE	00069265066	270	TB24	EA	30	MG	48	8	2	2	3	0	0	0	0
10749101	21	1	1148	60	2	17.3	44.99	4583.28	467.599	1	2	2	1	1	2	2017	1	1	1	1	1	2	2	2	10749101017	107491010591002	107491010591	HYDRALAZINE	50111039801	60	TABS	EA	10	MG	53	10	3	2	3	0	0	0	0
10749101	21	1	1148	59	2	19.44	34.94	4522	501.106	1	2	2	1	3	2	2016	1	1	1	1	1	2	2	2	10749101010	107491010391001	107491010391	ASCORBIC ACID	00378034505	90	TABS	EA	5	MG	64	8	2	2	3	0	0	0	0
10749101	21	1	1148	60	2	17.3	44.99	4583.28	467.599	1	2	2	1	1	2	2017	1	1	1	1	1	2	2	2	10749101020	107491010621003	107491010621	ONDANSETRON	65862039010	90	TBDP	EA	4	MG	65	10	3	2	3	0	0	0	0
10749101	21	1	1148	59	2	19.44	34.94	4522	501.106	1	2	2	1	3	2	2016	1	1	1	1	1	2	2	2	10749101009	107491010381001	107491010381	CALCIUM	-9	60	TABS	EA	600	MG	88	8	2	2	3	0	0	0	0
10749101	21	1	1148	60	2	17.3	44.99	4583.28	467.599	1	2	2	1	1	2	2017	1	1	1	1	1	2	2	2	10749101008	107491011771003	107491011771	CALCIUM	-9	60	TABS	EA	600	MG	88	10	3	2	3	0	0	0	0
10749101	21	1	1148	60	2	17.3	44.99	4583.28	467.599	1	2	2	1	1	2	2017	1	1	1	1	1	2	2	2	10749101018	107491010601001	107491010601	FAMOTIDINE	61442012110	180	TABS	EA	20	MG	94	10	3	2	3	0	0	0	0
10749101	21	1	1148	59	2	19.44	34.94	4522	501.106	1	2	2	1	3	2	2016	1	1	1	1	1	2	2	2	10749101012	107491010421001	107491010421	PREDNISOLONE	00143973910	45	TABS	EA	10	MG	98	8	2	2	3	0	0	0	0
10749101	21	1	1148	59	2	19.44	34.94	4522	501.106	1	2	2	1	3	2	2016	1	1	1	1	1	2	2	2	10749101019	107491010611004	107491010611	ERGOCALCIFEROL	51991060401	4	CAPS	EA	50000	UNIT	119	8	2	2	3	0	0	0	0
10749101	21	1	1148	60	2	17.3	44.99	4583.28	467.599	1	2	2	1	1	2	2017	1	1	1	1	1	2	2	2	10749101019	107491010611004	107491010611	ERGOCALCIFEROL	69452015120	12	CAPS	EA	50000	UNIT	119	10	3	2	3	0	0	0	0
10749101	21	1	1148	60	2	17.3	44.99	4583.28	467.599	1	2	2	1	1	2	2017	1	1	1	1	1	2	2	2	10749101004	107491010551004	107491010551	MULTIVITAMIN	60258016201	90	CAPS	EA	-9	-9	120	10	3	2	3	0	0	0	0
10749101	21	1	1148	59	2	19.44	34.94	4522	501.106	1	2	2	1	3	2	2016	1	1	1	1	1	2	2	2	10749101004	107491010081002	107491010081	MULTIVITAMIN	60258016001	90	TABS	EA	-9	-9	120	8	2	2	3	0	0	0	0
10749101	21	1	1148	60	2	17.3	44.99	4583.28	467.599	1	2	2	1	1	2	2017	1	1	1	1	1	2	2	2	10749101021	107491011731001	107491011731	BIMATOPROST	00023320503	3	SOLN	ML	0.01	%	147	10	3	2	3	0	0	0	0
10749101	21	1	1148	60	2	17.3	44.99	4583.28	467.599	1	2	2	1	1	2	2017	1	1	1	1	1	2	2	2	10749101007	107491019075001	107491019075	COLCHICINE	66993016502	60	TABS	EA	0.6	MG	194	10	3	2	3	0	0	0	0
10749101	21	1	1148	59	2	19.44	34.94	4522	501.106	1	2	2	1	3	2	2016	1	1	1	1	1	2	2	2	10749101007	107491010341001	107491010341	COLCHICINE	64764011901	90	TABS	EA	0.6	MG	194	8	2	2	3	0	0	0	0
10749101	21	1	1148	59	2	19.44	34.94	4522	501.106	1	2	2	1	3	2	2016	1	1	1	1	1	2	2	2	10749101002	107491010061001	107491010061	OMEPRAZOLE	00781223431	30	CPDR	EA	40	MG	272	8	2	2	3	0	0	0	0
10749101	21	1	1148	60	2	17.3	44.99	4583.28	467.599	1	2	2	1	1	2	2017	1	1	1	1	1	2	2	2	10749101022	107491011741001	107491011741	SILDENAFIL	65162035109	30	TABS	EA	20	MG	303	10	3	2	3	0	0	0	0
10749101	21	1	1148	60	2	17.3	44.99	4583.28	467.599	1	2	2	1	1	2	2017	1	1	1	1	1	2	2	2	10749101003	107491010541004	107491010541	SEVELAMER	58468013001	810	TABS	EA	800	MG	460	10	3	2	3	0	0	0	0
10855102	21	2	1073	62	1	17.14	45.22	11958.7	1503.69	2	2	1	1	1	1	2016	1	2	2	1	1	1	2	1	10855102003	108551020141001	108551020141	AMOXICILLIN-CLAVULANATE	00781185220	20	TABS	EA	-9	-9	13	10	3	2	3	1	0	0	0
10855102	21	2	1073	62	1	17.14	45.22	11958.7	1503.69	2	2	1	1	1	1	2016	1	2	2	1	1	1	2	1	10855102011	108551020221003	108551020221	NITROGLYCERIN	43598043611	25	SUBL	EA	0.4	MG	45	10	3	2	3	1	0	0	0
10855102	21	2	1073	62	1	17.14	45.22	11958.7	1503.69	2	2	1	1	1	1	2016	1	2	2	1	1	1	2	1	10855102010	108551020211003	108551020211	METOPROLOL	62037083201	30	TB24	EA	100	MG	47	10	3	2	3	1	0	0	0
10855102	21	2	1073	62	1	17.14	45.22	11958.7	1503.69	2	2	1	1	1	1	2016	1	2	2	1	1	1	2	1	10855102005	108551020161001	108551020161	FUROSEMIDE	00603374032	30	TABS	EA	40	MG	49	10	3	2	3	1	0	0	0
10855102	21	2	1073	62	1	17.14	45.22	11958.7	1503.69	2	2	1	1	1	1	2016	1	2	2	1	1	1	2	1	10855102007	108551020181003	108551020181	ACETAMINOPHEN-HYDROCODONE	00406012301	12	TABS	EA	-9	-9	58	10	3	2	3	1	0	0	0
10855102	21	2	1073	62	1	17.14	45.22	11958.7	1503.69	2	2	1	1	1	1	2016	1	2	2	1	1	1	2	1	10855102012	108551020231001	108551020231	TOPIRAMATE	68382013814	120	TABS	EA	25	MG	64	10	3	2	3	1	0	0	0
10855102	21	2	1073	62	1	17.14	45.22	11958.7	1503.69	2	2	1	1	1	1	2016	1	2	2	1	1	1	2	1	10855102019	108551020461004	108551020461	CLOPIDOGREL	00093731456	30	TABS	EA	75	MG	83	10	3	2	3	1	0	0	0
10855102	21	2	1073	62	1	17.14	45.22	11958.7	1503.69	2	2	1	1	1	1	2016	1	2	2	1	1	1	2	1	10855102006	108551020171003	108551020171	GLIMEPIRIDE	61442011701	30	TABS	EA	4	MG	99	10	3	2	3	1	0	0	0
10855102	21	2	1073	62	1	17.14	45.22	11958.7	1503.69	2	2	1	1	1	1	2016	1	2	2	1	1	1	2	1	10855102009	108551020201003	108551020201	LEVOTHYROXINE	00781518692	60	TABS	EA	125	MCG	103	10	3	2	3	1	0	0	0
10855102	21	2	1073	62	1	17.14	45.22	11958.7	1503.69	2	2	1	1	1	1	2016	1	2	2	1	1	1	2	1	10855102001	108551020121001	108551020121	CODEINE/GUAIFENISIN/PSEUDOEPHEDRINE	69543025216	250	SOLN	ML	-9	-9	132	10	3	2	3	1	0	0	0
10855102	21	2	1073	62	1	17.14	45.22	11958.7	1503.69	2	2	1	1	1	1	2016	1	2	2	1	1	1	2	1	10855102004	108551020151001	108551020151	OFLOXACIN	17478071311	10	SOLN	ML	0.3	%	147	10	3	2	3	1	0	0	0
10855102	21	2	1073	62	1	17.14	45.22	11958.7	1503.69	2	2	1	1	1	1	2016	1	2	2	1	1	1	2	1	10855102018	108551020451004	108551020451	ALLOPURINOL	00591554405	30	TABS	EA	300	MG	194	10	3	2	3	1	0	0	0
11057101	21	2	1119	60	1	36.29	49.51	3418.28	484.154	1	2	3	2	1	1	2017	1	2	2	2	1	2	1	2	11057101002	110571010901001	110571010901	TRUVADA	61958070101	30	TABS	EA	-9	-9	7	5	2	2	1	0	0	1	0
11057101	21	2	1119	59	1	45.06	38.3	3387.31	416.097	1	1	3	2	1	1	2016	1	2	2	2	1	2	1	2	11057101003	110571010031002	110571010031	METOPROLOL	65862006399	60	TABS	EA	50	MG	47	5	2	2	1	0	0	1	0
11057101	21	2	1119	59	1	45.06	38.3	3387.31	416.097	1	1	3	2	1	1	2016	1	2	2	2	1	2	1	2	11057101007	110571010931004	110571010931	AMLODIPINE	00378520877	60	TABS	EA	2.5	MG	48	5	2	2	1	0	0	1	0
11057101	21	2	1119	60	1	36.29	49.51	3418.28	484.154	1	2	3	2	1	1	2017	1	2	2	2	1	2	1	2	11057101007	110571010931001	110571010931	AMLODIPINE	00378520905	30	TABS	EA	5	MG	48	5	2	2	1	0	0	1	0
11057101	21	2	1119	59	1	45.06	38.3	3387.31	416.097	1	1	3	2	1	1	2016	1	2	2	2	1	2	1	2	11057101005	110571010511003	110571010511	PROMETHAZINE	00603543821	90	TABS	EA	25	MG	65	5	2	2	1	0	0	1	0
11057101	21	2	1119	60	1	36.29	49.51	3418.28	484.154	1	2	3	2	1	1	2017	1	2	2	2	1	2	1	2	11057101005	110571010911001	110571010911	PROMETHAZINE	00603543821	90	TABS	EA	25	MG	65	5	2	2	1	0	0	1	0
11057101	21	2	1119	60	1	36.29	49.51	3418.28	484.154	1	2	3	2	1	1	2017	1	2	2	2	1	2	1	2	11057101008	110571010941001	110571010941	DOCUSATE	-9	60	CAPS	EA	100	MG	95	5	2	2	1	0	0	1	0
11057101	21	2	1119	59	1	45.06	38.3	3387.31	416.097	1	1	3	2	1	1	2016	1	2	2	2	1	2	1	2	11057101008	110571010941004	110571010941	DOCUSATE	00536106401	90	CAPS	EA	250	MG	95	5	2	2	1	0	0	1	0
11057101	21	2	1119	59	1	45.06	38.3	3387.31	416.097	1	1	3	2	1	1	2016	1	2	2	2	1	2	1	2	11057101004	110571010471005	110571010471	TRAZODONE	50111043302	60	TABS	EA	50	MG	249	5	2	2	1	0	0	1	0
11057101	21	2	1119	60	1	36.29	49.51	3418.28	484.154	1	2	3	2	1	1	2017	1	2	2	2	1	2	1	2	11057101004	110571011741005	110571011741	TRAZODONE	50111043401	30	TABS	EA	100	MG	249	5	2	2	1	0	0	1	0
11057101	21	2	1119	60	1	36.29	49.51	3418.28	484.154	1	2	3	2	1	1	2017	1	2	2	2	1	2	1	2	11057101009	110571019095001	110571019095	OLANZAPINE	60505311103	30	TABS	EA	5	MG	251	5	2	2	1	0	0	1	0
11075101	21	1	1066	69	2	20.93	35.92	7423.4	850.51	3	1	1	2	1	1	2017	1	2	2	1	1	2	2	2	11075101038	110751019385001	110751019385	AMOXICILLIN	57237002801	21	TABS	EA	500	MG	13	9	2	3	3	0	0	0	0
11075101	21	1	1066	69	2	20.93	35.92	7423.4	850.51	3	1	1	2	1	1	2017	1	2	2	1	1	2	2	2	11075101016	110751010801001	110751010801	ROSUVASTATIN	00310075290	30	TABS	EA	20	MG	19	9	2	3	3	0	0	0	0
11075101	21	1	1066	69	2	20.93	35.92	7423.4	850.51	3	1	1	2	1	1	2017	1	2	2	1	1	2	2	2	11075101017	110751010921001	110751010921	CLONIDINE	00228212750	60	TABS	EA	0.1	MG	44	9	2	3	3	0	0	0	0
11075101	21	1	1066	69	2	20.93	35.92	7423.4	850.51	3	1	1	2	1	1	2017	1	2	2	1	1	2	2	2	11075101011	110751010901001	110751010901	VALSARTAN	43547037009	30	TABS	EA	320	MG	56	9	2	3	3	0	0	0	0
11075101	21	1	1066	69	2	20.93	35.92	7423.4	850.51	3	1	1	2	1	1	2017	1	2	2	1	1	2	2	2	11075101026	110751010841001	110751010841	ACETAMINOPHEN-OXYCODONE	00054055125	120	TABS	EA	-9	-9	58	9	2	3	3	0	0	0	0
11075101	21	1	1066	69	2	20.93	35.92	7423.4	850.51	3	1	1	2	1	1	2017	1	2	2	1	1	2	2	2	11075101013	110751010911001	110751010911	GABAPENTIN	69097081412	180	CAPS	EA	300	MG	64	9	2	3	3	0	0	0	0
11075101	21	1	1066	69	2	20.93	35.92	7423.4	850.51	3	1	1	2	1	1	2017	1	2	2	1	1	2	2	2	11075101028	110751011251002	110751011251	TIZANIDINE	55111018010	30	TABS	EA	4	MG	73	9	2	3	3	0	0	0	0
11075101	21	1	1066	69	2	20.93	35.92	7423.4	850.51	3	1	1	2	1	1	2017	1	2	2	1	1	2	2	2	11075101022	110751010931001	110751010931	SUCRALFATE	58914017014	450	SUSP	ML	1/10	GM/ML	96	9	2	3	3	0	0	0	0
11075101	21	1	1066	69	2	20.93	35.92	7423.4	850.51	3	1	1	2	1	1	2017	1	2	2	1	1	2	2	2	11075101037	110751019375001	110751019375	BENZONATATE	68382024701	30	CAPS	EA	100	MG	124	9	2	3	3	0	0	0	0
11075101	21	1	1066	69	2	20.93	35.92	7423.4	850.51	3	1	1	2	1	1	2017	1	2	2	1	1	2	2	2	11075101010	110751010891001	110751010891	BUDESONIDE-FORMOTEROL	00186037020	10.2	AERO	GM	-9	-9	125	9	2	3	3	0	0	0	0
11075101	21	1	1066	69	2	20.93	35.92	7423.4	850.51	3	1	1	2	1	1	2017	1	2	2	1	1	2	2	2	11075101034	110751019345002	110751019345	PREDNISOLONE	60758011915	15	SUSP	ML	1	%	147	9	2	3	3	0	0	0	0
11075101	21	1	1066	69	2	20.93	35.92	7423.4	850.51	3	1	1	2	1	1	2017	1	2	2	1	1	2	2	2	11075101019	110751011311006	110751011311	FLUTICASONE	50383070016	16	SUSP	GM	50	MCG/ACT	247	9	2	3	3	0	0	0	0
11075101	21	1	1066	69	2	20.93	35.92	7423.4	850.51	3	1	1	2	1	1	2017	1	2	2	1	1	2	2	2	11075101030	110751011331006	110751011331	TRAZODONE	50111044101	30	TABS	EA	150	MG	249	9	2	3	3	0	0	0	0
11075101	21	1	1066	69	2	20.93	35.92	7423.4	850.51	3	1	1	2	1	1	2017	1	2	2	1	1	2	2	2	11075101031	110751011341006	110751011341	QUETIAPINE	60505313301	45	TABS	EA	100	MG	251	9	2	3	3	0	0	0	0
11075101	21	1	1066	69	2	20.93	35.92	7423.4	850.51	3	1	1	2	1	1	2017	1	2	2	1	1	2	2	2	11075101007	110751010861001	110751010861	OMEPRAZOLE	00781279010	60	CPDR	EA	20	MG	272	9	2	3	3	0	0	0	0
11075101	21	1	1066	69	2	20.93	35.92	7423.4	850.51	3	1	1	2	1	1	2017	1	2	2	1	1	2	2	2	11075101006	110751010851001	110751010851	LUBIPROSTONE	64764024060	60	CAPS	EA	24	MCG	355	9	2	3	3	0	0	0	0
11187102	21	2	1003	60	1	35.22	56.07	3241.16	362.881	3	2	2	2	1	1	2016	1	2	2	2	1	1	2	1	11187102002	111871020051002	111871020051	HYDRALAZINE	49884002710	90	TABS	EA	25	MG	53	2	1	2	3	0	0	1	1
11310101	21	2	1069	77	1	38.25	29.63	10122.1	1147.51	4		1	2	2	2	2016	1	2	2	2	1	2	1	2	11310101006	113101010373001	113101010373	AMLODIPINE	69097012705	30	TABS	EA	5	MG	48	4	1	3	1	1	1	1	0
11310101	21	2	1069	77	1	38.25	29.63	10122.1	1147.51	4		1	2	2	2	2016	1	2	2	2	1	2	1	2	11310101004	113101010103002	113101010103	FUROSEMIDE	00781181810	90	TABS	EA	20	MG	49	4	1	3	1	1	1	1	0
11310101	21	2	1069	77	1	38.25	29.63	10122.1	1147.51	4		1	2	2	2	2016	1	2	2	2	1	2	1	2	11310101001	113101010073005	113101010073	ALPRAZOLAM	00378400505	90	TABS	EA	1	MG	67	4	1	3	1	1	1	1	0
11310101	21	2	1069	77	1	38.25	29.63	10122.1	1147.51	4		1	2	2	2	2016	1	2	2	2	1	2	1	2	11310101002	113101010083002	113101010083	FLUOROMETHOLONE	60758088005	5	SUSP	ML	0.1	%	147	4	1	3	1	1	1	1	0
11310101	21	2	1069	77	1	38.25	29.63	10122.1	1147.51	4		1	2	2	2	2016	1	2	2	2	1	2	1	2	11310101005	113101010343001	113101010343	HYOSCYAMINE	43199001401	60	TB12	EA	0.375	MG	355	4	1	3	1	1	1	1	0
11395101	21	1	1008	67	1	36.98	41.07	9684.42	1431.13	1	2	4	1	1	1	2017	1	2	2	2	1	2	1	1	11395101010	113951019105001	113951019105	AMOXICILLIN	00781202001	20	CAPS	EA	250	MG	13	11	3	3	2	0	0	1	0
11395101	21	1	1008	66	1	41.3	48.68	7408.3	831.107	1	2	4	1	1	1	2016	1	2	2	2	1	2	1	1	11395101002	113951010141002	113951010141	ROSUVASTATIN	00310075430	30	TABS	EA	40	MG	19	9	2	3	2	0	0	1	0
11395101	21	1	1008	67	1	36.98	41.07	9684.42	1431.13	1	2	4	1	1	1	2017	1	2	2	2	1	2	1	1	11395101002	113951010761001	113951010761	ROSUVASTATIN	00310075430	30	TABS	EA	40	MG	19	11	3	3	2	0	0	1	0
11395101	21	1	1008	66	1	41.3	48.68	7408.3	831.107	1	2	4	1	1	1	2016	1	2	2	2	1	2	1	1	11395101006	113951010181001	113951010181	LISINOPRIL	68180051201	90	TABS	EA	2.5	MG	42	9	2	3	2	0	0	1	0
11395101	21	1	1008	67	1	36.98	41.07	9684.42	1431.13	1	2	4	1	1	1	2017	1	2	2	2	1	2	1	1	11395101006	113951010801001	113951010801	LISINOPRIL	68180051201	90	TABS	EA	2.5	MG	42	11	3	3	2	0	0	1	0
11395101	21	1	1008	66	1	41.3	48.68	7408.3	831.107	1	2	4	1	1	1	2016	1	2	2	2	1	2	1	1	11395101003	113951010151002	113951010151	DOXAZOSIN	59762234006	90	TABS	EA	4	MG	43	9	2	3	2	0	0	1	0
11395101	21	1	1008	67	1	36.98	41.07	9684.42	1431.13	1	2	4	1	1	1	2017	1	2	2	2	1	2	1	1	11395101003	113951010771001	113951010771	DOXAZOSIN	60505009500	90	TABS	EA	4	MG	43	11	3	3	2	0	0	1	0
11395101	21	1	1008	66	1	41.3	48.68	7408.3	831.107	1	2	4	1	1	1	2016	1	2	2	2	1	2	1	1	11395101007	113951010191001	113951010191	FUROSEMIDE	00378023201	45	TABS	EA	80	MG	49	9	2	3	2	0	0	1	0
11395101	21	1	1008	67	1	36.98	41.07	9684.42	1431.13	1	2	4	1	1	1	2017	1	2	2	2	1	2	1	1	11395101007	113951010811001	113951010811	FUROSEMIDE	00054430125	45	TABS	EA	80	MG	49	11	3	3	2	0	0	1	0
11395101	21	1	1008	67	1	36.98	41.07	9684.42	1431.13	1	2	4	1	1	1	2017	1	2	2	2	1	2	1	1	11395101012	113951019125001	113951019125	HYDRALAZINE	50111032701	120	TABS	EA	25	MG	53	11	3	3	2	0	0	1	0
11395101	21	1	1008	66	1	41.3	48.68	7408.3	831.107	1	2	4	1	1	1	2016	1	2	2	2	1	2	1	1	11395101009	113951010211002	113951010211	LORAZEPAM	00603424732	90	TABS	EA	1	MG	64	9	2	3	2	0	0	1	0
11395101	21	1	1008	67	1	36.98	41.07	9684.42	1431.13	1	2	4	1	1	1	2017	1	2	2	2	1	2	1	1	11395101009	113951010831001	113951010831	LORAZEPAM	69315090510	90	TABS	EA	1	MG	64	11	3	3	2	0	0	1	0
11395101	21	1	1008	66	1	41.3	48.68	7408.3	831.107	1	2	4	1	1	1	2016	1	2	2	2	1	2	1	1	11395101001	113951010131001	113951010131	WARFARIN	00832121200	100	TABS	EA	2	MG	82	9	2	3	2	0	0	1	0
11395101	21	1	1008	67	1	36.98	41.07	9684.42	1431.13	1	2	4	1	1	1	2017	1	2	2	2	1	2	1	1	11395101001	113951010751001	113951010751	WARFARIN	00832121200	90	TABS	EA	2	MG	82	11	3	3	2	0	0	1	0
11395101	21	1	1008	67	1	36.98	41.07	9684.42	1431.13	1	2	4	1	1	1	2017	1	2	2	2	1	2	1	1	11395101011	113951019115001	113951019115	POTASSIUM CHLORIDE	62037099901	90	TBCR	EA	20	MEQ	117	11	3	3	2	0	0	1	0
11395101	21	1	1008	66	1	41.3	48.68	7408.3	831.107	1	2	4	1	1	1	2016	1	2	2	2	1	2	1	1	11395101008	113951010201001	113951010201	BETAMETHASONE TOPICAL-CLOTRIMAZOLE TOPICAL	51672404806	45	CREA	GM	-9	-9	136	9	2	3	2	0	0	1	0
11395101	21	1	1008	66	1	41.3	48.68	7408.3	831.107	1	2	4	1	1	1	2016	1	2	2	2	1	2	1	1	11395101005	113951010171002	113951010171	RABEPRAZOLE	62856024330	30	TBEC	EA	20	MG	272	9	2	3	2	0	0	1	0
11395101	21	1	1008	67	1	36.98	41.07	9684.42	1431.13	1	2	4	1	1	1	2017	1	2	2	2	1	2	1	1	11395101005	113951010791001	113951010791	RABEPRAZOLE	62856024330	30	TBEC	EA	20	MG	272	11	3	3	2	0	0	1	0
11395101	21	1	1008	66	1	41.3	48.68	7408.3	831.107	1	2	4	1	1	1	2016	1	2	2	2	1	2	1	1	11395101004	113951010161001	113951010161	BUPROPRION	10370010250	90	TB24	EA	300	MG	320	9	2	3	2	0	0	1	0
11395101	21	1	1008	67	1	36.98	41.07	9684.42	1431.13	1	2	4	1	1	1	2017	1	2	2	2	1	2	1	1	11395101004	113951010781001	113951010781	BUPROPRION	45963014205	90	TB24	EA	300	MG	320	11	3	3	2	0	0	1	0
11410102	15	2	1097	68	2	51.57	55.36	7204.25	1252.92	1	2	1	1	1	1	2010	1	2	2	2	1	1	2	2	11410102004	114101020041001	114101020041	SIMVASTATIN	68382006810	90	TAB	-9	40	MG	19	9	2	3	2	0	0	1	1
11410102	15	2	1097	69	2	59.31	41.17	9521.88	1043.41	1	2	1	1	2	1	2011	1	2	2	2	1	1	2	2	11410102004	114101020381002	114101020381	SIMVASTATIN	55111020090	90	TABS	TAB	40	MG	19	9	2	3	2	0	0	1	0
11410102	15	2	1097	68	2	51.57	55.36	7204.25	1252.92	1	2	1	1	1	1	2010	1	2	2	2	1	1	2	2	11410102006	114101020061001	114101020061	ATENOLOL	55289022801	90	TAB	-9	50	MG	47	9	2	3	2	0	0	1	1
11410102	15	2	1097	69	2	59.31	41.17	9521.88	1043.41	1	2	1	1	2	1	2011	1	2	2	2	1	1	2	2	11410102006	114101020401001	114101020401	ATENOLOL	63304062310	90	TABS	TAB	100	MG	47	9	2	3	2	0	0	1	0
11410102	15	2	1097	69	2	59.31	41.17	9521.88	1043.41	1	2	1	1	2	1	2011	1	2	2	2	1	1	2	2	11410102013	114101020441001	114101020441	AMLODIPINE	59762154001	90	TABS	TAB	10	MG	48	9	2	3	2	0	0	1	0
11410102	15	2	1097	68	2	51.57	55.36	7204.25	1252.92	1	2	1	1	1	1	2010	1	2	2	2	1	1	2	2	11410102007	114101020071001	114101020071	FELODIPINE	54738090601	90	TAB	-9	10	MG	48	9	2	3	2	0	0	1	1
11410102	15	2	1097	68	2	51.57	55.36	7204.25	1252.92	1	2	1	1	1	1	2010	1	2	2	2	1	1	2	2	11410102002	114101020021001	114101020021	BUMETADINE	00004012114	180	TAB	-9	1	MG	49	9	2	3	2	0	0	1	1
11410102	15	2	1097	69	2	59.31	41.17	9521.88	1043.41	1	2	1	1	2	1	2011	1	2	2	2	1	1	2	2	11410102002	114101020491001	114101020491	BUMETANIDE	00093423301	30	TABS	TAB	1	MG	49	9	2	3	2	0	0	1	0
11410102	15	2	1097	68	2	51.57	55.36	7204.25	1252.92	1	2	1	1	1	1	2010	1	2	2	2	1	1	2	2	11410102001	114101020011001	114101020011	TELMISARTAN	47463062030	90	TAB	-9	80	MG	56	9	2	3	2	0	0	1	1
11410102	15	2	1097	69	2	59.31	41.17	9521.88	1043.41	1	2	1	1	2	1	2011	1	2	2	2	1	1	2	2	11410102001	114101020361004	114101020361	TELMISARTAN	00597004137	90	TABS	TAB	80	MG	56	9	2	3	2	0	0	1	0
11410102	15	2	1097	68	2	51.57	55.36	7204.25	1252.92	1	2	1	1	1	1	2010	1	2	2	2	1	1	2	2	11410102009	114101020321001	114101020321	TRAMADOL	57866878702	50	TAB	-9	50	MG	58	9	2	3	2	0	0	1	1
11410102	15	2	1097	68	2	51.57	55.36	7204.25	1252.92	1	2	1	1	1	1	2010	1	2	2	2	1	1	2	2	11410102003	114101020031001	114101020031	RANITIDINE	64679090600	180	TAB	-9	150	MG	94	9	2	3	2	0	0	1	1
11410102	15	2	1097	69	2	59.31	41.17	9521.88	1043.41	1	2	1	1	2	1	2011	1	2	2	2	1	1	2	2	11410102003	114101020371004	114101020371	RANITIDINE	00172435749	180	TABS	TAB	150	MG	94	9	2	3	2	0	0	1	0
11410102	15	2	1097	68	2	51.57	55.36	7204.25	1252.92	1	2	1	1	1	1	2010	1	2	2	2	1	1	2	2	11410102008	114101020081001	114101020081	METFORMIN	67544059660	360	TAB	-9	500	MG	99	9	2	3	2	0	0	1	1
11410102	15	2	1097	69	2	59.31	41.17	9521.88	1043.41	1	2	1	1	2	1	2011	1	2	2	2	1	1	2	2	11410102008	114101020421001	114101020421	METFORMIN	68382002810	360	TABS	TAB	500	MG	99	9	2	3	2	0	0	1	0
11410102	15	2	1097	69	2	59.31	41.17	9521.88	1043.41	1	2	1	1	2	1	2011	1	2	2	2	1	1	2	2	11410102012	114101020431003	114101020431	CONJUGATED ESTROGENS	00046087293	127.5	CREA	G	0.625	MG/GM	101	9	2	3	2	0	0	1	0
11410102	15	2	1097	69	2	59.31	41.17	9521.88	1043.41	1	2	1	1	2	1	2011	1	2	2	2	1	1	2	2	11410102010	114101020571001	114101020571	PETROLATUM	00168005321	28	GEL	G	-9	-9	136	9	2	3	2	0	0	1	0
11410102	15	2	1097	68	2	51.57	55.36	7204.25	1252.92	1	2	1	1	1	1	2010	1	2	2	2	1	1	2	2	11410102011	114101020341001	114101020341	TRIAMCINOLONE	00168000416	80	CRE	G	0.1	%	136	9	2	3	2	0	0	1	1
11463101	21	2	1066	69	1	20.42	26.57	4493.1	404.945	3	2	2	1	2	1	2016	1	2	2	2	1	1	1	1	11463101014	114631010521004	114631010521	PRAVASTATIN	68462019705	30	TABS	EA	40	MG	19	12	3	3	3	1	1	0	0
11463101	21	2	1066	69	1	20.42	26.57	4493.1	404.945	3	2	2	1	2	1	2016	1	2	2	2	1	1	1	1	11463101022	114631011351003	114631011351	CARVEDILOL	43547025750	60	TABS	EA	25	MG	47	12	3	3	3	1	1	0	0
11463101	21	2	1066	69	1	20.42	26.57	4493.1	404.945	3	2	2	1	2	1	2016	1	2	2	2	1	1	1	1	11463101031	114631011441003	114631011441	AMLODIPINE	68180075103	30	TABS	EA	5	MG	48	12	3	3	3	1	1	0	0
11463101	21	2	1066	69	1	20.42	26.57	4493.1	404.945	3	2	2	1	2	1	2016	1	2	2	2	1	1	1	1	11463101023	114631011361001	114631011361	FUROSEMIDE	00603374032	30	TABS	EA	40	MG	49	12	3	3	3	1	1	0	0
11463101	21	2	1066	69	1	20.42	26.57	4493.1	404.945	3	2	2	1	2	1	2016	1	2	2	2	1	1	1	1	11463101020	114631011331001	114631011331	HYDRALAZINE	50111032803	90	TABS	EA	50	MG	53	12	3	3	3	1	1	0	0
11463101	21	2	1066	69	1	20.42	26.57	4493.1	404.945	3	2	2	1	2	1	2016	1	2	2	2	1	1	1	1	11463101003	114631010101001	114631010101	ACETAMINOPHEN-HYDROCODONE	00074304113	40	TABS	EA	-9	-9	58	12	3	3	3	1	1	0	0
11463101	21	2	1066	69	1	20.42	26.57	4493.1	404.945	3	2	2	1	2	1	2016	1	2	2	2	1	1	1	1	11463101006	114631010131003	114631010131	LEVETIRACETAM	68001011707	180	TABS	EA	500	MG	64	12	3	3	3	1	1	0	0
11463101	21	2	1066	69	1	20.42	26.57	4493.1	404.945	3	2	2	1	2	1	2016	1	2	2	2	1	1	1	1	11463101012	114631010501001	114631010501	SODIUM BICARBONATE	64980018210	28	TABS	EA	650	MG	88	12	3	3	3	1	1	0	0
11463101	21	2	1066	69	1	20.42	26.57	4493.1	404.945	3	2	2	1	2	1	2016	1	2	2	2	1	1	1	1	11463101024	114631011371001	114631011371	FAMOTIDINE	00172572880	60	TABS	EA	20	MG	94	12	3	3	3	1	1	0	0
11463101	21	2	1066	69	1	20.42	26.57	4493.1	404.945	3	2	2	1	2	1	2016	1	2	2	2	1	1	1	1	11463101004	114631010111003	114631010111	DOCUSATE	-9	60	CAPS	EA	100	MG	95	12	3	3	3	1	1	0	0
11463101	21	2	1066	69	1	20.42	26.57	4493.1	404.945	3	2	2	1	2	1	2016	1	2	2	2	1	1	1	1	11463101001	114631010081003	114631010081	INSULIN GLARGINE	00088222033	20	INJ	ML	100	MG/ML	99	12	3	3	3	1	1	0	0
11463101	21	2	1066	69	1	20.42	26.57	4493.1	404.945	3	2	2	1	2	1	2016	1	2	2	2	1	1	1	1	11463101007	114631010141003	114631010141	CALCITRIOL	23155011801	60	CAPS	EA	0.25	MCG	119	12	3	3	3	1	1	0	0
11463101	21	2	1066	69	1	20.42	26.57	4493.1	404.945	3	2	2	1	2	1	2016	1	2	2	2	1	1	1	1	11463101008	114631010151003	114631010151	ASCORBIC ACID	10542001010	30	TABS	EA	-9	-9	120	12	3	3	3	1	1	0	0
11463101	21	2	1066	69	1	20.42	26.57	4493.1	404.945	3	2	2	1	2	1	2016	1	2	2	2	1	1	1	1	11463101010	114631010171001	114631010171	QUETIAPINE	68001018500	60	TABS	EA	25	MG	251	12	3	3	3	1	1	0	0
11463101	21	2	1066	69	1	20.42	26.57	4493.1	404.945	3	2	2	1	2	1	2016	1	2	2	2	1	1	1	1	11463101026	114631011391001	114631011391	DONEPEZIL	43547027509	30	TABS	EA	5	MG	313	12	3	3	3	1	1	0	0
11463101	21	2	1066	69	1	20.42	26.57	4493.1	404.945	3	2	2	1	2	1	2016	1	2	2	2	1	1	1	1	11463101011	114631010491001	114631010491	CALCIUM ACETATE	65162059020	270	CAPS	EA	667	MG	460	12	3	3	3	1	1	0	0
11906101	15	1	1123	42	1	37.01	47.22	16882.1	1764.1	3	1	1	1	2	1	2010	1	2	2	2	1	2	2	2	11906101002	119061010201002	119061010201	ATENOLOL	51079068463	30	TAB	OTHER	50	MG	47	6	2	1	1	0	0	1	0
11906101	15	1	1123	43	1	55.71	35.1	13618.5	1557.93	3	1	1	1	1	1	2011	1	2	2	2	1	2	2	2	11906101002	119061010201003	119061010201	ATENOLOL	67544008760	90	TAB	TAB	50	MG	47	7	2	1	1	0	0	1	0
11906101	15	1	1123	42	1	37.01	47.22	16882.1	1764.1	3	1	1	1	2	1	2010	1	2	2	2	1	2	2	2	11906101008	119061010261001	119061010261	ZOLPIDEM	00093007401	30	TABS	TAB	10	MG	67	6	2	1	1	0	0	1	0
11906101	15	1	1123	43	1	55.71	35.1	13618.5	1557.93	3	1	1	1	1	1	2011	1	2	2	2	1	2	2	2	11906101008	119061010261001	119061010261	ZOLPIDEM	60505260501	8	TABS	TAB	10	MG	67	7	2	1	1	0	0	1	0
11906101	15	1	1123	42	1	37.01	47.22	16882.1	1764.1	3	1	1	1	2	1	2010	1	2	2	2	1	2	2	2	11906101003	119061010211003	119061010211	DOCUSATE	00536375601	60	CAPS	CAPS	100	MG	95	6	2	1	1	0	0	1	0
11906101	15	1	1123	43	1	55.71	35.1	13618.5	1557.93	3	1	1	1	1	1	2011	1	2	2	2	1	2	2	2	11906101003	119061010211003	119061010211	DOCUSATE	45802048678	60	CAPS	CAPS	100	MG	95	7	2	1	1	0	0	1	0
11906101	15	1	1123	42	1	37.01	47.22	16882.1	1764.1	3	1	1	1	2	1	2010	1	2	2	2	1	2	2	2	11906101007	119061010251002	119061010251	TACROLIMUS	00781210301	128	CAPS	CAPS	1	MG	104	6	2	1	1	0	0	1	0
11906101	15	1	1123	43	1	55.71	35.1	13618.5	1557.93	3	1	1	1	1	1	2011	1	2	2	2	1	2	2	2	11906101007	119061010251003	119061010251	TACROLIMUS	00781210301	120	CAPS	CAPS	1	MG	104	7	2	1	1	0	0	1	0
11906101	15	1	1123	42	1	37.01	47.22	16882.1	1764.1	3	1	1	1	2	1	2010	1	2	2	2	1	2	2	2	11906101006	119061010241003	119061010241	SODIUM PHOSPHATE	64980010401	120	TABS	TAB	-9	-9	117	6	2	1	1	0	0	1	0
11906101	15	1	1123	42	1	37.01	47.22	16882.1	1764.1	3	1	1	1	2	1	2010	1	2	2	2	1	2	2	2	11906101004	119061010221003	119061010221	ERGOCALCIFEROL	00536404610	30	TABS	TAB	-9	-9	120	6	2	1	1	0	0	1	0
11906101	15	1	1123	43	1	55.71	35.1	13618.5	1557.93	3	1	1	1	1	1	2011	1	2	2	2	1	2	2	2	11906101004	119061010221003	119061010221	ERGOCALCIFEROL	00536404610	30	TABS	TAB	-9	-9	120	7	2	1	1	0	0	1	0
11906101	15	1	1123	43	1	55.71	35.1	13618.5	1557.93	3	1	1	1	1	1	2011	1	2	2	2	1	2	2	2	11906101009	119061010541002	119061010541	ALLOPURINOL	00378013701	30	TABS	TAB	100	MG	194	7	2	1	1	0	0	1	0
11906101	15	1	1123	43	1	55.71	35.1	13618.5	1557.93	3	1	1	1	1	1	2011	1	2	2	2	1	2	2	2	11906101001	119061010191002	119061010191	OMEPRAZOLE	00781223331	30	CAP	CAPS	20	MG	272	7	2	1	1	0	0	1	0
12054102	21	1	1069	59	2	54.31	26.05	12006.5	1366.56	4	1	1	1	3	1	2017	1	1	1	2	2	2	1	2	12054102007	120541020421002	120541020421	OXYCODONE	10702001801	100	TAB	TAB	5	MG	58	7	2	2	0	1	1	1	0
12054102	21	1	1069	58	2	41.46	48.12	10893.3	1245.15	4	1	1	1	3	1	2016	1	1	1	2	2	2	1	2	12054102003	120541020081001	120541020081	CLONAZEPAM	00603294816	30	TABS	EA	0.5	MG	64	4	1	2	0	0	1	1	0
12054102	21	1	1069	59	2	54.31	26.05	12006.5	1366.56	4	1	1	1	3	1	2017	1	1	1	2	2	2	1	2	12054102003	120541020451003	120541020451	CLONAZEPAM	00093083201	60	TABS	EA	0.5	MG	64	7	2	2	0	1	1	1	0
12054102	21	1	1069	59	2	54.31	26.05	12006.5	1366.56	4	1	1	1	3	1	2017	1	1	1	2	2	2	1	2	12054102008	120541020481001	120541020481	MECLIZINE	54738002503	30	CTB	TAB	25	MG	65	7	2	2	0	1	1	1	0
12054102	21	1	1069	58	2	41.46	48.12	10893.3	1245.15	4	1	1	1	3	1	2016	1	1	1	2	2	2	1	2	12054102006	120541020271001	120541020271	SODIUM BICARBONATE	00536104710	60	TABS	EA	650	MG	88	4	1	2	0	0	1	1	0
12054102	21	1	1069	59	2	54.31	26.05	12006.5	1366.56	4	1	1	1	3	1	2017	1	1	1	2	2	2	1	2	12054102006	120541020271001	120541020271	SODIUM BICARBONATE	00536104710	180	TAB	TAB	650	MG	88	7	2	2	0	1	1	1	0
12054102	21	1	1069	58	2	41.46	48.12	10893.3	1245.15	4	1	1	1	3	1	2016	1	1	1	2	2	2	1	2	12054102005	120541020101001	120541020101	LOPERAMIDE	51079069019	240	CAP-Capsule	CAPS	2	MG	90	4	1	2	0	0	1	1	0
12054102	21	1	1069	59	2	54.31	26.05	12006.5	1366.56	4	1	1	1	3	1	2017	1	1	1	2	2	2	1	2	12054102005	120541020431003	120541020431	LPERAMIDE	51079069020	90	CAP-Capsule	CAPS	2	MG	90	7	2	2	0	1	1	1	0
12054102	21	1	1069	58	2	41.46	48.12	10893.3	1245.15	4	1	1	1	3	1	2016	1	1	1	2	2	2	1	2	12054102002	120541020071001	120541020071	ERGOCALCIFEROL	00024039310	12	CAP-Capsule	CAPS	5000	IU	119	4	1	2	0	0	1	1	0
12054102	21	1	1069	59	2	54.31	26.05	12006.5	1366.56	4	1	1	1	3	1	2017	1	1	1	2	2	2	1	2	12054102002	120541020441002	120541020441	ERGOCALCIFEROL	64380073706	6	CAPS	EA	50000	UNIT	119	7	2	2	0	1	1	1	0
12054102	21	1	1069	58	2	41.46	48.12	10893.3	1245.15	4	1	1	1	3	1	2016	1	1	1	2	2	2	1	2	12054102004	120541020091001	120541020091	PAROXETINE	60429073730	90	TABS	EA	40	MG	249	4	1	2	0	0	1	1	0
12054102	21	1	1069	59	2	54.31	26.05	12006.5	1366.56	4	1	1	1	3	1	2017	1	1	1	2	2	2	1	2	12054102004	120541020461003	120541020461	PAROXETINE	43547035003	90	TABS	EA	40	MG	249	7	2	2	0	1	1	1	0
12054102	21	1	1069	59	2	54.31	26.05	12006.5	1366.56	4	1	1	1	3	1	2017	1	1	1	2	2	2	1	2	12054102009	120541029095004	120541029095	DICYCLOMINE	51079011920	120	TAB	TAB	20	MG	355	7	2	2	0	1	1	1	0
12073101	15	2	1032	71	1	20.69	32.04	6737.91	643.731	4	2	1	1	1	1	2010	1	2	2	2	2	2	2	1	12073101005	120731010111002	120731010111	RAMIPRIL	16252057201	30	CAPS	CAPS	5	MG	42	7	2	3	2	0	0	0	0
12073101	15	2	1032	72	1	23.48	26.3	15585.7	1548.15	4	2	1	1	2	1	2011	1	2	2	1	2	2	1	1	12073101005	120731010981005	120731010981	RAMIPRIL	16252057201	90	CAPS	CAPS	5	MG	42	13	3	3	3	0	1	0	0
12073101	15	2	1032	71	1	20.69	32.04	6737.91	643.731	4	2	1	1	1	1	2010	1	2	2	2	2	2	2	1	12073101004	120731010101002	120731010101	AMIODARONE	68382022714	90	TABS	TAB	200	MG	46	7	2	3	2	0	0	0	0
12073101	15	2	1032	72	1	23.48	26.3	15585.7	1548.15	4	2	1	1	2	1	2011	1	2	2	1	2	2	1	1	12073101011	120731011001005	120731011001	AMIODARONE	00093913306	90	TABS	TAB	200	MG	46	13	3	3	3	0	1	0	0
12073101	15	2	1032	71	1	20.69	32.04	6737.91	643.731	4	2	1	1	1	1	2010	1	2	2	2	2	2	2	1	12073101003	120731010091002	120731010091	CARVEDILOL	68382009305	180	TABS	TAB	6.25	MG	47	7	2	3	2	0	0	0	0
12073101	15	2	1032	72	1	23.48	26.3	15585.7	1548.15	4	2	1	1	2	1	2011	1	2	2	1	2	2	1	1	12073101003	120731010961006	120731010961	CARVEDILOL	00378363205	180	TABS	TAB	6.25	MG	47	13	3	3	3	0	1	0	0
12073101	15	2	1032	72	1	23.48	26.3	15585.7	1548.15	4	2	1	1	2	1	2011	1	2	2	1	2	2	1	1	12073101001	120731010941006	120731010941	FUROSEMIDE	00054429931	94	TABS	TAB	40	MG	49	13	3	3	3	0	1	0	0
12073101	15	2	1032	71	1	20.69	32.04	6737.91	643.731	4	2	1	1	1	1	2010	1	2	2	2	2	2	2	1	12073101006	120731010121002	120731010121	SPIRONOLACTONE	53489014310	30	TABS	TAB	25	MG	49	7	2	3	2	0	0	0	0
12073101	15	2	1032	71	1	20.69	32.04	6737.91	643.731	4	2	1	1	1	1	2010	1	2	2	2	2	2	2	1	12073101007	120731010131002	120731010131	ACETAMINOPHEN-HYDROCODONE	00406035705	30	TABS	TAB	-9	-9	58	7	2	3	2	0	0	0	0
12073101	15	2	1032	72	1	23.48	26.3	15585.7	1548.15	4	2	1	1	2	1	2011	1	2	2	1	2	2	1	1	12073101026	120731011021006	120731011021	ACETAMINOPHEN-HYDROCODONE	00406036005	180	TABS	TAB	-9	-9	58	13	3	3	3	0	1	0	0
12073101	15	2	1032	72	1	23.48	26.3	15585.7	1548.15	4	2	1	1	2	1	2011	1	2	2	1	2	2	1	1	12073101029	120731011501006	120731011501	LORAZEPAM	00228205750	120	TABS	TAB	0.5	MG	64	13	3	3	3	0	1	0	0
12073101	15	2	1032	71	1	20.69	32.04	6737.91	643.731	4	2	1	1	1	1	2010	1	2	2	2	2	2	2	1	12073101002	120731010081002	120731010081	WARFARIN	68382005610	30	TABS	TAB	5	MG	82	7	2	3	2	0	0	0	0
12073101	15	2	1032	72	1	23.48	26.3	15585.7	1548.15	4	2	1	1	2	1	2011	1	2	2	1	2	2	1	1	12073101002	120731010581001	120731010581	WARFARIN	68382005610	30	TABS	TAB	5	MG	82	13	3	3	3	0	1	0	0
12073101	15	2	1032	72	1	23.48	26.3	15585.7	1548.15	4	2	1	1	2	1	2011	1	2	2	1	2	2	1	1	12073101008	120731010991006	120731010991	DOCUSATE	00603014532	90	CAPS	CAPS	100	MG	95	13	3	3	3	0	1	0	0
12073101	15	2	1032	71	1	20.69	32.04	6737.91	643.731	4	2	1	1	1	1	2010	1	2	2	2	2	2	2	1	12073101008	120731010311001	120731010311	DOCUSATE	00603014532	90	CAPS	CAPS	100	MG	95	7	2	3	2	0	0	0	0
12073101	15	2	1032	72	1	23.48	26.3	15585.7	1548.15	4	2	1	1	2	1	2011	1	2	2	1	2	2	1	1	12073101013	120731010541001	120731010541	PREDNISOLONE	00603533732	30	TABS	TAB	5	MG	98	13	3	3	3	0	1	0	0
12073101	15	2	1032	71	1	20.69	32.04	6737.91	643.731	4	2	1	1	1	1	2010	1	2	2	2	2	2	2	1	12073101015	120731010561002	120731010561	TIOTROPIUM	00597007541	30	CAPS	G	18	MCG	125	7	2	3	2	0	0	0	0
12073101	15	2	1032	72	1	23.48	26.3	15585.7	1548.15	4	2	1	1	2	1	2011	1	2	2	1	2	2	1	1	12073101015	120731010561001	120731010561	TIOTROPIUM	00597007541	30	CAPS	CAPS	18	MCG	125	13	3	3	3	0	1	0	0
12073101	15	2	1032	72	1	23.48	26.3	15585.7	1548.15	4	2	1	1	2	1	2011	1	2	2	1	2	2	1	1	12073101023	120731010921001	120731010921	FLUTICASONE	00173071920	12	AERO	G	110	MCG/ACT	130	13	3	3	3	0	1	0	0
12073101	15	2	1032	72	1	23.48	26.3	15585.7	1548.15	4	2	1	1	2	1	2011	1	2	2	1	2	2	1	1	12073101025	120731011011001	120731011011	SERTRALINE	68180035202	90	TABS	TAB	50	MG	249	13	3	3	3	0	1	0	0
12158101	21	1	1107	67	2	29.35	40.93	6380.01	639.594	3	2	1	2	1	2	2017	1	2	2	2	1	2	2	2	12158101004	121581010381001	121581010381	LISINOPRIL	68180098201	90	TABS	EA	30	MG	42	5	2	3	2	0	0	0	0
12158101	21	1	1107	67	2	29.35	40.93	6380.01	639.594	3	2	1	2	1	2	2017	1	2	2	2	1	2	2	2	12158101014	121581010611001	121581010611	METOPROLOL	00378003210	90	TABS	EA	50	MG	47	5	2	3	2	0	0	0	0
12158101	21	1	1107	67	2	29.35	40.93	6380.01	639.594	3	2	1	2	1	2	2017	1	2	2	2	1	2	2	2	12158101013	121581010571001	121581010571	AMLODIPINE	69097083805	45	TABS	EA	10	MG	48	5	2	3	2	0	0	0	0
12158101	21	1	1107	67	2	29.35	40.93	6380.01	639.594	3	2	1	2	1	2	2017	1	2	2	2	1	2	2	2	12158101007	121581010401001	121581010401	PREDNISOLONE	00591505210	90	TABS	EA	5	MG	98	5	2	3	2	0	0	0	0
12158101	21	1	1107	67	2	29.35	40.93	6380.01	639.594	3	2	1	2	1	2	2017	1	2	2	2	1	2	2	2	12158101009	121581010411001	121581010411	LEVOTHYROXINE	00527134601	90	TABS	EA	112	MCG	103	5	2	3	2	0	0	0	0
12158101	21	1	1107	67	2	29.35	40.93	6380.01	639.594	3	2	1	2	1	2	2017	1	2	2	2	1	2	2	2	12158101011	121581010431001	121581010431	TRAZODONE	50111043303	30	TABS	EA	50	MG	249	5	2	3	2	0	0	0	0
12158101	21	1	1107	67	2	29.35	40.93	6380.01	639.594	3	2	1	2	1	2	2017	1	2	2	2	1	2	2	2	12158101016	121581019165001	121581019165	LURASIDONE	63402030230	30	TABS	EA	20	MG	251	5	2	3	2	0	0	0	0
12158101	21	1	1107	67	2	29.35	40.93	6380.01	639.594	3	2	1	2	1	2	2017	1	2	2	2	1	2	2	2	12158101017	121581019175003	121581019175	OMEPRAZOLE	00378615097	90	CPDR	EA	20	MG	272	5	2	3	2	0	0	0	0
12158101	21	1	1107	67	2	29.35	40.93	6380.01	639.594	3	2	1	2	1	2	2017	1	2	2	2	1	2	2	2	12158101005	121581010391001	121581010391	LITHIUM	68462022110	60	CAPS	EA	300	MG	504	5	2	3	2	0	0	0	0
12299102	15	1	1085	64	2	44.52	52.24	4360.27	385.656	3	1	4	2	1	2	2011	1	1	1	2	1	1	2	2	12299102010	122991020281001	122991020281	CLOTRIMAZOLE	00054414622	120	TROC	TAB	10	MG	4	11	3	2	2	0	0	1	1
12299102	15	1	1085	64	2	44.52	52.24	4360.27	385.656	3	1	4	2	1	2	2011	1	1	1	2	1	1	2	2	12299102018	122991020361001	122991020361	VALGANCICLOVIR	00004003822	60	TABS	TAB	450	MG	7	11	3	2	2	0	0	1	1
12299102	15	1	1085	64	2	44.52	52.24	4360.27	385.656	3	1	4	2	1	2	2011	1	1	1	2	1	1	2	2	12299102024	122991020641001	122991020641	AMOXICILLIN-CLAVULANATE	00093227534	20	TABS	TAB	-9	-9	13	11	3	2	2	0	0	1	1
12299102	15	1	1085	63	2	44.4	61.86	5511.85	671.857	3	2	4	2	1	2	2010	1	1	1	2	1	1	2	1	12299102006	122991020171004	122991020171	DILTIAZEM	00093511298	90	CP24	CAPS	120	MG	46	6	2	2	3	0	0	1	1
12299102	15	1	1085	64	2	44.52	52.24	4360.27	385.656	3	1	4	2	1	2	2011	1	1	1	2	1	1	2	2	12299102013	122991020311001	122991020311	CARVEDILOL	00093729501	60	TABS	TAB	12.5	MG	47	11	3	2	2	0	0	1	1
12299102	15	1	1085	63	2	44.4	61.86	5511.85	671.857	3	2	4	2	1	2	2010	1	1	1	2	1	1	2	1	12299102005	122991020161006	122991020161	AMLODIPINE	00378521077	30	TABS	TAB	10	MG	48	6	2	2	3	0	0	1	1
12299102	15	1	1085	64	2	44.52	52.24	4360.27	385.656	3	1	4	2	1	2	2011	1	1	1	2	1	1	2	2	12299102012	122991020301001	122991020301	HYDRALAZINE	49884002801	90	TABS	TAB	50	MG	53	11	3	2	2	0	0	1	1
12299102	15	1	1085	63	2	44.4	61.86	5511.85	671.857	3	2	4	2	1	2	2010	1	1	1	2	1	1	2	1	12299102002	122991020111001	122991020111	LOSARTAN	00093736698	60	TABS	TAB	100	MG	56	6	2	2	3	0	0	1	1
12299102	15	1	1085	64	2	44.52	52.24	4360.27	385.656	3	1	4	2	1	2	2011	1	1	1	2	1	1	2	2	12299102011	122991020291001	122991020291	ACETAMINOPHEN-HYDROCODONE	00406036501	90	TABS	TAB	-9	-9	58	11	3	2	2	0	0	1	1
12299102	15	1	1085	64	2	44.52	52.24	4360.27	385.656	3	1	4	2	1	2	2011	1	1	1	2	1	1	2	2	12299102014	122991020321001	122991020321	TEMAZEPAM	00781220101	45	CAPS	CAPS	15	MG	67	11	3	2	2	0	0	1	1
12299102	15	1	1085	64	2	44.52	52.24	4360.27	385.656	3	1	4	2	1	2	2011	1	1	1	2	1	1	2	2	12299102016	122991020341001	122991020341	FAMOTIDINE	16714036106	30	TABS	TAB	20	MG	94	11	3	2	2	0	0	1	1
12299102	15	1	1085	64	2	44.52	52.24	4360.27	385.656	3	1	4	2	1	2	2011	1	1	1	2	1	1	2	2	12299102015	122991020331001	122991020331	PREDNISOLONE	00054001729	60	TABS	TAB	10	MG	98	11	3	2	2	0	0	1	1
12299102	15	1	1085	64	2	44.52	52.24	4360.27	385.656	3	1	4	2	1	2	2011	1	1	1	2	1	1	2	2	12299102001	122991020251002	122991020251	INSULIN GLARGINE	00088222033	10	SOLN	ML	100	UNIT/ML	99	11	3	2	2	0	0	1	1
12299102	15	1	1085	63	2	44.4	61.86	5511.85	671.857	3	2	4	2	1	2	2010	1	1	1	2	1	1	2	1	12299102001	122991020101002	122991020101	INSULIN ISOPHANE	00169183411	10	SUSP	ML	100	UNIT/ML	99	6	2	2	3	0	0	1	1
12299102	15	1	1085	63	2	44.4	61.86	5511.85	671.857	3	2	4	2	1	2	2010	1	1	1	2	1	1	2	1	12299102004	122991020151005	122991020151	LEVOTHYROXINE	00527135001	30	TABS	TAB	175	MCG	103	6	2	2	3	0	0	1	1
12299102	15	1	1085	63	2	44.4	61.86	5511.85	671.857	3	2	4	2	1	2	2010	1	1	1	2	1	1	2	1	12299102007	122991020181005	122991020181	SEVELAMER	58468013001	240	TABS	TAB	800	MG	107	6	2	2	3	0	0	1	1
12299102	15	1	1085	64	2	44.52	52.24	4360.27	385.656	3	1	4	2	1	2	2011	1	1	1	2	1	1	2	2	12299102008	122991020261001	122991020261	SODIUM CHLORIDE	08290306546	1170	SOLN	ML	0.9	%	117	11	3	2	2	0	0	1	1
12299102	15	1	1085	64	2	44.52	52.24	4360.27	385.656	3	1	4	2	1	2	2011	1	1	1	2	1	1	2	2	12299102025	122991020651002	122991020651	NAFTIFINE	00259412630	30	CREA	G	1	%	136	11	3	2	2	0	0	1	1
12490101	21	3	1065	72	1	48.27	60.46	9278.46	962.333	4	1	1	1	3	2	2017	1	2	2	2	1	2	2	2	12490101014	124901010471001	124901010471	AMOXICILLIN	65862001705	30	CAPS	EA	500	MG	13	9	2	3	1	0	0	1	1
12490101	21	3	1065	72	1	48.27	60.46	9278.46	962.333	4	1	1	1	3	2	2017	1	2	2	2	1	2	2	2	12490101007	124901010551003	124901010551	ATORVASTATIN	55111012390	30	TABS	EA	40	MG	19	9	2	3	1	0	0	1	1
12490101	21	3	1065	71	1	58.83	54.63	9287.07	1113.17	4	1	1	1	3	2	2016	1	2	2	2	1	2	2	2	12490101006	124901010071001	124901010071	SIMVASTATIN	54868563001	90	TAB	TAB	80	MG	19	7	2	3	1	0	0	1	1
12490101	21	3	1065	71	1	58.83	54.63	9287.07	1113.17	4	1	1	1	3	2	2016	1	2	2	2	1	2	2	2	12490101008	124901010221002	124901010221	HYDROCHLOROTHIAZIDE	57237000201	90	CAPS	EA	12.5	MG	49	7	2	3	1	0	0	1	1
12490101	21	3	1065	72	1	48.27	60.46	9278.46	962.333	4	1	1	1	3	2	2017	1	2	2	2	1	2	2	2	12490101008	124901010561002	124901010561	HYDROCHLOROTHIAZIDE	57237000201	90	CAPS	EA	12.5	MG	49	9	2	3	1	0	0	1	1
12490101	21	3	1065	71	1	58.83	54.63	9287.07	1113.17	4	1	1	1	3	2	2016	1	2	2	2	1	2	2	2	12490101012	124901010391001	124901010391	ACETAMINOPHEN-HYDROCODONE	53746010901	30	TABS	EA	-9	-9	58	7	2	3	1	0	0	1	1
12490101	21	3	1065	72	1	48.27	60.46	9278.46	962.333	4	1	1	1	3	2	2017	1	2	2	2	1	2	2	2	12490101017	124901010531001	124901010531	ACETAMINOPHEN-HYDROCODONE	65162011510	16	TABS	EA	-9	-9	58	9	2	3	1	0	0	1	1
12490101	21	3	1065	72	1	48.27	60.46	9278.46	962.333	4	1	1	1	3	2	2017	1	2	2	2	1	2	2	2	12490101016	124901010491001	124901010491	TRIAZOLAM	59762371803	4	TABS	EA	0.25	MG	67	9	2	3	1	0	0	1	1
12490101	21	3	1065	71	1	58.83	54.63	9287.07	1113.17	4	1	1	1	3	2	2016	1	2	2	2	1	2	2	2	12490101011	124901010381001	124901010381	CYCLOBENZAPRINE	10702000750	30	TABS	EA	10	MG	73	7	2	3	1	0	0	1	1
12490101	21	3	1065	72	1	48.27	60.46	9278.46	962.333	4	1	1	1	3	2	2017	1	2	2	2	1	2	2	2	12490101011	124901010511001	124901010511	CYCLOBENZAPRINE	00378075110	30	TABS	EA	10	MG	73	9	2	3	1	0	0	1	1
12490101	21	3	1065	71	1	58.83	54.63	9287.07	1113.17	4	1	1	1	3	2	2016	1	2	2	2	1	2	2	2	12490101010	124901010241001	124901010241	BISACODYL	10135015425	3	TAB	TAB	5	MG	95	7	2	3	1	0	0	1	1
12490101	21	3	1065	71	1	58.83	54.63	9287.07	1113.17	4	1	1	1	3	2	2016	1	2	2	2	1	2	2	2	12490101013	124901010401001	124901010401	PREDNISOLONE	00143973901	30	TABS	EA	10	MG	98	7	2	3	1	0	0	1	1
12490101	21	3	1065	72	1	48.27	60.46	9278.46	962.333	4	1	1	1	3	2	2017	1	2	2	2	1	2	2	2	12490101013	124901010521001	124901010521	PREDNISOLONE	00054001729	30	TABS	EA	10	MG	98	9	2	3	1	0	0	1	1
12490101	21	3	1065	71	1	58.83	54.63	9287.07	1113.17	4	1	1	1	3	2	2016	1	2	2	2	1	2	2	2	12490101009	124901010231002	124901010231	SILDENAFIL	49999031630	12	TAB	TAB	100	MG	303	7	2	3	1	0	0	1	1
12490101	21	3	1065	72	1	48.27	60.46	9278.46	962.333	4	1	1	1	3	2	2017	1	2	2	2	1	2	2	2	12490101009	124901010571002	124901010571	SILDENAFIL	00069422030	12	TAB	TAB	100	MG	303	9	2	3	1	0	0	1	1
12593101	21	2	1142	70	1	33.59	54.02	15449.2	1504.74	2	1	1	1	2	2	2016	1	1	1	2	1	2	2	1	12593101017	125931011351001	125931011351	AMOXICILLIN-CLAVULANATE	00781185220	20	TABS	EA	-9	-9	13	17	3	3	3	0	0	1	1
12593101	21	2	1142	70	1	33.59	54.02	15449.2	1504.74	2	1	1	1	2	2	2016	1	1	1	2	1	2	2	1	12593101014	125931011221001	125931011221	TAMSULOSIN	57237001405	90	CAPS	EA	0.4	MG	43	17	3	3	3	0	0	1	1
12593101	21	2	1142	70	1	33.59	54.02	15449.2	1504.74	2	1	1	1	2	2	2016	1	1	1	2	1	2	2	1	12593101009	125931010471001	125931010471	AMLODIPINE	68180075203	90	TABS	EA	10	MG	48	17	3	3	3	0	0	1	1
12593101	21	2	1142	70	1	33.59	54.02	15449.2	1504.74	2	1	1	1	2	2	2016	1	1	1	2	1	2	2	1	12593101012	125931010501002	125931010501	HYDRALAZINE	31722052201	270	TABS	EA	100	MG	53	17	3	3	3	0	0	1	1
12593101	21	2	1142	70	1	33.59	54.02	15449.2	1504.74	2	1	1	1	2	2	2016	1	1	1	2	1	2	2	1	12593101001	125931010391002	125931010391	ACETAMINOPHEN	-9	300	TAB	TAB	325	MG	58	17	3	3	3	0	0	1	1
12593101	21	2	1142	70	1	33.59	54.02	15449.2	1504.74	2	1	1	1	2	2	2016	1	1	1	2	1	2	2	1	12593101006	125931010441002	125931010441	GABAPENTIN	13913000519	90	TABS	EA	600	MG	64	17	3	3	3	0	0	1	1
12593101	21	2	1142	70	1	33.59	54.02	15449.2	1504.74	2	1	1	1	2	2	2016	1	1	1	2	1	2	2	1	12593101003	125931010411002	125931010411	DIPHENHYDRAMINE	00603334021	30	CAPS	EA	50	MG	65	17	3	3	3	0	0	1	1
12593101	21	2	1142	70	1	33.59	54.02	15449.2	1504.74	2	1	1	1	2	2	2016	1	1	1	2	1	2	2	1	12593101025	125931012581002	125931012581	CLOPIDOGREL	55111019605	90	TABS	EA	75	MG	83	17	3	3	3	0	0	1	1
12593101	21	2	1142	70	1	33.59	54.02	15449.2	1504.74	2	1	1	1	2	2	2016	1	1	1	2	1	2	2	1	12593101024	125931011421001	125931011421	LOPERAMIDE	00093031101	8	CAPS	EA	2	MG	90	17	3	3	3	0	0	1	1
12593101	21	2	1142	70	1	33.59	54.02	15449.2	1504.74	2	1	1	1	2	2	2016	1	1	1	2	1	2	2	1	12593101005	125931010431002	125931010431	FAMOTIDINE	65862085901	60	TABS	EA	20	MG	94	17	3	3	3	0	0	1	1
12593101	21	2	1142	70	1	33.59	54.02	15449.2	1504.74	2	1	1	1	2	2	2016	1	1	1	2	1	2	2	1	12593101015	125931011251001	125931011251	DOCUSATE	00603015021	100	CAPS	EA	100	MG	95	17	3	3	3	0	0	1	1
12593101	21	2	1142	70	1	33.59	54.02	15449.2	1504.74	2	1	1	1	2	2	2016	1	1	1	2	1	2	2	1	12593101007	125931010451003	125931010451	LEVOTHYROXINE	00378180510	30	TABS	EA	75	MCG	103	17	3	3	3	0	0	1	1
12593101	21	2	1142	70	1	33.59	54.02	15449.2	1504.74	2	1	1	1	2	2	2016	1	1	1	2	1	2	2	1	12593101021	125931011391001	125931011391	MAGNESIUM	00536352141	60	TABS	EA	400	MG	117	17	3	3	3	0	0	1	1
12593101	21	2	1142	70	1	33.59	54.02	15449.2	1504.74	2	1	1	1	2	2	2016	1	1	1	2	1	2	2	1	12593101002	125931010401001	125931010401	ERGOCALCIFEROL	69387010601	2	CAPS	EA	50000	UNIT	119	17	3	3	3	0	0	1	1
12593101	21	2	1142	70	1	33.59	54.02	15449.2	1504.74	2	1	1	1	2	2	2016	1	1	1	2	1	2	2	1	12593101019	125931011371001	125931011371	MULTIVITAMIN	60258016201	90	CAPS	EA	-9	-9	120	17	3	3	3	0	0	1	1
12593101	21	2	1142	70	1	33.59	54.02	15449.2	1504.74	2	1	1	1	2	2	2016	1	1	1	2	1	2	2	1	12593101023	125931011411001	125931011411	BENZYLPENICILLOYL-POLYLYSINE	51991045758	255	POWD	GM	-9	-9	136	17	3	3	3	0	0	1	1
12593101	21	2	1142	70	1	33.59	54.02	15449.2	1504.74	2	1	1	1	2	2	2016	1	1	1	2	1	2	2	1	12593101011	125931010491001	125931010491	DULOXETINE	57237001930	30	CPEP	EA	60	MG	249	17	3	3	3	0	0	1	1
12593101	21	2	1142	70	1	33.59	54.02	15449.2	1504.74	2	1	1	1	2	2	2016	1	1	1	2	1	2	2	1	12593101010	125931010481001	125931010481	PANTOPRAZOLE	00008084181	30	TBEC	EA	40	MG	272	17	3	3	3	0	0	1	1
12593101	21	2	1142	70	1	33.59	54.02	15449.2	1504.74	2	1	1	1	2	2	2016	1	1	1	2	1	2	2	1	12593101004	125931010421002	125931010421	FINASTERIDE	00093735556	30	TABS	EA	5	MG	288	17	3	3	3	0	0	1	1
12593101	21	2	1142	70	1	33.59	54.02	15449.2	1504.74	2	1	1	1	2	2	2016	1	1	1	2	1	2	2	1	12593101008	125931010461002	125931010461	CALCIUM ACETATE	31722037702	270	CAPS	EA	667	MG	460	17	3	3	3	0	0	1	1
13013101	21	1	1128	65	2	13.19	51.79	6339.06	741.426	2	2	1	2	1	1	2016	1	2	2	1	1	1	1	1	13013101003	130131010171004	130131010171	ATORVASTATIN	60505267109	30	TABS	EA	80	MG	19	13	3	3	3	0	0	0	1
13013101	21	1	1128	65	2	13.19	51.79	6339.06	741.426	2	2	1	2	1	1	2016	1	2	2	1	1	1	1	1	13013101010	130131010241004	130131010241	LISINOPRIL	00603420928	30	TABS	EA	2.5	MG	42	13	3	3	3	0	0	0	1
13013101	21	1	1128	65	2	13.19	51.79	6339.06	741.426	2	2	1	2	1	1	2016	1	2	2	1	1	1	1	1	13013101014	130131010281004	130131010281	RANOLAZINE	61958100301	60	TB12	EA	500	MG	45	13	3	3	3	0	0	0	1
13013101	21	1	1128	65	2	13.19	51.79	6339.06	741.426	2	2	1	2	1	1	2016	1	2	2	1	1	1	1	1	13013101007	130131010211002	130131010211	FUROSEMIDE	00781196610	90	TABS	EA	40	MG	49	13	3	3	3	0	0	0	1
13013101	21	1	1128	65	2	13.19	51.79	6339.06	741.426	2	2	1	2	1	1	2016	1	2	2	1	1	1	1	1	13013101011	130131010251003	130131010251	LORAZEPAM	00603424628	30	TABS	EA	0.5	MG	64	13	3	3	3	0	0	0	1
13013101	21	1	1128	65	2	13.19	51.79	6339.06	741.426	2	2	1	2	1	1	2016	1	2	2	1	1	1	1	1	13013101016	130131010301004	130131010301	LINAGLIPTIN	00597014030	30	TABS	EA	5	MG	99	13	3	3	3	0	0	0	1
13013101	21	1	1128	65	2	13.19	51.79	6339.06	741.426	2	2	1	2	1	1	2016	1	2	2	1	1	1	1	1	13013101009	130131010231003	130131010231	LEVOTHYROXINE	00378181501	30	TABS	EA	150	MCG	103	13	3	3	3	0	0	0	1
13013101	21	1	1128	65	2	13.19	51.79	6339.06	741.426	2	2	1	2	1	1	2016	1	2	2	1	1	1	1	1	13013101004	130131010181003	130131010181	CALCITRIOL	23155011801	30	CAPS	EA	0.25	MCG	119	13	3	3	3	0	0	0	1
13013101	21	1	1128	65	2	13.19	51.79	6339.06	741.426	2	2	1	2	1	1	2016	1	2	2	1	1	1	1	1	13013101015	130131010291004	130131010291	TIOTROPIUM	00597007541	30	CAPS	EA	18	MCG	125	13	3	3	3	0	0	0	1
13013101	21	1	1128	65	2	13.19	51.79	6339.06	741.426	2	2	1	2	1	1	2016	1	2	2	1	1	1	1	1	13013101021	130131010651001	130131010651	LATANOPROST	17478062512	3	SOLN	ML	0.005	%	147	13	3	3	3	0	0	0	1
13013101	21	1	1128	65	2	13.19	51.79	6339.06	741.426	2	2	1	2	1	1	2016	1	2	2	1	1	1	1	1	13013101002	130131010161004	130131010161	ALLOPURINOL	16714004110	30	TABS	EA	100	MG	194	13	3	3	3	0	0	0	1
13013101	21	1	1128	65	2	13.19	51.79	6339.06	741.426	2	2	1	2	1	1	2016	1	2	2	1	1	1	1	1	13013101017	130131010311003	130131010311	SOLIFENACIN	51248015001	30	TABS	EA	5	MG	264	13	3	3	3	0	0	0	1
13013101	21	1	1128	65	2	13.19	51.79	6339.06	741.426	2	2	1	2	1	1	2016	1	2	2	1	1	1	1	1	13013101013	130131010271004	130131010271	PANTOPRAZOLE	65862056090	30	TBEC	EA	40	MG	272	13	3	3	3	0	0	0	1
13093101	21	2	1033	66	2	56.76	60.03	3649.64	339.953	1	1	2	2	2	1	2016	1	1	1	2	1	2	2	2	13093101002	130931010031005	130931010031	SIMVASTATIN	65862005390	30	TABS	EA	40	MG	19	2	1	3	1	0	0	1	1
13093101	21	2	1033	67	2	53.82	59.5	5751.09	509.281	1	2	2	2	2	1	2017	1	1	1	2	1	2	2	2	13093101002	130931010171001	130931010171	SIMVASTATIN	65862005390	30	TABS	EA	40	MG	19	2	1	3	1	0	0	1	1
13093101	21	2	1033	66	2	56.76	60.03	3649.64	339.953	1	1	2	2	2	1	2016	1	1	1	2	1	2	2	2	13093101004	130931010161001	130931010161	HYDROCHLOROTHIAZIDE	00378081005	90	CAPS	EA	12.5	MG	49	2	1	3	1	0	0	1	1
13093101	21	2	1033	67	2	53.82	59.5	5751.09	509.281	1	2	2	2	2	1	2017	1	1	1	2	1	2	2	2	13093101004	130931010161001	130931010161	HYDROCHLOROTHIAZIDE	00378081005	90	CAPS	EA	12.5	MG	49	2	1	3	1	0	0	1	1
13093101	21	2	1033	66	2	56.76	60.03	3649.64	339.953	1	1	2	2	2	1	2016	1	1	1	2	1	2	2	2	13093101001	130931010021001	130931010021	HYDROCHLOROTHIAZIDE-TRIAMTERENE	00378253710	30	CAPS	EA	-9	-9	55	2	1	3	1	0	0	1	1
13093101	21	2	1033	66	2	56.76	60.03	3649.64	339.953	1	1	2	2	2	1	2016	1	1	1	2	1	2	2	2	13093101003	130931010081001	130931010081	LOSARTAN	43547036009	30	TABS	EA	25	MG	56	2	1	3	1	0	0	1	1
13222101	21	2	1098	85	1	17.78	48.03	11385.1	1057.57	3	2	1	1	2	1	2017	1	1	2	1	1	2	2	1	13222101006	132221010271002	132221010271	ROSUVASTATIN	70377000612	90	TABS	EA	5	MG	19	9	2	3	3	0	0	0	0
13222101	21	2	1098	85	1	17.78	48.03	11385.1	1057.57	3	2	1	1	2	1	2017	1	1	2	1	1	2	2	1	13222101001	132221010221002	132221010221	TAMSULOSIN	57237001401	90	CAPS	EA	0.4	MG	43	9	2	3	3	0	0	0	0
13222101	21	2	1098	85	1	17.78	48.03	11385.1	1057.57	3	2	1	1	2	1	2017	1	1	2	1	1	2	2	1	13222101011	132221010531002	132221010531	AMLODIPINE	00054010122	30	TAB	TAB	5	MG	48	9	2	3	3	0	0	0	0
13222101	21	2	1098	85	1	17.78	48.03	11385.1	1057.57	3	2	1	1	2	1	2017	1	1	2	1	1	2	2	1	13222101003	132221010241002	132221010241	HYDROCHLOROTHIAZIDE	58864025030	90	TAB	TAB	25	MG	49	9	2	3	3	0	0	0	0
13222101	21	2	1098	85	1	17.78	48.03	11385.1	1057.57	3	2	1	1	2	1	2017	1	1	2	1	1	2	2	1	13222101007	132221010281002	132221010281	HYDROCODONE	59011027260	30	T24A	EA	30	MG	58	9	2	3	3	0	0	0	0
13222101	21	2	1098	85	1	17.78	48.03	11385.1	1057.57	3	2	1	1	2	1	2017	1	1	2	1	1	2	2	1	13222101008	132221010501001	132221010501	APIXABAN	00003089421	60	TABS	EA	5	MG	82	9	2	3	3	0	0	0	0
13222101	21	2	1098	85	1	17.78	48.03	11385.1	1057.57	3	2	1	1	2	1	2017	1	1	2	1	1	2	2	1	13222101009	132221010511003	132221010511	POTASSIUM CHLORIDE	00781152601	60	TBCR	EA	10	MEQ	117	9	2	3	3	0	0	0	0
13222101	21	2	1098	85	1	17.78	48.03	11385.1	1057.57	3	2	1	1	2	1	2017	1	1	2	1	1	2	2	1	13222101005	132221010261002	132221010261	OMEPRAZOLE	67544051060	90	CPDR	EA	20	MG	272	9	2	3	3	0	0	0	0
13222101	21	2	1098	85	1	17.78	48.03	11385.1	1057.57	3	2	1	1	2	1	2017	1	1	2	1	1	2	2	1	13222101004	132221010251002	132221010251	MESALAMINE	54092019112	540	CPCR	EA	500	MG	277	9	2	3	3	0	0	0	0
13222102	21	2	1098	80	2	21.51	58.09	10746.9	1175.48	3	2	1	1	2	1	2017	1	1	2	1	1	1	2	2	13222102012	132221020871005	132221020871	CEPHALEXIN	65862001905	30	CAPS	EA	500	MG	9	10	3	3	3	0	0	0	1
13222102	21	2	1098	79	2	15.67	54.79	14305.3	1107.13	3	2	1	1	1	1	2016	1	1	2	1	1	1	2	2	13222102006	132221020111001	132221020111	LOVASTATIN	00185007210	30	TABS	EA	20	MG	19	9	2	3	3	0	0	0	1
13222102	21	2	1098	80	2	21.51	58.09	10746.9	1175.48	3	2	1	1	2	1	2017	1	1	2	1	1	1	2	2	13222102006	132221020621002	132221020621	LOVASTATIN	00185007210	30	TABS	EA	20	MG	19	10	3	3	3	0	0	0	1
13222102	21	2	1098	79	2	15.67	54.79	14305.3	1107.13	3	2	1	1	1	1	2016	1	1	2	1	1	1	2	2	13222102010	132221020151001	132221020151	DOXAZOSIN	67253038110	30	TABS	EA	2	MG	43	9	2	3	3	0	0	0	1
13222102	21	2	1098	80	2	21.51	58.09	10746.9	1175.48	3	2	1	1	2	1	2017	1	1	2	1	1	1	2	2	13222102010	132221020651001	132221020651	DOXAZOSIN	16729021301	30	TABS	EA	4	MG	43	10	3	3	3	0	0	0	1
13222102	21	2	1098	80	2	21.51	58.09	10746.9	1175.48	3	2	1	1	2	1	2017	1	1	2	1	1	1	2	2	13222102005	132221020611002	132221020611	METOPROLOL	55111046805	90	TB24	EA	100	MG	47	10	3	3	3	0	0	0	1
13222102	21	2	1098	79	2	15.67	54.79	14305.3	1107.13	3	2	1	1	1	1	2016	1	1	2	1	1	1	2	2	13222102005	132221020101001	132221020101	METOPROLOL	55111046805	90	TB24	EA	100	MG	47	9	2	3	3	0	0	0	1
13222102	21	2	1098	79	2	15.67	54.79	14305.3	1107.13	3	2	1	1	1	1	2016	1	1	2	1	1	1	2	2	13222102008	132221020131001	132221020131	FUROSEMIDE	00781181810	30	TABS	EA	20	MG	49	9	2	3	3	0	0	0	1
13222102	21	2	1098	80	2	21.51	58.09	10746.9	1175.48	3	2	1	1	2	1	2017	1	1	2	1	1	1	2	2	13222102008	132221020631002	132221020631	FUROSEMIDE	00781181810	30	TABS	EA	20	MG	49	10	3	3	3	0	0	0	1
13222102	21	2	1098	80	2	21.51	58.09	10746.9	1175.48	3	2	1	1	2	1	2017	1	1	2	1	1	1	2	2	13222102013	132221029135002	132221029135	HYDRALAZINE	50111032701	60	TABS	EA	25	MG	53	10	3	3	3	0	0	0	1
13222102	21	2	1098	79	2	15.67	54.79	14305.3	1107.13	3	2	1	1	1	1	2016	1	1	2	1	1	1	2	2	13222102007	132221020121001	132221020121	LOSARTAN	65862020399	30	TABS	EA	100	MG	56	9	2	3	3	0	0	0	1
13222102	21	2	1098	79	2	15.67	54.79	14305.3	1107.13	3	2	1	1	1	1	2016	1	1	2	1	1	1	2	2	13222102009	132221020141001	132221020141	ACETAMINOPHEN-HYDROCODONE	13107002199	120	TABS	EA	-9	-9	58	9	2	3	3	0	0	0	1
13222102	21	2	1098	80	2	21.51	58.09	10746.9	1175.48	3	2	1	1	2	1	2017	1	1	2	1	1	1	2	2	13222102009	132221020641002	132221020641	ACETAMINOPHEN-HYDROCODONE	00591261205	106	TABS	EA	-9	-9	58	10	3	3	3	0	0	0	1
13222102	21	2	1098	79	2	15.67	54.79	14305.3	1107.13	3	2	1	1	1	1	2016	1	1	2	1	1	1	2	2	13222102002	132221020071001	132221020071	GABAPENTIN	16714050302	120	CAPS	EA	100	MG	64	9	2	3	3	0	0	0	1
13222102	21	2	1098	80	2	21.51	58.09	10746.9	1175.48	3	2	1	1	2	1	2017	1	1	2	1	1	1	2	2	13222102002	132221020581002	132221020581	GABAPENTIN	16714050302	120	CAPS	EA	100	MG	64	10	3	3	3	0	0	0	1
13222102	21	2	1098	79	2	15.67	54.79	14305.3	1107.13	3	2	1	1	1	1	2016	1	1	2	1	1	1	2	2	13222102003	132221020081001	132221020081	METHOCARBAM	31722053401	60	TABS	EA	750	MG	73	9	2	3	3	0	0	0	1
13222102	21	2	1098	80	2	21.51	58.09	10746.9	1175.48	3	2	1	1	2	1	2017	1	1	2	1	1	1	2	2	13222102003	132221020591002	132221020591	METHOCARBAM	31722053405	60	TABS	EA	750	MG	73	10	3	3	3	0	0	0	1
13222102	21	2	1098	79	2	15.67	54.79	14305.3	1107.13	3	2	1	1	1	1	2016	1	1	2	1	1	1	2	2	13222102004	132221020091001	132221020091	METFORMIN	23155010205	90	TABS	EA	500	MG	99	9	2	3	3	0	0	0	1
13222102	21	2	1098	80	2	21.51	58.09	10746.9	1175.48	3	2	1	1	2	1	2017	1	1	2	1	1	1	2	2	13222102004	132221020601002	132221020601	METFORMIN	23155010205	90	TABS	EA	500	MG	99	10	3	3	3	0	0	0	1
13222102	21	2	1098	80	2	21.51	58.09	10746.9	1175.48	3	2	1	1	2	1	2017	1	1	2	1	1	1	2	2	13222102011	132221020661001	132221020661	CALCITRIOL	23155011901	45	CAPS	EA	0.5	MCG	119	10	3	3	3	0	0	0	1
13306102	21	2	1040	53	2	36.56	55.89	10822	1430.15	3	2	1	1	1	1	2017	1	2	2	2	1	2	2	2	13306102003	133061020241005	133061020241	SIMVASTATIN	00093715410	30	TABS	EA	20	MG	19	6	2	2	2	0	0	1	1
13306102	21	2	1040	53	2	36.56	55.89	10822	1430.15	3	2	1	1	1	1	2017	1	2	2	2	1	2	2	2	13306102002	133061029025005	133061029025	LISINOPRIL	68180098103	30	TABS	EA	20	MG	42	6	2	2	2	0	0	1	1
13306102	21	2	1040	53	2	36.56	55.89	10822	1430.15	3	2	1	1	1	1	2017	1	2	2	2	1	2	2	2	13306102006	133061020261001	133061020261	AMLODIPINE	68180075103	90	TABS	EA	5	MG	48	6	2	2	2	0	0	1	1
13306102	21	2	1040	53	2	36.56	55.89	10822	1430.15	3	2	1	1	1	1	2017	1	2	2	2	1	2	2	2	13306102005	133061020221001	133061020221	ACETAMINOPHEN-HYDROCODONE	53746010901	20	TABS	EA	-9	-9	58	6	2	2	2	0	0	1	1
13306102	21	2	1040	53	2	36.56	55.89	10822	1430.15	3	2	1	1	1	1	2017	1	2	2	2	1	2	2	2	13306102001	133061020231006	133061020231	LEVOTHYROXINE	00074706990	30	TABS	EA	150	MCG	103	6	2	2	2	0	0	1	1
13306102	21	2	1040	53	2	36.56	55.89	10822	1430.15	3	2	1	1	1	1	2017	1	2	2	2	1	2	2	2	13306102004	133061020251005	133061020251	ERGOCALCIFEROL	69452015120	8	CAPS	EA	50000	UNIT	119	6	2	2	2	0	0	1	1
13306102	21	2	1040	53	2	36.56	55.89	10822	1430.15	3	2	1	1	1	1	2017	1	2	2	2	1	2	2	2	13306102007	133061020271001	133061020271	PAROXETINE	00378700110	30	TABS	EA	10	MG	249	6	2	2	2	0	0	1	1
13387101	21	2	1056	70	2	28.63	47.21	1543.9	173.819	3	1	3	2	1	1	2016	1	2	2	1	1	2	2	2	13387101007	133871010261001	133871010261	NYSTATIN	50383058716	140	SUSP	ML	100000	UNIT/ML	4	13	3	3	2	0	0	0	0
13387101	21	2	1056	71	2	17.63	61.08	1545.33	192.036	3	1	3	2	1	1	2017	1	2	2	1	1	2	2	2	13387101017	133871010741001	133871010741	LEVOFLOXACIN	33342002208	7	TABS	EA	500	MG	14	8	2	3	2	0	0	0	1
13387101	21	2	1056	70	2	28.63	47.21	1543.9	173.819	3	1	3	2	1	1	2016	1	2	2	1	1	2	2	2	13387101014	133871010371005	133871010371	LISINOPRIL	68180051503	180	TABS	EA	20	MG	42	13	3	3	2	0	0	0	0
13387101	21	2	1056	71	2	17.63	61.08	1545.33	192.036	3	1	3	2	1	1	2017	1	2	2	1	1	2	2	2	13387101014	133871011021003	133871011021	LISINOPRIL	00185062010	180	TABS	EA	20	MG	42	8	2	3	2	0	0	0	1
13387101	21	2	1056	71	2	17.63	61.08	1545.33	192.036	3	1	3	2	1	1	2017	1	2	2	1	1	2	2	2	13387101026	133871011051003	133871011051	METOPROLOL	55111046705	90	TB24	EA	50	MG	47	8	2	3	2	0	0	0	1
13387101	21	2	1056	70	2	28.63	47.21	1543.9	173.819	3	1	3	2	1	1	2016	1	2	2	1	1	2	2	2	13387101026	133871010871001	133871010871	METOPROLOL	55111046705	90	TB24	EA	50	MG	47	13	3	3	2	0	0	0	0
13387101	21	2	1056	70	2	28.63	47.21	1543.9	173.819	3	1	3	2	1	1	2016	1	2	2	1	1	2	2	2	13387101015	133871010381005	133871010381	AMLODIPINE	00378520977	90	TABS	EA	5	MG	48	13	3	3	2	0	0	0	0
13387101	21	2	1056	71	2	17.63	61.08	1545.33	192.036	3	1	3	2	1	1	2017	1	2	2	1	1	2	2	2	13387101027	133871011061003	133871011061	AMLODIPINE	00378520905	90	TABS	EA	5	MG	48	8	2	3	2	0	0	0	1
13387101	21	2	1056	71	2	17.63	61.08	1545.33	192.036	3	1	3	2	1	1	2017	1	2	2	1	1	2	2	2	13387101028	133871010941001	133871010941	FUROSEMIDE	00781181810	30	TABS	EA	20	MG	49	8	2	3	2	0	0	0	1
13387101	21	2	1056	70	2	28.63	47.21	1543.9	173.819	3	1	3	2	1	1	2016	1	2	2	1	1	2	2	2	13387101005	133871010071002	133871010071	ASCORBIC ACID	00228255111	60	TBEC	EA	75	MG	58	13	3	3	2	0	0	0	0
13387101	21	2	1056	71	2	17.63	61.08	1545.33	192.036	3	1	3	2	1	1	2017	1	2	2	1	1	2	2	2	13387101005	133871010911001	133871010911	ASCORBIC ACID	61442010305	60	TBEC	EA	75	MG	58	8	2	3	2	0	0	0	1
13387101	21	2	1056	70	2	28.63	47.21	1543.9	173.819	3	1	3	2	1	1	2016	1	2	2	1	1	2	2	2	13387101013	133871010361005	133871010361	GABAPENTIN	67877022305	180	CAPS	EA	300	MG	64	13	3	3	2	0	0	0	0
13387101	21	2	1056	71	2	17.63	61.08	1545.33	192.036	3	1	3	2	1	1	2017	1	2	2	1	1	2	2	2	13387101013	133871010921001	133871010921	GABAPENTIN	16714050402	180	CAPS	EA	300	MG	64	8	2	3	2	0	0	0	1
13387101	21	2	1056	71	2	17.63	61.08	1545.33	192.036	3	1	3	2	1	1	2017	1	2	2	1	1	2	2	2	13387101023	133871010841001	133871010841	ONDANSETRON	65862039010	10	TBDP	EA	4	MG	65	8	2	3	2	0	0	0	1
13387101	21	2	1056	70	2	28.63	47.21	1543.9	173.819	3	1	3	2	1	1	2016	1	2	2	1	1	2	2	2	13387101006	133871010241001	133871010241	PROMETHAZINE	10702000310	12	TABS	EA	25	MG	65	13	3	3	2	0	0	0	0
13387101	21	2	1056	70	2	28.63	47.21	1543.9	173.819	3	1	3	2	1	1	2016	1	2	2	1	1	2	2	2	13387101021	133871010811001	133871010811	BUSPIRONE	00093100305	20	TABS	EA	15	MG	67	13	3	3	2	0	0	0	0
13387101	21	2	1056	70	2	28.63	47.21	1543.9	173.819	3	1	3	2	1	1	2016	1	2	2	1	1	2	2	2	13387101024	133871010851001	133871010851	BACLOFEN	16714007106	100	TABS	EA	10	MG	73	13	3	3	2	0	0	0	0
13387101	21	2	1056	71	2	17.63	61.08	1545.33	192.036	3	1	3	2	1	1	2017	1	2	2	1	1	2	2	2	13387101024	133871011041003	133871011041	BACLOFEN	00172409660	60	TABS	EA	10	MG	73	8	2	3	2	0	0	0	1
13387101	21	2	1056	70	2	28.63	47.21	1543.9	173.819	3	1	3	2	1	1	2016	1	2	2	1	1	2	2	2	13387101012	133871010351002	133871010351	MENTHOL	-9	30	PADS	EA	5	%	95	13	3	3	2	0	0	0	0
13387101	21	2	1056	71	2	17.63	61.08	1545.33	192.036	3	1	3	2	1	1	2017	1	2	2	1	1	2	2	2	13387101012	133871011001003	133871011001	MENTHOL	-9	30	PTCH	EA	5	%	95	8	2	3	2	0	0	0	1
13387101	21	2	1056	71	2	17.63	61.08	1545.33	192.036	3	1	3	2	1	1	2017	1	2	2	1	1	2	2	2	13387101016	133871010731001	133871010731	SUCRALFATE	00093221005	120	TABS	EA	1	GM	96	8	2	3	2	0	0	0	1
13387101	21	2	1056	70	2	28.63	47.21	1543.9	173.819	3	1	3	2	1	1	2016	1	2	2	1	1	2	2	2	13387101003	133871010051001	133871010051	PREDNISOLONE	00603533828	30	TABS	EA	10	MG	98	13	3	3	2	0	0	0	0
13387101	21	2	1056	70	2	28.63	47.21	1543.9	173.819	3	1	3	2	1	1	2016	1	2	2	1	1	2	2	2	13387101008	133871010271001	133871010271	MUPIROCIN	00093101042	22	OINT	GM	2	%	136	13	3	3	2	0	0	0	0
13387101	21	2	1056	71	2	17.63	61.08	1545.33	192.036	3	1	3	2	1	1	2017	1	2	2	1	1	2	2	2	13387101018	133871010771001	133871010771	SILVER SULFADIAZINE	43598021025	25	CREA	GM	1	%	136	8	2	3	2	0	0	0	1
13387101	21	2	1056	70	2	28.63	47.21	1543.9	173.819	3	1	3	2	1	1	2016	1	2	2	1	1	2	2	2	13387101011	133871010311001	133871010311	NEPAFENAC	00065175014	3	SUSP	ML	0.3	%	147	13	3	3	2	0	0	0	0
13387101	21	2	1056	70	2	28.63	47.21	1543.9	173.819	3	1	3	2	1	1	2016	1	2	2	1	1	2	2	2	13387101020	133871010801001	133871010801	FLUTICASONE	00054327099	15	SUSP	GM	50	MCG/ACT	247	13	3	3	2	0	0	0	0
13387101	21	2	1056	70	2	28.63	47.21	1543.9	173.819	3	1	3	2	1	1	2016	1	2	2	1	1	2	2	2	13387101001	133871010031001	133871010031	DULOXETINE	57237001930	30	CPEP	EA	60	MG	249	13	3	3	2	0	0	0	0
13387101	21	2	1056	70	2	28.63	47.21	1543.9	173.819	3	1	3	2	1	1	2016	1	2	2	1	1	2	2	2	13387101004	133871010061001	133871010061	OMEPRAZOLE	62175013643	90	CPDR	EA	40	MG	272	13	3	3	2	0	0	0	0
13387101	21	2	1056	71	2	17.63	61.08	1545.33	192.036	3	1	3	2	1	1	2017	1	2	2	1	1	2	2	2	13387101004	133871010901001	133871010901	OMEPRAZOLE	62175013643	90	CPDR	EA	40	MG	272	8	2	3	2	0	0	0	1
13387101	21	2	1056	70	2	28.63	47.21	1543.9	173.819	3	1	3	2	1	1	2016	1	2	2	1	1	2	2	2	13387101025	133871010861001	133871010861	LINACLOTIDE	00456120230	30	CAPS	EA	290	MCG	355	13	3	3	2	0	0	0	0
13453102	21	2	1158	55	2	33.33	62.01	4309.41	522.969	4	2	3	1	1	1	2016	1	2	2	2	1	1	2	1	13453102009	134531020711005	134531020711	SIMVASTATIN	16714068303	30	TABS	EA	20	MG	19	8	2	2	3	0	0	1	1
13453102	21	2	1158	55	2	33.33	62.01	4309.41	522.969	4	2	3	1	1	1	2016	1	2	2	2	1	1	2	1	13453102007	134531020691005	134531020691	LISINOPRIL	00185064010	30	TABS	EA	40	MG	42	8	2	2	3	0	0	1	1
13453102	21	2	1158	55	2	33.33	62.01	4309.41	522.969	4	2	3	1	1	1	2016	1	2	2	2	1	1	2	1	13453102001	134531020631005	134531020631	CARVEDILOL	00093729501	60	TABS	EA	12.5	MG	47	8	2	2	3	0	0	1	1
13453102	21	2	1158	55	2	33.33	62.01	4309.41	522.969	4	2	3	1	1	1	2016	1	2	2	2	1	1	2	1	13453102005	134531020671005	134531020671	AMLODIPINE	00378520905	30	TABS	EA	5	MG	48	8	2	2	3	0	0	1	1
13453102	21	2	1158	55	2	33.33	62.01	4309.41	522.969	4	2	3	1	1	1	2016	1	2	2	2	1	1	2	1	13453102004	134531020661005	134531020661	ASPIRIN	16103035611	28	TBEC	EA	81	MG	58	8	2	2	3	0	0	1	1
13453102	21	2	1158	55	2	33.33	62.01	4309.41	522.969	4	2	3	1	1	1	2016	1	2	2	2	1	1	2	1	13453102006	134531020681005	134531020681	CLOPIDOGREL	55111019690	30	TABS	EA	75	MG	83	8	2	2	3	0	0	1	1
13453102	21	2	1158	55	2	33.33	62.01	4309.41	522.969	4	2	3	1	1	1	2016	1	2	2	2	1	1	2	1	13453102011	134531021981005	134531021981	MENTHOL	-9	5	PADS	EA	154	MG	95	8	2	2	3	0	0	1	1
13453102	21	2	1158	55	2	33.33	62.01	4309.41	522.969	4	2	3	1	1	1	2016	1	2	2	2	1	1	2	1	13453102010	134531020721005	134531020721	FOLIC ACID	00603316232	15	TABS	EA	1	MG	119	8	2	2	3	0	0	1	1
13540102	21	3	1053	85	2	22.78	41.8	6265.28	856.214	4	2	4	2	2	1	2016	1	2	2	1	1	1	2	1	13540102007	135401020121001	135401020121	PRAVASTATIN	68180048609	90	TABS	EA	20	MG	19	9	2	3	3	0	0	0	0
13540102	21	3	1053	85	2	21.95	52.05	7877.15	911.274	4	2	4	2	2	1	2017	1	2	2	1	1	1	2	1	13540102007	135401020721001	135401020721	PRAVASTATIN	68180048609	90	TABS	EA	20	MG	19	9	2	3	3	0	0	0	1
13540102	21	3	1053	85	2	22.78	41.8	6265.28	856.214	4	2	4	2	2	1	2016	1	2	2	1	1	1	2	1	13540102012	135401020751001	135401020751	ISOSORBIDE MONONITRATE	62175012837	30	TB24	EA	30	MG	45	9	2	3	3	0	0	0	0
13540102	21	3	1053	85	2	21.95	52.05	7877.15	911.274	4	2	4	2	2	1	2017	1	2	2	1	1	1	2	1	13540102012	135401020751002	135401020751	ISOSORBIDE MONONITRATE	62175012837	30	TB24	EA	30	MG	45	9	2	3	3	0	0	0	1
13540102	21	3	1053	85	2	22.78	41.8	6265.28	856.214	4	2	4	2	2	1	2016	1	2	2	1	1	1	2	1	13540102004	135401020091001	135401020091	CARVEDILOL	68001015403	180	TABS	EA	6.25	MG	47	9	2	3	3	0	0	0	0
13540102	21	3	1053	85	2	21.95	52.05	7877.15	911.274	4	2	4	2	2	1	2017	1	2	2	1	1	1	2	1	13540102004	135401020691005	135401020691	CARVEDILOL	68001015403	180	TABS	EA	6.25	MG	47	9	2	3	3	0	0	0	1
13540102	21	3	1053	85	2	22.78	41.8	6265.28	856.214	4	2	4	2	2	1	2016	1	2	2	1	1	1	2	1	13540102001	135401020061001	135401020061	AMLODIPINE	68382012205	30	TABS	EA	5	MG	48	9	2	3	3	0	0	0	0
13540102	21	3	1053	85	2	21.95	52.05	7877.15	911.274	4	2	4	2	2	1	2017	1	2	2	1	1	1	2	1	13540102001	135401029015005	135401029015	AMLODIPINE	69097012705	30	TABS	EA	5	MG	48	9	2	3	3	0	0	0	1
13540102	21	3	1053	85	2	22.78	41.8	6265.28	856.214	4	2	4	2	2	1	2016	1	2	2	1	1	1	2	1	13540102005	135401020101001	135401020101	FUROSEMIDE	69315011610	30	TABS	EA	20	MG	49	9	2	3	3	0	0	0	0
13540102	21	3	1053	85	2	21.95	52.05	7877.15	911.274	4	2	4	2	2	1	2017	1	2	2	1	1	1	2	1	13540102005	135401020701001	135401020701	FUROSEMIDE	69315011710	30	TABS	EA	40	MG	49	9	2	3	3	0	0	0	1
13540102	21	3	1053	85	2	22.78	41.8	6265.28	856.214	4	2	4	2	2	1	2016	1	2	2	1	1	1	2	1	13540102013	135401020761001	135401020761	HYDRALAZINE	50111032701	90	TABS	EA	25	MG	53	9	2	3	3	0	0	0	0
13540102	21	3	1053	85	2	21.95	52.05	7877.15	911.274	4	2	4	2	2	1	2017	1	2	2	1	1	1	2	1	13540102013	135401020761001	135401020761	HYDRALAZINE	50111032701	90	TABS	EA	25	MG	53	9	2	3	3	0	0	0	1
13540102	21	3	1053	85	2	22.78	41.8	6265.28	856.214	4	2	4	2	2	1	2016	1	2	2	1	1	1	2	1	13540102006	135401020111001	135401020111	OXYCODONE	10702005601	120	TABS	EA	10	MG	58	9	2	3	3	0	0	0	0
13540102	21	3	1053	85	2	21.95	52.05	7877.15	911.274	4	2	4	2	2	1	2017	1	2	2	1	1	1	2	1	13540102006	135401020711001	135401020711	OXYCODONE	10702005601	120	TABS	EA	10	MG	58	9	2	3	3	0	0	0	1
13540102	21	3	1053	85	2	21.95	52.05	7877.15	911.274	4	2	4	2	2	1	2017	1	2	2	1	1	1	2	1	13540102015	135401029155001	135401029155	PREDNISOLONE	00143973810	5	TABS	EA	20	MG	98	9	2	3	3	0	0	0	1
13540102	21	3	1053	85	2	22.78	41.8	6265.28	856.214	4	2	4	2	2	1	2016	1	2	2	1	1	1	2	1	13540102008	135401020351001	135401020351	SITAGLIPTIN	00006022131	30	TABS	EA	25	MG	99	9	2	3	3	0	0	0	0
13540102	21	3	1053	85	2	22.78	41.8	6265.28	856.214	4	2	4	2	2	1	2016	1	2	2	1	1	1	2	1	13540102009	135401020361001	135401020361	LEVOTHYROXINE	00378180001	30	TABS	EA	25	MCG	103	9	2	3	3	0	0	0	0
13540102	21	3	1053	85	2	21.95	52.05	7877.15	911.274	4	2	4	2	2	1	2017	1	2	2	1	1	1	2	1	13540102009	135401020731001	135401020731	LEVOTHYROXINE	00378180310	30	TABS	EA	50	MCG	103	9	2	3	3	0	0	0	1
13540102	21	3	1053	85	2	22.78	41.8	6265.28	856.214	4	2	4	2	2	1	2016	1	2	2	1	1	1	2	1	13540102003	135401020081001	135401020081	ALLOPURINOL	00591554310	90	TABS	EA	100	MG	194	9	2	3	3	0	0	0	0
13540102	21	3	1053	85	2	21.95	52.05	7877.15	911.274	4	2	4	2	2	1	2017	1	2	2	1	1	1	2	1	13540102003	135401020681005	135401020681	ALLOPURINOL	00591554310	90	TABS	EA	100	MG	194	9	2	3	3	0	0	0	1
13596102	15	3	1026	59	1	25.44	39.51	12021.2	1251.9	2	2	1	1	2	1	2011	1	1	1	1	2	1	2	1	13596102002	135961021131003	135961021131	AZITHROMYCIN	64679096104	6	TABS	TAB	250	MG	11	11	3	2	3	0	0	0	0
13596102	15	3	1026	59	1	25.44	39.51	12021.2	1251.9	2	2	1	1	2	1	2011	1	1	1	1	2	1	2	1	13596102007	135961020771002	135961020771	ROSUVASTATIN	00310075290	90	TABS	TAB	20	MG	19	11	3	2	3	0	0	0	0
13596102	15	3	1026	59	1	25.44	39.51	12021.2	1251.9	2	2	1	1	2	1	2011	1	1	1	1	2	1	2	1	13596102011	135961020811002	135961020811	LISINOPRIL	00591040601	90	TABS	TAB	5	MG	42	11	3	2	3	0	0	0	0
13596102	15	3	1026	59	1	25.44	39.51	12021.2	1251.9	2	2	1	1	2	1	2011	1	1	1	1	2	1	2	1	13596102009	135961020791002	135961020791	CARVEDILOL	00378363301	180	TABS	TAB	12.5	MG	47	11	3	2	3	0	0	0	0
13596102	15	3	1026	59	1	25.44	39.51	12021.2	1251.9	2	2	1	1	2	1	2011	1	1	1	1	2	1	2	1	13596102005	135961020751002	135961020751	SPIRONOLACTONE	59762501101	90	TABS	TAB	25	MG	49	11	3	2	3	0	0	0	0
13596102	15	3	1026	59	1	25.44	39.51	12021.2	1251.9	2	2	1	1	2	1	2011	1	1	1	1	2	1	2	1	13596102001	135961020741001	135961020741	ACETAMINOPHEN-TRAMADOL	49884094601	720	TABS	TAB	-9	-9	58	11	3	2	3	0	0	0	0
13596102	15	3	1026	59	1	25.44	39.51	12021.2	1251.9	2	2	1	1	2	1	2011	1	1	1	1	2	1	2	1	13596102008	135961020781002	135961020781	CLOPIDOGREL	63653117101	90	TABS	TAB	75	MG	83	11	3	2	3	0	0	0	0
13596102	15	3	1026	59	1	25.44	39.51	12021.2	1251.9	2	2	1	1	2	1	2011	1	1	1	1	2	1	2	1	13596102016	135961020851002	135961020851	NPH INSULIN	00169183411	9	SUSP	OTHER	100	U	99	11	3	2	3	0	0	0	0
13596102	15	3	1026	59	1	25.44	39.51	12021.2	1251.9	2	2	1	1	2	1	2011	1	1	1	1	2	1	2	1	13596102006	135961020761002	135961020761	FEXOFENADINE	00093725301	90	TABS	TAB	180	MG	123	11	3	2	3	0	0	0	0
13596102	15	3	1026	59	1	25.44	39.51	12021.2	1251.9	2	2	1	1	2	1	2011	1	1	1	1	2	1	2	1	13596102010	135961020801002	135961020801	SERTRALINE	31722021330	90	TABS	TAB	50	MG	249	11	3	2	3	0	0	0	0
13596102	15	3	1026	59	1	25.44	39.51	12021.2	1251.9	2	2	1	1	2	1	2011	1	1	1	1	2	1	2	1	13596102012	135961020821002	135961020821	PANTOPRAZOLE	00378668977	90	TBEC	TAB	40	MG	272	11	3	2	3	0	0	0	0
13617101	15	3	1124	60	1	21.26	36.8	5356.61	588.291	2	2	2	1	1	1	2010	1	1	1	1	1	1	2	1	13617101004	136171010131001	136171010131	LISINOPRIL	68180051503	30	TABS	TAB	20	MG	42	4	1	2	3	0	0	0	0
13617101	15	3	1124	61	1	21.39	47.98	5166.83	482.835	2	2	2	1	1	1	2011	1	1	1	2	1	1	2	1	13617101004	136171011901006	136171011901	LISINOPRIL	68180051503	180	TABS	TAB	20	MG	42	5	2	2	3	0	0	0	0
13617101	15	3	1124	61	1	21.39	47.98	5166.83	482.835	2	2	2	1	1	1	2011	1	1	1	2	1	1	2	1	13617101009	136171013001001	136171013001	CLONIDINE	49884077486	4	PTWK	OTHER	0.1	MG/24HR	44	5	2	2	3	0	0	0	0
13617101	15	3	1124	61	1	21.39	47.98	5166.83	482.835	2	2	2	1	1	1	2011	1	1	1	2	1	1	2	1	13617101007	136171012981004	136171012981	METOPROLOL	00378001891	60	TABS	TAB	25	MG	47	5	2	2	3	0	0	0	0
13617101	15	3	1124	61	1	21.39	47.98	5166.83	482.835	2	2	2	1	1	1	2011	1	1	1	2	1	1	2	1	13617101008	136171012991005	136171012991	AMLODIPINE	68180075203	30	TABS	TAB	10	MG	48	5	2	2	3	0	0	0	0
13617101	15	3	1124	60	1	21.26	36.8	5356.61	588.291	2	2	2	1	1	1	2010	1	1	1	1	1	1	2	1	13617101001	136171010051001	136171010051	ACETAMINOPHEN-HYDROCODONE	54569332208	30	TAB	-9	5/500	MG/MG	58	4	1	2	3	0	0	0	0
13617101	15	3	1124	60	1	21.26	36.8	5356.61	588.291	2	2	2	1	1	1	2010	1	1	1	1	1	1	2	1	13617101005	136171010141001	136171010141	GLYBURIDE	64720012511	30	TABS	TAB	5	MG	99	4	1	2	3	0	0	0	0
13617101	15	3	1124	61	1	21.39	47.98	5166.83	482.835	2	2	2	1	1	1	2011	1	1	1	2	1	1	2	1	13617101005	136171011061001	136171011061	GLYBURIDE	64720012511	90	TABS	TAB	5	MG	99	5	2	2	3	0	0	0	0
13617101	15	3	1124	60	1	21.26	36.8	5356.61	588.291	2	2	2	1	1	1	2010	1	1	1	1	1	1	2	1	13617101003	136171010121003	136171010121	LIDOCAINE-PRILOCAINE	00168035730	30	CREA	G	-9	-9	136	4	1	2	3	0	0	0	0
13617101	15	3	1124	61	1	21.39	47.98	5166.83	482.835	2	2	2	1	1	1	2011	1	1	1	2	1	1	2	1	13617101003	136171011051001	136171011051	LIDOCAINE-PRILOCAINE	00168035730	30	CREA	G	-9	-9	136	5	2	2	3	0	0	0	0
13617101	15	3	1124	61	1	21.39	47.98	5166.83	482.835	2	2	2	1	1	1	2011	1	1	1	2	1	1	2	1	13617101006	136171011871001	136171011871	BRIMONIDINE-TIMOLOL	00023921105	5	SOLN	ML	-9	-9	147	5	2	2	3	0	0	0	0
13655103	21	1	1091	42	1	45.81	54.25	8037.5	1241.35	1	1	2	2	2	1	2017	1	2	2	2	1	1	2	2	13655103002	136551030291003	136551030291	CARVEDILOL	00093729605	60	TABS	EA	25	MG	47	2	1	1	2	0	0	1	1
13655103	21	1	1091	42	1	45.81	54.25	8037.5	1241.35	1	1	2	2	2	1	2017	1	2	2	2	1	1	2	2	13655103003	136551030301002	136551030301	NIFEDIPINE	68682010910	60	TB24	EA	60	MG	48	2	1	1	2	0	0	1	1
13718102	15	2	1099	68	2	29.48	36.19	18090.9	1252.13	4	2	1	1	1	1	2010	1	1	1	1	1	1	2	1	13718102004	137181020151001	137181020151	ATORVASTATIN	00071015873	90	TABS	TAB	80	MG	19	11	3	3	3	1	1	0	0
13718102	15	2	1099	69	2	21.98	43.83	15357.9	1707.04	4	2	1	1	1	1	2011	1	1	1	1	1	1	2	1	13718102004	137181021211002	137181021211	ATORVASTATIN	00071015873	90	TABS	TAB	80	MG	19	11	3	3	3	0	1	0	0
13718102	15	2	1099	68	2	29.48	36.19	18090.9	1252.13	4	2	1	1	1	1	2010	1	1	1	1	1	1	2	1	13718102014	137181020951001	137181020951	DILTIAZEM	00093511298	30	CP24	TAB	120	MG	46	11	3	3	3	1	1	0	0
13718102	15	2	1099	69	2	21.98	43.83	15357.9	1707.04	4	2	1	1	1	1	2011	1	1	1	1	1	1	2	1	13718102014	137181021301002	137181021301	DILTIAZEM	00093511298	90	CP24	CAPS	120	MG	46	11	3	3	3	0	1	0	0
13718102	15	2	1099	68	2	29.48	36.19	18090.9	1252.13	4	2	1	1	1	1	2010	1	1	1	1	1	1	2	1	13718102003	137181020141001	137181020141	CARVEDILOL	00093013501	180	TABS	TAB	6.25	MG	47	11	3	3	3	1	1	0	0
13718102	15	2	1099	69	2	21.98	43.83	15357.9	1707.04	4	2	1	1	1	1	2011	1	1	1	1	1	1	2	1	13718102003	137181021201002	137181021201	CARVEDILOL	00093729501	180	TABS	TAB	12.5	MG	47	11	3	3	3	0	1	0	0
13718102	15	2	1099	68	2	29.48	36.19	18090.9	1252.13	4	2	1	1	1	1	2010	1	1	1	1	1	1	2	1	13718102009	137181020201001	137181020201	FUROSEMIDE	00781144601	180	TABS	TAB	80	MG	49	11	3	3	3	1	1	0	0
13718102	15	2	1099	69	2	21.98	43.83	15357.9	1707.04	4	2	1	1	1	1	2011	1	1	1	1	1	1	2	1	13718102009	137181021251002	137181021251	FUROSEMIDE	00781144601	180	TABS	TAB	80	MG	49	11	3	3	3	0	1	0	0
13718102	15	2	1099	68	2	29.48	36.19	18090.9	1252.13	4	2	1	1	1	1	2010	1	1	1	1	1	1	2	1	13718102010	137181020911001	137181020911	LOSARTAN	00006096082	90	TABS	TAB	100	MG	56	11	3	3	3	1	1	0	0
13718102	15	2	1099	69	2	21.98	43.83	15357.9	1707.04	4	2	1	1	1	1	2011	1	1	1	1	1	1	2	1	13718102010	137181021261002	137181021261	LOSARTAN	68382013701	90	TABS	TAB	100	MG	56	11	3	3	3	0	1	0	0
13718102	15	2	1099	68	2	29.48	36.19	18090.9	1252.13	4	2	1	1	1	1	2010	1	1	1	1	1	1	2	1	13718102005	137181020161001	137181020161	FAMOTIDINE	16714036104	60	TABS	TAB	20	MG	94	11	3	3	3	1	1	0	0
13718102	15	2	1099	69	2	21.98	43.83	15357.9	1707.04	4	2	1	1	1	1	2011	1	1	1	1	1	1	2	1	13718102005	137181021221002	137181021221	FAMOTIDINE	55111011901	40	TABS	TAB	20	MG	94	11	3	3	3	0	1	0	0
13718102	15	2	1099	69	2	21.98	43.83	15357.9	1707.04	4	2	1	1	1	1	2011	1	1	1	1	1	1	2	1	13718102011	137181021271002	137181021271	GLIPIZIDE	59762503301	90	TB24	TAB	10	MG	99	11	3	3	3	0	1	0	0
13718102	15	2	1099	68	2	29.48	36.19	18090.9	1252.13	4	2	1	1	1	1	2010	1	1	1	1	1	1	2	1	13718102006	137181020171001	137181020171	INSULIN GLARGINE	00088222060	30	SOLN	ML	100	UNIT/ML	99	11	3	3	3	1	1	0	0
13718102	15	2	1099	68	2	29.48	36.19	18090.9	1252.13	4	2	1	1	1	1	2010	1	1	1	1	1	1	2	1	13718102007	137181020181001	137181020181	SEVELAMER	58468002101	270	TABS	TAB	800	MG	107	11	3	3	3	1	1	0	0
13718102	15	2	1099	69	2	21.98	43.83	15357.9	1707.04	4	2	1	1	1	1	2011	1	1	1	1	1	1	2	1	13718102007	137181021231002	137181021231	SEVELAMER	58468002101	180	TABS	TAB	800	MG	107	11	3	3	3	0	1	0	0
13718102	15	2	1099	68	2	29.48	36.19	18090.9	1252.13	4	2	1	1	1	1	2010	1	1	1	1	1	1	2	1	13718102013	137181020941003	137181020941	POTASSIUM CHLORIDE	00085171802	30	TBCR	TAB	20	MEQ	117	11	3	3	3	1	1	0	0
13718102	15	2	1099	69	2	21.98	43.83	15357.9	1707.04	4	2	1	1	1	1	2011	1	1	1	1	1	1	2	1	13718102013	137181022941001	137181022941	POTASSIUM CHLORIDE	00781152610	180	TBCR	TAB	10	MEQ	117	11	3	3	3	0	1	0	0
13718102	15	2	1099	69	2	21.98	43.83	15357.9	1707.04	4	2	1	1	1	1	2011	1	1	1	1	1	1	2	1	13718102015	137181021191001	137181021191	OMEPRAZOLE	00378615010	30	CPDR	CAPS	20	MG	272	11	3	3	3	0	1	0	0
13907101	15	1	1039	54	1	29.04	55.61	2704.65	342.58	1	2	2	1	3	2	2011	1	2	2	1	1	2	2	1	13907101011	139071012371002	139071012371	TERBINAFINE	31722020930	30	TAB	TAB	250	MG	4	11	3	2	3	0	0	0	1
13907101	15	1	1039	54	1	29.04	55.61	2704.65	342.58	1	2	2	1	3	2	2011	1	2	2	1	1	2	2	1	13907101010	139071012301001	139071012301	DOXYCYCLINE	53489011902	20	CAP	CAPS	100	MG	5	11	3	2	3	0	0	0	1
13907101	15	1	1039	54	1	29.04	55.61	2704.65	342.58	1	2	2	1	3	2	2011	1	2	2	1	1	2	2	1	13907101009	139071012291001	139071012291	CEFPODOXIME	65862009520	10	TABS	TAB	100	MG	9	11	3	2	3	0	0	0	1
13907101	15	1	1039	53	1	28.73	47.1	2433.99	243.364	1	1	2	1	3	2	2010	1	2	2	2	1	2	2	1	13907101001	139071010231001	139071010231	DILTIAZEM	00093032101	180	TAB	OTHER	120	MG	46	6	2	2	2	0	0	0	0
13907101	15	1	1039	54	1	29.04	55.61	2704.65	342.58	1	2	2	1	3	2	2011	1	2	2	1	1	2	2	1	13907101001	139071012311002	139071012311	DILTIAZEM	00093032101	180	TAB	TAB	120	MG	46	11	3	2	3	0	0	0	1
13907101	15	1	1039	53	1	28.73	47.1	2433.99	243.364	1	1	2	1	3	2	2010	1	2	2	2	1	2	2	1	13907101002	139071010241001	139071010241	METOPROLOL	68645019059	90	TAB	OTHER	50	MG	47	6	2	2	2	0	0	0	0
13907101	15	1	1039	54	1	29.04	55.61	2704.65	342.58	1	2	2	1	3	2	2011	1	2	2	1	1	2	2	1	13907101002	139071012321002	139071012321	METOPROLOL	00378001891	90	TAB	TAB	25	MG	47	11	3	2	3	0	0	0	1
13907101	15	1	1039	53	1	28.73	47.1	2433.99	243.364	1	1	2	1	3	2	2010	1	2	2	2	1	2	2	1	13907101003	139071010251001	139071010251	ASPIRIN	66553000101	30	TABS	TAB	325	MG	58	6	2	2	2	0	0	0	0
13907101	15	1	1039	54	1	29.04	55.61	2704.65	342.58	1	2	2	1	3	2	2011	1	2	2	1	1	2	2	1	13907101003	139071012331001	139071012331	ASPIRIN	00904200960	30	TABS	TAB	325	MG	58	11	3	2	3	0	0	0	1
13907101	15	1	1039	54	1	29.04	55.61	2704.65	342.58	1	2	2	1	3	2	2011	1	2	2	1	1	2	2	1	13907101007	139071012351002	139071012351	CALCIUM CARBONATE	00904323292	60	TABS	TAB	600	MG	88	11	3	2	3	0	0	0	1
13907101	15	1	1039	54	1	29.04	55.61	2704.65	342.58	1	2	2	1	3	2	2011	1	2	2	1	1	2	2	1	13907101013	139071012391002	139071012391	TESTOSTERONE	38779016303	60	POWD	CAPS	-9	-9	101	11	3	2	3	0	0	0	1
13907101	15	1	1039	54	1	29.04	55.61	2704.65	342.58	1	2	2	1	3	2	2011	1	2	2	1	1	2	2	1	13907101012	139071012381002	139071012381	LEVOTHYROXINE	00527134110	30	TABS	TAB	25	MCG	103	11	3	2	3	0	0	0	1
13907101	15	1	1039	53	1	28.73	47.1	2433.99	243.364	1	1	2	1	3	2	2010	1	2	2	2	1	2	2	1	13907101006	139071010281001	139071010281	OMEGA 3	11917009246	300	-9	-9	1000	MG	119	6	2	2	2	0	0	0	0
13907101	15	1	1039	53	1	28.73	47.1	2433.99	243.364	1	1	2	1	3	2	2010	1	2	2	2	1	2	2	1	13907101004	139071010261001	139071010261	ASCORBIC ACID	10135012001	30	TABS	TAB	-9	-9	120	6	2	2	2	0	0	0	0
13907101	15	1	1039	53	1	28.73	47.1	2433.99	243.364	1	1	2	1	3	2	2010	1	2	2	2	1	2	2	1	13907101008	139071011281003	139071011281	LIDOCAINE-PRILOCAINE	50383066730	30	CREA	G	-9	-9	136	6	2	2	2	0	0	0	0
13907101	15	1	1039	54	1	29.04	55.61	2704.65	342.58	1	2	2	1	3	2	2011	1	2	2	1	1	2	2	1	13907101008	139071012361002	139071012361	LIDOCAINE-PRILOCAINE	50383066730	30	CREA	G	-9	-9	136	11	3	2	3	0	0	0	1
14113103	21	2	1161	68	1	23.69	37.14	4531.33	482.292	1	2	3	1	2	1	2017	1	2	2	2	1	2	2	2	14113103005	141131030841001	141131030841	CARVEDILOL	00093729605	90	TABS	EA	25	MG	47	5	2	3	1	0	1	0	0
14113103	21	2	1161	68	1	23.69	37.14	4531.33	482.292	1	2	3	1	2	1	2017	1	2	2	2	1	2	2	2	14113103003	141131030831006	141131030831	FUROSEMIDE	00378021610	90	TABS	EA	40	MG	49	5	2	3	1	0	1	0	0
14113103	21	2	1161	68	1	23.69	37.14	4531.33	482.292	1	2	3	1	2	1	2017	1	2	2	2	1	2	2	2	14113103001	141131039015002	141131039015	ERGOCALCIFEROL	51991060401	5	CAPS	EA	50000	UNIT	119	5	2	3	1	0	1	0	0
14113103	21	2	1161	68	1	23.69	37.14	4531.33	482.292	1	2	3	1	2	1	2017	1	2	2	2	1	2	2	2	14113103004	141131039045004	141131039045	FOLIC ACID	13811052501	30	CAPS	EA	-9	-9	120	5	2	3	1	0	1	0	0
14113103	21	2	1161	68	1	23.69	37.14	4531.33	482.292	1	2	3	1	2	1	2017	1	2	2	2	1	2	2	2	14113103002	141131030821005	141131030821	OMEGA 3	-9	60	CAPS	EA	1000	MG	219	5	2	3	1	0	1	0	0
14259101	15	1	1124	59	1	21.06	31.69	9932.29	1044.47	2	2	2	1	2	1	2010	1	2	2	1	1	1	1	2	14259101014	142591010321003	142591010321	ENALAPRIL	00378105310	180	TABS	TAB	10	MG	42	15	3	2	3	0	0	0	0
14259101	15	1	1124	60	1	18.64	36.94	12956	1113.75	2	2	2	1	1	1	2011	1	2	2	2	1	1	1	2	14259101014	142591013501002	142591013501	ENALAPRIL	00378105310	180	TABS	TAB	10	MG	42	12	3	2	2	0	0	0	0
14259101	15	1	1124	59	1	21.06	31.69	9932.29	1044.47	2	2	2	1	2	1	2010	1	2	2	1	1	1	1	2	14259101004	142591010221003	142591010221	TAMSULOSIN	00597005801	100	CAPS	CAPS	0.4	MG	43	15	3	2	3	0	0	0	0
14259101	15	1	1124	59	1	21.06	31.69	9932.29	1044.47	2	2	2	1	2	1	2010	1	2	2	1	1	1	1	2	14259101002	142591010201002	142591010201	CLONIDINE	00378019901	60	TABS	TAB	0.3	MG	44	15	3	2	3	0	0	0	0
14259101	15	1	1124	60	1	18.64	36.94	12956	1113.75	2	2	2	1	1	1	2011	1	2	2	2	1	1	1	2	14259101002	142591013441003	142591013441	CLONIDINE	00378019901	270	TABS	TAB	0.3	MG	44	12	3	2	2	0	0	0	0
14259101	15	1	1124	59	1	21.06	31.69	9932.29	1044.47	2	2	2	1	2	1	2010	1	2	2	1	1	1	1	2	14259101007	142591010251001	142591010251	METOPROLOL	00378001805	180	TABS	TAB	25	MG	47	15	3	2	3	0	0	0	0
14259101	15	1	1124	60	1	18.64	36.94	12956	1113.75	2	2	2	1	1	1	2011	1	2	2	2	1	1	1	2	14259101007	142591013461002	142591013461	METOPROLOL	00378001805	180	TABS	TAB	25	MG	47	12	3	2	2	0	0	0	0
14259101	15	1	1124	59	1	21.06	31.69	9932.29	1044.47	2	2	2	1	2	1	2010	1	2	2	1	1	1	1	2	14259101015	142591010331001	142591010331	TRAMADOL	00378415101	60	TAB	OTHER	50	MG	58	15	3	2	3	0	0	0	0
14259101	15	1	1124	59	1	21.06	31.69	9932.29	1044.47	2	2	2	1	2	1	2010	1	2	2	1	1	1	1	2	14259101001	142591010191004	142591010191	LORAZEPAM	00591024110	90	TABS	TAB	1	MG	64	15	3	2	3	0	0	0	0
14259101	15	1	1124	60	1	18.64	36.94	12956	1113.75	2	2	2	1	1	1	2011	1	2	2	2	1	1	1	2	14259101001	142591012721001	142591012721	LORAZEPAM	00591024110	90	TABS	TAB	1	MG	64	12	3	2	2	0	0	0	0
14259101	15	1	1124	59	1	21.06	31.69	9932.29	1044.47	2	2	2	1	2	1	2010	1	2	2	1	1	1	1	2	14259101008	142591010261001	142591010261	PROMETHAZINE	60432060816	300	SYRP	ML	6.25	MG/5ML	65	15	3	2	3	0	0	0	0
14259101	15	1	1124	60	1	18.64	36.94	12956	1113.75	2	2	2	1	1	1	2011	1	2	2	2	1	1	1	2	14259101008	142591013471001	142591013471	PROMETHAZINE	60432060816	450	SYRP	ML	6.25/5	MG/ML	65	12	3	2	2	0	0	0	0
14259101	15	1	1124	59	1	21.06	31.69	9932.29	1044.47	2	2	2	1	2	1	2010	1	2	2	1	1	1	1	2	14259101012	142591010301004	142591010301	TEMAZEPAM	00378505005	30	CAPS	CAPS	30	MG	67	15	3	2	3	0	0	0	0
14259101	15	1	1124	60	1	18.64	36.94	12956	1113.75	2	2	2	1	1	1	2011	1	2	2	2	1	1	1	2	14259101012	142591012741002	142591012741	TEMAZEPAM	00378505005	30	CAPS	CAPS	30	MG	67	12	3	2	2	0	0	0	0
14259101	15	1	1124	59	1	21.06	31.69	9932.29	1044.47	2	2	2	1	2	1	2010	1	2	2	1	1	1	1	2	14259101009	142591010271004	142591010271	CLOPIDOGREL	63653117105	30	TABS	TAB	75	MG	83	15	3	2	3	0	0	0	0
14259101	15	1	1124	59	1	21.06	31.69	9932.29	1044.47	2	2	2	1	2	1	2010	1	2	2	1	1	1	1	2	14259101006	142591010241003	142591010241	INSULIN GLARGINE	00088222060	45	SOLN	ML	100	UNIT/ML	99	15	3	2	3	0	0	0	0
14259101	15	1	1124	60	1	18.64	36.94	12956	1113.75	2	2	2	1	1	1	2011	1	2	2	2	1	1	1	2	14259101019	142591013511001	142591013511	INSULIN NPH	00002831591	10	INJ	ML	100	U	99	12	3	2	2	0	0	0	0
14259101	15	1	1124	60	1	18.64	36.94	12956	1113.75	2	2	2	1	1	1	2011	1	2	2	2	1	1	1	2	14259101005	142591014291002	142591014291	SEVELAMER	58468013102	270	PACK	G	2.4	GM	107	12	3	2	2	0	0	0	0
14259101	15	1	1124	59	1	21.06	31.69	9932.29	1044.47	2	2	2	1	2	1	2010	1	2	2	1	1	1	1	2	14259101005	142591010231002	142591010231	LANTHANUM CARBONATE	54092025490	630	CHEW	TAB	1000	MG	117	15	3	2	3	0	0	0	0
14259101	15	1	1124	59	1	21.06	31.69	9932.29	1044.47	2	2	2	1	2	1	2010	1	2	2	1	1	1	1	2	14259101011	142591010291002	142591010291	MULTIVITAMIN	60258016201	30	CAPS	CAPS	-9	-9	120	15	3	2	3	0	0	0	0
14259101	15	1	1124	60	1	18.64	36.94	12956	1113.75	2	2	2	1	1	1	2011	1	2	2	2	1	1	1	2	14259101011	142591014351001	142591014351	MULTIVITAMIN	60258016201	90	CAPS	CAPS	-9	-9	120	12	3	2	2	0	0	0	0
14259101	15	1	1124	60	1	18.64	36.94	12956	1113.75	2	2	2	1	1	1	2011	1	2	2	2	1	1	1	2	14259101017	142591014411002	142591014411	MOXIFLOXACIN	00065401303	3	SOLN	ML	0.5	%	147	12	3	2	2	0	0	0	0
14259101	15	1	1124	59	1	21.06	31.69	9932.29	1044.47	2	2	2	1	2	1	2010	1	2	2	1	1	1	1	2	14259101016	142591010341001	142591010341	PREDNISOLONE	61314063705	5	SUSP	ML	1	%	147	15	3	2	3	0	0	0	0
14259101	15	1	1124	59	1	21.06	31.69	9932.29	1044.47	2	2	2	1	2	1	2010	1	2	2	1	1	1	1	2	14259101010	142591010281004	142591010281	PANTOPRAZOLE	00008060701	30	TBEC	TAB	40	MG	272	15	3	2	3	0	0	0	0
14259101	15	1	1124	60	1	18.64	36.94	12956	1113.75	2	2	2	1	1	1	2011	1	2	2	2	1	1	1	2	14259101010	142591013481002	142591013481	PANTOPRAZOLE	47335058081	90	TBEC	TAB	40	MG	272	12	3	2	2	0	0	0	0
14402102	15	1	1136	69	1	44.94	52.92	12574.1	1465.35	2	2	1	1	1	1	2011	1	1	1	1	1	2	2	2	14402102005	144021020251001	144021020251	GEMFIBROZIL	60505003408	90	TABS	TAB	600	MG	19	5	2	3	2	0	0	1	1
14402102	15	1	1136	69	1	44.94	52.92	12574.1	1465.35	2	2	1	1	1	1	2011	1	1	1	1	1	2	2	2	14402102003	144021020231001	144021020231	AMLODIPINE	64679042202	30	TABS	TAB	5	MG	48	5	2	3	2	0	0	1	1
14402102	15	1	1136	69	1	44.94	52.92	12574.1	1465.35	2	2	1	1	1	1	2011	1	1	1	1	1	2	2	2	14402102006	144021020261001	144021020261	HYDROCHLOROTHIAZIDE-OLMESARTAN	65597010730	7	TABS	TAB	-9	-9	55	5	2	3	2	0	0	1	1
14402102	15	1	1136	69	1	44.94	52.92	12574.1	1465.35	2	2	1	1	1	1	2011	1	1	1	1	1	2	2	2	14402102007	144021020481001	144021020481	OLMESARTAN	65597010330	90	TABS	TAB	20	MG	56	5	2	3	2	0	0	1	1
14402102	15	1	1136	69	1	44.94	52.92	12574.1	1465.35	2	2	1	1	1	1	2011	1	1	1	1	1	2	2	2	14402102001	144021020221001	144021020221	NIACIN	00074308090	60	TBCR	TAB	1000	MG	119	5	2	3	2	0	0	1	1
14402102	15	1	1136	69	1	44.94	52.92	12574.1	1465.35	2	2	1	1	1	1	2011	1	1	1	1	1	2	2	2	14402102004	144021020241001	144021020241	ALENDRONATE	65862032904	12	TABS	TAB	70	MG	409	5	2	3	2	0	0	1	1
14521103	15	1	1034	41	1	37.65	39.48	12120.7	894.754	2		2	2	1	2	2010	1	2	2	2	1	1	2	2	14521103001	145211030021003	145211030021	INSULIN	08290320109	100	NDL	OTHER	31/5/16	G	293	1	1	1	2	0	0	1	0
14667101	21	1	1148	76	2	24.5	27.38	4163.05	589.624	1	2	3	2	1	2	2017	1	2	2	2	1	1	1	1	14667101003	146671010701005	146671010701	DOXAZOSIN	00378402401	30	TABS	EA	4	MG	43	8	2	3	3	1	1	0	0
14667101	21	1	1148	76	2	24.5	27.38	4163.05	589.624	1	2	3	2	1	2	2017	1	2	2	2	1	1	1	1	14667101002	146671010691006	146671010691	CLONIDINE	29300013701	30	TABS	EA	0.3	MG	44	8	2	3	3	1	1	0	0
14667101	21	1	1148	76	2	24.5	27.38	4163.05	589.624	1	2	3	2	1	2	2017	1	2	2	2	1	1	1	1	14667101004	146671010711003	146671010711	ISOSORBIDE MONONITRATE	00603411032	45	TB24	EA	30	MG	45	8	2	3	3	1	1	0	0
14667101	21	1	1148	76	2	24.5	27.38	4163.05	589.624	1	2	3	2	1	2	2017	1	2	2	2	1	1	1	1	14667101010	146671010751006	146671010751	CARVEDILOL	68462016505	60	TABS	EA	25	MG	47	8	2	3	3	1	1	0	0
14667101	21	1	1148	76	2	24.5	27.38	4163.05	589.624	1	2	3	2	1	2	2017	1	2	2	2	1	1	1	1	14667101006	146671010721006	146671010721	FUROSEMIDE	00054429931	90	TABS	EA	40	MG	49	8	2	3	3	1	1	0	0
14667101	21	1	1148	76	2	24.5	27.38	4163.05	589.624	1	2	3	2	1	2	2017	1	2	2	2	1	1	1	1	14667101016	146671010791002	146671010791	TRAMADOL	57664037718	60	TABS	EA	50	MG	58	8	2	3	3	1	1	0	0
14667101	21	1	1148	76	2	24.5	27.38	4163.05	589.624	1	2	3	2	1	2	2017	1	2	2	2	1	1	1	1	14667101009	146671019095002	146671019095	PREDNISOLONE	00143973910	90	TABS	EA	10	MG	98	8	2	3	3	1	1	0	0
14667101	21	1	1148	76	2	24.5	27.38	4163.05	589.624	1	2	3	2	1	2	2017	1	2	2	2	1	1	1	1	14667101007	146671010731006	146671010731	INSULIN GLARGINE	00088221905	15	SOPN	ML	100	UNIT/ML	99	8	2	3	3	1	1	0	0
14667101	21	1	1148	76	2	24.5	27.38	4163.05	589.624	1	2	3	2	1	2	2017	1	2	2	2	1	1	1	1	14667101012	146671010761006	146671010761	NAPHAZOLINE-PHENIRAMINE	00065008515	15	SOLN	ML	-9	-9	147	8	2	3	3	1	1	0	0
14667101	21	1	1148	76	2	24.5	27.38	4163.05	589.624	1	2	3	2	1	2	2017	1	2	2	2	1	1	1	1	14667101008	146671010741006	146671010741	PANTOPRAZOLE	00378668910	90	TBEC	EA	40	MG	272	8	2	3	3	1	1	0	0
14700101	21	2	1134	68	2	37.52	59.22	3732.39	429.75	3	2	1	2	2	2	2016	1	2	2	2	1	2	2	2	14700101006	147001010171002	147001010171	PRAVASTATIN	00093720198	90	TABS	EA	20	MG	19	7	2	3	1	0	0	1	1
14700101	21	2	1134	69	2	46.65	40.59	4296.69	428.945	3	1	1	2	2	2	2017	1	2	2	2	1	2	2	2	14700101006	147001010281004	147001010281	PRAVASTATIN	00093720198	90	TABS	EA	20	MG	19	7	2	3	1	0	0	1	0
14700101	21	2	1134	68	2	37.52	59.22	3732.39	429.75	3	2	1	2	2	2	2016	1	2	2	2	1	2	2	2	14700101009	147001010301001	147001010301	LISINOPRIL	68180051303	90	TABS	EA	5	MG	42	7	2	3	1	0	0	1	1
14700101	21	2	1134	69	2	46.65	40.59	4296.69	428.945	3	1	1	2	2	2	2017	1	2	2	2	1	2	2	2	14700101009	147001010301001	147001010301	LISINOPRIL	43547035211	90	TABS	EA	5	MG	42	7	2	3	1	0	0	1	0
14700101	21	2	1134	68	2	37.52	59.22	3732.39	429.75	3	2	1	2	2	2	2016	1	2	2	2	1	2	2	2	14700101005	147001010161001	147001010161	METOPROLOL	57237010099	180	TABS	EA	25	MG	47	7	2	3	1	0	0	1	1
14700101	21	2	1134	69	2	46.65	40.59	4296.69	428.945	3	1	1	2	2	2	2017	1	2	2	2	1	2	2	2	14700101005	147001010241003	147001010241	METOPROLOL	57237010099	180	TABS	EA	25	MG	47	7	2	3	1	0	0	1	0
14700101	21	2	1134	68	2	37.52	59.22	3732.39	429.75	3	2	1	2	2	2	2016	1	2	2	2	1	2	2	2	14700101002	147001010071001	147001010071	HYDRALAZINE	31722052001	60	TABS	EA	25	MG	53	7	2	3	1	0	0	1	1
14700101	21	2	1134	68	2	37.52	59.22	3732.39	429.75	3	2	1	2	2	2	2016	1	2	2	2	1	2	2	2	14700101008	147001010191001	147001010191	TRAMADOL	00093005805	120	TABS	EA	50	MG	58	7	2	3	1	0	0	1	1
14700101	21	2	1134	68	2	37.52	59.22	3732.39	429.75	3	2	1	2	2	2	2016	1	2	2	2	1	2	2	2	14700101001	147001010061001	147001010061	CLONAZEPAM	00093083201	30	TABS	EA	0.5	MG	64	7	2	3	1	0	0	1	1
14700101	21	2	1134	69	2	46.65	40.59	4296.69	428.945	3	1	1	2	2	2	2017	1	2	2	2	1	2	2	2	14700101001	147001010251004	147001010251	CLONAZEPAM	00185006301	180	TABS	EA	0.5	MG	64	7	2	3	1	0	0	1	0
14700101	21	2	1134	68	2	37.52	59.22	3732.39	429.75	3	2	1	2	2	2	2016	1	2	2	2	1	2	2	2	14700101003	147001010081001	147001010081	AMPHETAMINE-DEXTROAMPHETAMINE	00378454701	90	TABS	EA	-9	-9	71	7	2	3	1	0	0	1	1
14700101	21	2	1134	69	2	46.65	40.59	4296.69	428.945	3	1	1	2	2	2	2017	1	2	2	2	1	2	2	2	14700101003	147001010261004	147001010261	AMPHETAMINE-DEXTROAMPHETAMINE	13107007401	90	TABS	EA	-9	-9	71	7	2	3	1	0	0	1	0
14700101	21	2	1134	68	2	37.52	59.22	3732.39	429.75	3	2	1	2	2	2	2016	1	2	2	2	1	2	2	2	14700101007	147001010181001	147001010181	ALLOPURINOL	00603211521	90	TABS	EA	100	MG	194	7	2	3	1	0	0	1	1
14700101	21	2	1134	69	2	46.65	40.59	4296.69	428.945	3	1	1	2	2	2	2017	1	2	2	2	1	2	2	2	14700101007	147001010291003	147001010291	ALLOPURINOL	50742013501	90	TABS	EA	100	MG	194	7	2	3	1	0	0	1	0
14700101	21	2	1134	68	2	37.52	59.22	3732.39	429.75	3	2	1	2	2	2	2016	1	2	2	2	1	2	2	2	14700101004	147001010151002	147001010151	FLUOXETINE	65862019399	60	CAPS	EA	20	MG	249	7	2	3	1	0	0	1	1
14700101	21	2	1134	69	2	46.65	40.59	4296.69	428.945	3	1	1	2	2	2	2017	1	2	2	2	1	2	2	2	14700101004	147001010271004	147001010271	FLUOXETINE	50111064801	60	CAPS	EA	20	MG	249	7	2	3	1	0	0	1	0
14924102	15	1	1028	57	1	28.2	39.17	7963.21	820.765	3	1	1	2	2	1	2011	1	1	1	1	1	2	1	2	14924102002	149241020031001	149241020031	LISINOPRIL	68180051503	30	TABS	TAB	20	MG	42	3	1	2	3	0	0	0	0
14924102	15	1	1028	57	1	28.2	39.17	7963.21	820.765	3	1	1	2	2	1	2011	1	1	1	1	1	2	1	2	14924102003	149241020041008	149241020041	AMLODIPINE	31722023890	30	TABS	TAB	5	MG	48	3	1	2	3	0	0	0	0
14924102	15	1	1028	57	1	28.2	39.17	7963.21	820.765	3	1	1	2	2	1	2011	1	1	1	1	1	2	1	2	14924102001	149241020021001	149241020021	PAROXETINE	65862015430	30	TABS	TAB	10	MG	249	3	1	2	3	0	0	0	0
15056101	15	2	1145	79	1	20.92	49.02	9222.38	1250.21	3		1	1	3	2	2011		2	2	2	1	2	2	2	15056101001	150561010081001	150561010081	SIMVASTATIN	00006074031	30	TABS	TAB	20	MG	19	2	1	3	1	0	0	0	0
15056101	15	2	1145	79	1	20.92	49.02	9222.38	1250.21	3		1	1	3	2	2011		2	2	2	1	2	2	2	15056101002	150561010091001	150561010091	AMLODIPINE	33261043730	30	TAB	-9	5	MG	48	2	1	3	1	0	0	0	0
15101101	15	2	1104	35	2	62.12	38.34	14460.3	1660.71	4	1	1	1	3	2	2010	1	1	1	2	2	2	2	2	15101101002	151011010061001	151011010061	AMOXICILLIN-CLAVULANATE	00781185220	20	TABS	TAB	-9	-9	13	2	1	1	0	0	0	1	0
15101101	15	2	1104	35	2	62.12	38.34	14460.3	1660.71	4	1	1	1	3	2	2010	1	1	1	2	2	2	2	2	15101101003	151011010091003	151011010091	SIMVASTATIN	00093715310	90	TABS	TAB	10	MG	19	2	1	1	0	0	0	1	0
15101101	15	2	1104	36	2	58.02	49.91	12356	1465.87	4	1	1	1	3	2	2011	1	1	1	2	2	2	2	2	15101101003	151011010161001	151011010161	SIMVASTATIN	68180047803	90	TABS	TAB	10	MG	19	1	1	1	0	0	0	1	1
15101101	15	2	1104	35	2	62.12	38.34	14460.3	1660.71	4	1	1	1	3	2	2010	1	1	1	2	2	2	2	2	15101101001	151011010051001	151011010051	IBUPROFEN	53746046505	20	TAB	-9	600	MG	58	2	1	1	0	0	0	1	0
15204101	15	1	1038	51	1	53.46	57.33	4603.74	530.995	2	1	2	2	1	1	2010	1	2	2	2	1	2	2	2	15204101003	152041010311001	152041010311	AMOXICILLIN	43063001706	20	CAP-Capsule	-9	500	MG	13	8	2	2	1	0	0	1	1
15204101	15	1	1038	52	1	53.46	57.33	4262.23	401.033	2	2	2	2	1	1	2011	1	2	2	2	1	2	2	2	15204101003	152041013571001	152041013571	AMOXICILLIN	00781261305	16	CAPS	CAPS	500	MG	13	9	2	2	1	0	0	1	1
15204101	15	1	1038	51	1	53.46	57.33	4603.74	530.995	2	1	2	2	1	1	2010	1	2	2	2	1	2	2	2	15204101009	152041010371002	152041010371	METOPROLOL	00378004710	60	TABS	TAB	100	MG	47	8	2	2	1	0	0	1	1
15204101	15	1	1038	52	1	53.46	57.33	4262.23	401.033	2	2	2	2	1	1	2011	1	2	2	2	1	2	2	2	15204101007	152041012071002	152041012071	AMLODIPINE	00378521077	30	TABS	TAB	10	MG	48	9	2	2	1	0	0	1	1
15204101	15	1	1038	51	1	53.46	57.33	4603.74	530.995	2	1	2	2	1	1	2010	1	2	2	2	1	2	2	2	15204101007	152041010351002	152041010351	AMLODIPINE	68462021210	30	TAB	-9	10	MG	48	8	2	2	1	0	0	1	1
15204101	15	1	1038	52	1	53.46	57.33	4262.23	401.033	2	2	2	2	1	1	2011	1	2	2	2	1	2	2	2	15204101019	152041012871001	152041012871	ASPIRIN	00904770418	60	TBEC	TAB	81	MG	58	9	2	2	1	0	0	1	1
15204101	15	1	1038	51	1	53.46	57.33	4603.74	530.995	2	1	2	2	1	1	2010	1	2	2	2	1	2	2	2	15204101004	152041010321001	152041010321	OXYCODONE	00406055201	240	TABS	TAB	5	MG	58	8	2	2	1	0	0	1	1
15204101	15	1	1038	52	1	53.46	57.33	4262.23	401.033	2	2	2	2	1	1	2011	1	2	2	2	1	2	2	2	15204101020	152041013641001	152041013641	PROMETHAZINE	00591530710	20	TABS	TAB	25	MG	65	9	2	2	1	0	0	1	1
15204101	15	1	1038	52	1	53.46	57.33	4262.23	401.033	2	2	2	2	1	1	2011	1	2	2	2	1	2	2	2	15204101018	152041012811002	152041012811	WARFARIN	51672402701	30	TABS	TAB	1	MG	82	9	2	2	1	0	0	1	1
15204101	15	1	1038	51	1	53.46	57.33	4603.74	530.995	2	1	2	2	1	1	2010	1	2	2	2	1	2	2	2	15204101006	152041010341002	152041010341	RANITIDINE	00781188310	30	TAB	-9	150	MG	94	8	2	2	1	0	0	1	1
15204101	15	1	1038	51	1	53.46	57.33	4603.74	530.995	2	1	2	2	1	1	2010	1	2	2	2	1	2	2	2	15204101010	152041010381001	152041010381	PREDNISOLONE	00591544310	4	TABS	TAB	20	MG	98	8	2	2	1	0	0	1	1
15204101	15	1	1038	52	1	53.46	57.33	4262.23	401.033	2	2	2	2	1	1	2011	1	2	2	2	1	2	2	2	15204101002	152041013581001	152041013581	PREDNISOLONE	00143147710	4	TABS	TAB	20	MG	98	9	2	2	1	0	0	1	1
15204101	15	1	1038	51	1	53.46	57.33	4603.74	530.995	2	1	2	2	1	1	2010	1	2	2	2	1	2	2	2	15204101011	152041011151004	152041011151	SEVELAMER	58468013001	300	TABS	TAB	800	MG	107	8	2	2	1	0	0	1	1
15204101	15	1	1038	52	1	53.46	57.33	4262.23	401.033	2	2	2	2	1	1	2011	1	2	2	2	1	2	2	2	15204101011	152041012091002	152041012091	SEVELAMER	58468013001	300	TABS	TAB	800	MG	107	9	2	2	1	0	0	1	1
15204101	15	1	1038	51	1	53.46	57.33	4603.74	530.995	2	1	2	2	1	1	2010	1	2	2	2	1	2	2	2	15204101008	152041010361002	152041010361	CALCIUM ACETATE	00054008826	90	CAP-Capsule	-9	66	MG	117	8	2	2	1	0	0	1	1
15204101	15	1	1038	51	1	53.46	57.33	4603.74	530.995	2	1	2	2	1	1	2010	1	2	2	2	1	2	2	2	15204101005	152041010331002	152041010331	MULTIVITAMIN	60258016201	30	CAPS	CAPS	-9	-9	120	8	2	2	1	0	0	1	1
15204101	15	1	1038	52	1	53.46	57.33	4262.23	401.033	2	2	2	2	1	1	2011	1	2	2	2	1	2	2	2	15204101005	152041012821005	152041012821	MULTIVITAMIN	60258016201	30	CAPS	CAPS	-9	-9	120	9	2	2	1	0	0	1	1
15204101	15	1	1038	51	1	53.46	57.33	4603.74	530.995	2	1	2	2	1	1	2010	1	2	2	2	1	2	2	2	15204101016	152041012121001	152041012121	ESOMEPRAZOLE	00186502031	30	CPDR	CAPS	20	MG	272	8	2	2	1	0	0	1	1
15204101	15	1	1038	52	1	53.46	57.33	4262.23	401.033	2	2	2	2	1	1	2011	1	2	2	2	1	2	2	2	15204101016	152041012861004	152041012861	ESOMEPRAZOLE	00186502031	30	CPDR	CAPS	20	MG	272	9	2	2	1	0	0	1	1
15222102	15	2	1093	77	1	20.72	52.35	8901.72	1201.5	3		3	1	1	1	2011	1	2	2	1	2	2	2	1	15222102001	152221020071001	152221020071	ACETAMINOPHEN-HYDROCODONE	00603388728	30	TABS	TAB	-9	-9	58	1	1	3	2	0	1	0	1
15288101	21	1	1144	66	2	38.58	48.7	5839.5	734.914	3	1	2	2	2	1	2016	1	2	2	2	1	1	2	2	15288101003	152881010061001	152881010061	ATORVASTATIN	60505258008	90	TABS	EA	40	MG	19	3	1	3	2	0	0	1	0
15288101	21	1	1144	66	2	38.58	48.7	5839.5	734.914	3	1	2	2	2	1	2016	1	2	2	2	1	1	2	2	15288101005	152881010081001	152881010081	LISINOPRIL	68180051303	90	TABS	EA	5	MG	42	3	1	3	2	0	0	1	0
15288101	21	1	1144	66	2	38.58	48.7	5839.5	734.914	3	1	2	2	2	1	2016	1	2	2	2	1	1	2	2	15288101004	152881010071001	152881010071	METFORMIN	00591272060	180	TB24	EA	1000	MG	99	3	1	3	2	0	0	1	0
15846103	15	1	1007	44	1	47.94	60.24	13357.6	1866.97	3	1	2	2	2	1	2011	1	2	2	2	1	2	2	1	15846103002	158461030551004	158461030551	CLONIDINE	00603295732	90	TABS	TAB	0.1	MG	44	6	2	1	2	0	0	1	1
15846103	15	1	1007	44	1	47.94	60.24	13357.6	1866.97	3	1	2	2	2	1	2011	1	2	2	2	1	2	2	1	15846103003	158461030561005	158461030561	CARVEDILOL	68462016501	60	TABS	TAB	25	MG	47	6	2	1	2	0	0	1	1
15846103	15	1	1007	44	1	47.94	60.24	13357.6	1866.97	3	1	2	2	2	1	2011	1	2	2	2	1	2	2	1	15846103005	158461030581004	158461030581	AMLODIPINE	00603211032	30	TABS	TAB	10	MG	48	6	2	1	2	0	0	1	1
15846103	15	1	1007	44	1	47.94	60.24	13357.6	1866.97	3	1	2	2	2	1	2011	1	2	2	2	1	2	2	1	15846103006	158461030591001	158461030591	NAPROXEN	53746019005	30	TABS	TAB	500	MG	58	6	2	1	2	0	0	1	1
15846103	15	1	1007	44	1	47.94	60.24	13357.6	1866.97	3	1	2	2	2	1	2011	1	2	2	2	1	2	2	1	15846103004	158461030571003	158461030571	PROMETHAZINE	00591530710	40	TABS	TAB	25	MG	65	6	2	1	2	0	0	1	1
15846103	15	1	1007	44	1	47.94	60.24	13357.6	1866.97	3	1	2	2	2	1	2011	1	2	2	2	1	2	2	1	15846103001	158461030541004	158461030541	CALCIUM ACETATE	00054008826	90	CAPS	CAPS	667	MG	117	6	2	1	2	0	0	1	1
15898102	21	1	1085	56	1	40.49	55.51	6979.79	768.034	3	2	3	1	2	1	2017	1	2	2	2	1	1	2	1	15898102011	158981020801002	158981020801	ATORVASTATIN	00071015623	30	TABS	EA	20	MG	19	6	2	2	3	1	0	1	1
15898102	21	1	1085	56	1	40.49	55.51	6979.79	768.034	3	2	3	1	2	1	2017	1	2	2	2	1	1	2	1	15898102010	158981020791001	158981020791	CARVEDILOL	68382009501	120	TABS	EA	25	MG	47	6	2	2	3	1	0	1	1
15898102	21	1	1085	56	1	40.49	55.51	6979.79	768.034	3	2	3	1	2	1	2017	1	2	2	2	1	1	2	1	15898102009	158981020781002	158981020781	NIFEDIPINE	62175026237	90	TB24	EA	90	MG	48	6	2	2	3	1	0	1	1
15898102	21	1	1085	56	1	40.49	55.51	6979.79	768.034	3	2	3	1	2	1	2017	1	2	2	2	1	1	2	1	15898102015	158981029155003	158981029155	LOSARTAN	43547036211	90	TABS	EA	100	MG	56	6	2	2	3	1	0	1	1
15898102	21	1	1085	56	1	40.49	55.51	6979.79	768.034	3	2	3	1	2	1	2017	1	2	2	2	1	1	2	1	15898102004	158981020751002	158981020751	PREDNISOLONE	59746017509	12	TABS	EA	20	MG	98	6	2	2	3	1	0	1	1
15943101	15	2	1003	65	2	50.22	58.32	8876.91	877.568	3	2	2	2	3	1	2010	1	1	1	2	1	1	2	2	15943101005	159431010171001	159431010171	ATORVASTATIN	00071015773	90	TABS	TAB	40	MG	19	10	3	3	2	0	0	1	1
15943101	15	2	1003	66	2	43.42	58.72	7232.27	649.278	3	1	2	2	3	1	2011	1	1	1	2	1	1	2	2	15943101005	159431011101002	159431011101	ATORVASTATIN	00071015823	30	TABS	TAB	80	MG	19	10	3	3	2	0	0	1	1
15943101	15	2	1003	66	2	43.42	58.72	7232.27	649.278	3	1	2	2	3	1	2011	1	1	1	2	1	1	2	2	15943101012	159431011721001	159431011721	EPOETIN ALFA	55513028301	3	SOLN	ML	10000	UNIT/ML	36	10	3	3	2	0	0	1	1
15943101	15	2	1003	65	2	50.22	58.32	8876.91	877.568	3	2	2	2	3	1	2010	1	1	1	2	1	1	2	2	15943101003	159431010151001	159431010151	TERAZOSIN	00781205301	90	CAPS	CAPS	5	MG	43	10	3	3	2	0	0	1	1
15943101	15	2	1003	66	2	43.42	58.72	7232.27	649.278	3	1	2	2	3	1	2011	1	1	1	2	1	1	2	2	15943101003	159431011091002	159431011091	TERAZOSIN	00378157001	30	CAPS	CAPS	10	MG	43	10	3	3	2	0	0	1	1
15943101	15	2	1003	66	2	43.42	58.72	7232.27	649.278	3	1	2	2	3	1	2011	1	1	1	2	1	1	2	2	15943101013	159431011061002	159431011061	CARVEDILOL	00378363401	60	TABS	TAB	25	MG	47	10	3	3	2	0	0	1	1
15943101	15	2	1003	65	2	50.22	58.32	8876.91	877.568	3	2	2	2	3	1	2010	1	1	1	2	1	1	2	2	15943101006	159431010181001	159431010181	METOPROLOL	00378003210	60	TABS	TAB	50	MG	47	10	3	3	2	0	0	1	1
15943101	15	2	1003	65	2	50.22	58.32	8876.91	877.568	3	2	2	2	3	1	2010	1	1	1	2	1	1	2	2	15943101002	159431010141001	159431010141	AMLODIPINE	00378521077	30	TABS	TAB	10	MG	48	10	3	3	2	0	0	1	1
15943101	15	2	1003	65	2	50.22	58.32	8876.91	877.568	3	2	2	2	3	1	2010	1	1	1	2	1	1	2	2	15943101004	159431010161001	159431010161	SPIRONOLACTONE	59762501101	360	TABS	TAB	25	MG	49	10	3	3	2	0	0	1	1
15943101	15	2	1003	65	2	50.22	58.32	8876.91	877.568	3	2	2	2	3	1	2010	1	1	1	2	1	1	2	2	15943101001	159431010131001	159431010131	HYDROCHLOROTHIAZIDE-IRBESARTAN	00087278832	90	TABS	TAB	-9	-9	55	10	3	3	2	0	0	1	1
15943101	15	2	1003	65	2	50.22	58.32	8876.91	877.568	3	2	2	2	3	1	2010	1	1	1	2	1	1	2	2	15943101014	159431011071004	159431011071	IRBESARTAN	00087277332	30	TABS	TAB	300	MG	56	10	3	3	2	0	0	1	1
15943101	15	2	1003	66	2	43.42	58.72	7232.27	649.278	3	1	2	2	3	1	2011	1	1	1	2	1	1	2	2	15943101014	159431011071001	159431011071	IRBESARTAN	00087277332	30	TABS	TAB	300	MG	56	10	3	3	2	0	0	1	1
15943101	15	2	1003	65	2	50.22	58.32	8876.91	877.568	3	2	2	2	3	1	2010	1	1	1	2	1	1	2	2	15943101017	159431011121004	159431011121	LEVETIRACETAM	00378561578	60	TABS	TAB	500	MG	64	10	3	3	2	0	0	1	1
15943101	15	2	1003	66	2	43.42	58.72	7232.27	649.278	3	1	2	2	3	1	2011	1	1	1	2	1	1	2	2	15943101017	159431011121002	159431011121	LEVETIRACETAM	00378561578	60	TABS	TAB	500	MG	64	10	3	3	2	0	0	1	1
15943101	15	2	1003	65	2	50.22	58.32	8876.91	877.568	3	2	2	2	3	1	2010	1	1	1	2	1	1	2	2	15943101009	159431010571001	159431010571	PROPYLENE GLYCOL	10572040001	40000	SOLR	ML	-9	-9	95	10	3	3	2	0	0	1	1
15943101	15	2	1003	66	2	43.42	58.72	7232.27	649.278	3	1	2	2	3	1	2011	1	1	1	2	1	1	2	2	15943101009	159431011701001	159431011701	PROPYLENE GLYCOL	10572040001	4000	SOLR	ML	-9	-9	95	10	3	3	2	0	0	1	1
15943101	15	2	1003	65	2	50.22	58.32	8876.91	877.568	3	2	2	2	3	1	2010	1	1	1	2	1	1	2	2	15943101008	159431010201001	159431010201	INSULIN GLARGINE	00088222060	15	SOLN	ML	100	UNIT/ML	99	10	3	3	2	0	0	1	1
15943101	15	2	1003	66	2	43.42	58.72	7232.27	649.278	3	1	2	2	3	1	2011	1	1	1	2	1	1	2	2	15943101024	159431011451001	159431011451	INSULIN ISOPHANE	00169183411	10	SUSP	ML	100	UNIT/ML	99	10	3	3	2	0	0	1	1
15943101	15	2	1003	65	2	50.22	58.32	8876.91	877.568	3	2	2	2	3	1	2010	1	1	1	2	1	1	2	2	15943101011	159431010591002	159431010591	POTASSIUM CHLORIDE	00245004115	30	TBCR	TAB	10	MEQ	117	10	3	3	2	0	0	1	1
15943101	15	2	1003	66	2	43.42	58.72	7232.27	649.278	3	1	2	2	3	1	2011	1	1	1	2	1	1	2	2	15943101011	159431011341004	159431011341	POTASSIUM CHLORIDE	00245004155	180	TBCR	TAB	10	MEQ	117	10	3	3	2	0	0	1	1
15943101	15	2	1003	66	2	43.42	58.72	7232.27	649.278	3	1	2	2	3	1	2011	1	1	1	2	1	1	2	2	15943101022	159431011411001	159431011411	CALCITRIOL	00093065701	36	CAPS	CAPS	0.25	MCG	119	10	3	3	2	0	0	1	1
15943101	15	2	1003	65	2	50.22	58.32	8876.91	877.568	3	2	2	2	3	1	2010	1	1	1	2	1	1	2	2	15943101018	159431011131004	159431011131	MULTIVITAMIN	60258016101	30	TABS	TAB	-9	-9	120	10	3	3	2	0	0	1	1
15943101	15	2	1003	66	2	43.42	58.72	7232.27	649.278	3	1	2	2	3	1	2011	1	1	1	2	1	1	2	2	15943101018	159431011131001	159431011131	MULTIVITAMIN	60258016101	30	TABS	TAB	-9	-9	120	10	3	3	2	0	0	1	1
15943101	15	2	1003	65	2	50.22	58.32	8876.91	877.568	3	2	2	2	3	1	2010	1	1	1	2	1	1	2	2	15943101016	159431011111001	159431011111	GENTAMICIN	00168007115	15	CREA	G	0.1	%	136	10	3	3	2	0	0	1	1
15943101	15	2	1003	66	2	43.42	58.72	7232.27	649.278	3	1	2	2	3	1	2011	1	1	1	2	1	1	2	2	15943101016	159431011111001	159431011111	GENTAMICIN	45802005635	45	CREA	G	0.1	%	136	10	3	3	2	0	0	1	1
16237102	21	1	1063	84	1	34.06	59.42	24022.2	2850.44	1	1	1	1	3	2	2017	1	1	1	2	1	1	2	1	16237102021	162371029215001	162371029215	OSELTAMIVIR	47781047013	10	CAPS	EA	75	MG	7	12	3	3	3	0	0	1	1
16237102	21	1	1063	83	1	38.25	52.16	25417.9	2274.04	1	1	1	1	3	2	2016	1	1	1	2	1	1	2	1	16237102015	162371020471001	162371020471	AMOXICILLIN	00781261305	30	CAPS	EA	500	MG	13	12	3	3	3	0	0	1	1
16237102	21	1	1063	84	1	34.06	59.42	24022.2	2850.44	1	1	1	1	3	2	2017	1	1	1	2	1	1	2	1	16237102015	162371021241005	162371021241	AMOXICILLIN	16714029904	16	CAPS	EA	500	MG	13	12	3	3	3	0	0	1	1
16237102	21	1	1063	83	1	38.25	52.16	25417.9	2274.04	1	1	1	1	3	2	2016	1	1	1	2	1	1	2	1	16237102002	162371020081001	162371020081	ATORVASTATIN	60505258008	90	TABS	EA	40	MG	19	12	3	3	3	0	0	1	1
16237102	21	1	1063	84	1	34.06	59.42	24022.2	2850.44	1	1	1	1	3	2	2017	1	1	1	2	1	1	2	1	16237102002	162371020901001	162371020901	ATORVASTATIN	00378395205	90	TABS	EA	40	MG	19	12	3	3	3	0	0	1	1
16237102	21	1	1063	83	1	38.25	52.16	25417.9	2274.04	1	1	1	1	3	2	2016	1	1	1	2	1	1	2	1	16237102001	162371020071001	162371020071	ALFUZOSIN	31722030201	90	TB24	EA	10	MG	43	12	3	3	3	0	0	1	1
16237102	21	1	1063	84	1	34.06	59.42	24022.2	2850.44	1	1	1	1	3	2	2017	1	1	1	2	1	1	2	1	16237102001	162371020891001	162371020891	ALFUZOSIN	69097084407	90	TB24	EA	10	MG	43	12	3	3	3	0	0	1	1
16237102	21	1	1063	83	1	38.25	52.16	25417.9	2274.04	1	1	1	1	3	2	2016	1	1	1	2	1	1	2	1	16237102010	162371020161001	162371020161	METOPROLOL	00378004710	360	TABS	EA	100	MG	47	12	3	3	3	0	0	1	1
16237102	21	1	1063	84	1	34.06	59.42	24022.2	2850.44	1	1	1	1	3	2	2017	1	1	1	2	1	1	2	1	16237102010	162371020941001	162371020941	METOPROLOL	65862006499	360	TABS	EA	100	MG	47	12	3	3	3	0	0	1	1
16237102	21	1	1063	83	1	38.25	52.16	25417.9	2274.04	1	1	1	1	3	2	2016	1	1	1	2	1	1	2	1	16237102005	162371020111001	162371020111	FUROSEMIDE	00781196610	60	TABS	EA	40	MG	49	12	3	3	3	0	0	1	1
16237102	21	1	1063	83	1	38.25	52.16	25417.9	2274.04	1	1	1	1	3	2	2016	1	1	1	2	1	1	2	1	16237102013	162371020191001	162371020191	LOSARTAN	13668040910	90	TABS	EA	50	MG	56	12	3	3	3	0	0	1	1
16237102	21	1	1063	84	1	34.06	59.42	24022.2	2850.44	1	1	1	1	3	2	2017	1	1	1	2	1	1	2	1	16237102013	162371020961001	162371020961	LOSARTAN	33342004510	90	TABS	EA	50	MG	56	12	3	3	3	0	0	1	1
16237102	21	1	1063	83	1	38.25	52.16	25417.9	2274.04	1	1	1	1	3	2	2016	1	1	1	2	1	1	2	1	16237102007	162371020131001	162371020131	LEVETIRACETAM	16714035401	180	TABS	EA	250	MG	64	12	3	3	3	0	0	1	1
16237102	21	1	1063	84	1	34.06	59.42	24022.2	2850.44	1	1	1	1	3	2	2017	1	1	1	2	1	1	2	1	16237102007	162371020921001	162371020921	LEVETIRACETAM	16714035402	180	TABS	EA	250	MG	64	12	3	3	3	0	0	1	1
16237102	21	1	1063	83	1	38.25	52.16	25417.9	2274.04	1	1	1	1	3	2	2016	1	1	1	2	1	1	2	1	16237102009	162371020151001	162371020151	METHYLPHENIDATE	00591588201	30	TABS	EA	5	MG	71	12	3	3	3	0	0	1	1
16237102	21	1	1063	84	1	34.06	59.42	24022.2	2850.44	1	1	1	1	3	2	2017	1	1	1	2	1	1	2	1	16237102009	162371020931002	162371020931	METHYLPHENIDATE	64720023710	28	TABS	EA	5	MG	71	12	3	3	3	0	0	1	1
16237102	21	1	1063	84	1	34.06	59.42	24022.2	2850.44	1	1	1	1	3	2	2017	1	1	1	2	1	1	2	1	16237102006	162371020911001	162371020911	GLIPIZIDE	00378034093	90	TB24	EA	2.5	MG	99	12	3	3	3	0	0	1	1
16237102	21	1	1063	83	1	38.25	52.16	25417.9	2274.04	1	1	1	1	3	2	2016	1	1	1	2	1	1	2	1	16237102006	162371020121001	162371020121	GLIPIZIDE	59762054001	90	TB24	EA	2.5	MG	99	12	3	3	3	0	0	1	1
16237102	21	1	1063	83	1	38.25	52.16	25417.9	2274.04	1	1	1	1	3	2	2016	1	1	1	2	1	1	2	1	16237102008	162371020141001	162371020141	LEVOTHYROXINE	00527134410	90	TABS	EA	88	MCG	103	12	3	3	3	0	0	1	1
16237102	21	1	1063	84	1	34.06	59.42	24022.2	2850.44	1	1	1	1	3	2	2017	1	1	1	2	1	1	2	1	16237102017	162371020981001	162371020981	LEVOTHYROXINE	00527134510	90	TABS	EA	100	MCG	103	12	3	3	3	0	0	1	1
16237102	21	1	1063	83	1	38.25	52.16	25417.9	2274.04	1	1	1	1	3	2	2016	1	1	1	2	1	1	2	1	16237102011	162371020171001	162371020171	OMEPRAZOLE	60505006501	90	CPDR	EA	20	MG	272	12	3	3	3	0	0	1	1
16237102	21	1	1063	84	1	34.06	59.42	24022.2	2850.44	1	1	1	1	3	2	2017	1	1	1	2	1	1	2	1	16237102011	162371020951001	162371020951	OMEPRAZOLE	68462023190	90	CPDR	EA	20	MG	272	12	3	3	3	0	0	1	1
16387101	15	2	1121	85	2	28.57	17.84	11033	1189.76	2	2	1	2	1	1	2011	1	1	1	1	1	1	2	1	16387101020	163871010521001	163871010521	CEFUROXIME	68180030320	20	TAB	TAB	500	MG	9	9	2	3	3	1	1	0	0
16387101	15	2	1121	85	2	28.57	17.84	11033	1189.76	2	2	1	2	1	1	2011	1	1	1	1	1	1	2	1	16387101019	163871010511001	163871010511	AZITHROMYCIN	00093714618	6	TABS	TAB	250	MG	11	9	2	3	3	1	1	0	0
16387101	15	2	1121	85	2	28.57	17.84	11033	1189.76	2	2	1	2	1	1	2011	1	1	1	1	1	1	2	1	16387101008	163871010581006	163871010581	ATORVASTATIN	00071015723	30	TAB	TAB	40	MG	19	9	2	3	3	1	1	0	0
16387101	15	2	1121	85	2	28.57	17.84	11033	1189.76	2	2	1	2	1	1	2011	1	1	1	1	1	1	2	1	16387101026	163871010661003	163871010661	LISINOPRIL	54458099710	30	TAB	TAB	10	MG	42	9	2	3	3	1	1	0	0
16387101	15	2	1121	85	2	28.57	17.84	11033	1189.76	2	2	1	2	1	1	2011	1	1	1	1	1	1	2	1	16387101015	163871010731002	163871010731	PREGABALIN	00071101368	60	CAPS	CAPS	50	MG	64	9	2	3	3	1	1	0	0
16387101	15	2	1121	85	2	28.57	17.84	11033	1189.76	2	2	1	2	1	1	2011	1	1	1	1	1	1	2	1	16387101027	163871010671006	163871010671	METFORMIN	68382003005	60	TAB	TAB	1000	MG	99	9	2	3	3	1	1	0	0
16387101	15	2	1121	85	2	28.57	17.84	11033	1189.76	2	2	1	2	1	1	2011	1	1	1	1	1	1	2	1	16387101018	163871010611006	163871010611	LEVOTHYROXINE	00378180501	90	TAB	TAB	75	MCG	103	9	2	3	3	1	1	0	0
16387101	15	2	1121	85	2	28.57	17.84	11033	1189.76	2	2	1	2	1	1	2011	1	1	1	1	1	1	2	1	16387101012	163871010601006	163871010601	SEVELAMER	58468013001	540	TABS	TAB	800	MG	107	9	2	3	3	1	1	0	0
16387101	15	2	1121	85	2	28.57	17.84	11033	1189.76	2	2	1	2	1	1	2011	1	1	1	1	1	1	2	1	16387101017	163871010491001	163871010491	ERGOCALCIFEROL	51991060401	12	CAPS	CAPS	50000	UNIT	119	9	2	3	3	1	1	0	0
16387101	15	2	1121	85	2	28.57	17.84	11033	1189.76	2	2	1	2	1	1	2011	1	1	1	1	1	1	2	1	16387101005	163871010561006	163871010561	IPRATROPIUM	00597008717	12.9	AERS	G	17	MCG/ACT	125	9	2	3	3	1	1	0	0
16387101	15	2	1121	85	2	28.57	17.84	11033	1189.76	2	2	1	2	1	1	2011	1	1	1	1	1	1	2	1	16387101024	163871010641001	163871010641	OLOPATADINE	00065027105	5	SOLN	ML	0.1	%	147	9	2	3	3	1	1	0	0
16387101	15	2	1121	85	2	28.57	17.84	11033	1189.76	2	2	1	2	1	1	2011	1	1	1	1	1	1	2	1	16387101022	163871010621001	163871010621	PAROXETINE	54458099010	30	TAB	TAB	10	MG	249	9	2	3	3	1	1	0	0
16387101	15	2	1121	85	2	28.57	17.84	11033	1189.76	2	2	1	2	1	1	2011	1	1	1	1	1	1	2	1	16387101025	163871010651006	163871010651	LANSOPRAZOLE	64764054311	30	TBDP	TAB	15	MG	272	9	2	3	3	1	1	0	0
16393101	21	1	1037	74	1	25.08	25.66	5711.79	643.659	2	1	2	2	3	2	2016	1	2	2	2	1	2	1	1	16393101023	163931010511002	163931010511	AMOXICILLIN	00093310905	12	CAPS	EA	500	MG	13	12	3	3	2	1	1	0	0
16393101	21	1	1037	75	1	27.34	36.69	6302.44	582.335	2	1	2	2	2	2	2017	1	2	2	2	1	2	1	2	16393101023	163931010931003	163931010931	AMOXICILLIN	00781261305	30	CAPS	EA	500	MG	13	13	3	3	1	0	0	0	0
16393101	21	1	1037	74	1	25.08	25.66	5711.79	643.659	2	1	2	2	3	2	2016	1	2	2	2	1	2	1	1	16393101009	163931010151003	163931010151	SIMVASTATIN	68180047903	30	TABS	EA	20	MG	19	12	3	3	2	1	1	0	0
16393101	21	1	1037	75	1	27.34	36.69	6302.44	582.335	2	1	2	2	2	2	2017	1	2	2	2	1	2	1	2	16393101009	163931010971004	163931010971	SIMVASTATIN	68180047803	90	TABS	EA	10	MG	19	13	3	3	1	0	0	0	0
16393101	21	1	1037	74	1	25.08	25.66	5711.79	643.659	2	1	2	2	3	2	2016	1	2	2	2	1	2	1	1	16393101008	163931010141001	163931010141	RAMIPRIL	16252057250	240	CAPS	EA	5	MG	42	12	3	3	2	1	1	0	0
16393101	21	1	1037	75	1	27.34	36.69	6302.44	582.335	2	1	2	2	2	2	2017	1	2	2	2	1	2	1	2	16393101022	163931011021008	163931011021	RAMIPRIL	68180059001	180	CAPS	EA	5	MG	42	13	3	3	1	0	0	0	0
16393101	21	1	1037	74	1	25.08	25.66	5711.79	643.659	2	1	2	2	3	2	2016	1	2	2	2	1	2	1	1	16393101010	163931010161003	163931010161	TAMSULOSIN	68382013201	180	CAPS	EA	0.4	MG	43	12	3	3	2	1	1	0	0
16393101	21	1	1037	75	1	27.34	36.69	6302.44	582.335	2	1	2	2	2	2	2017	1	2	2	2	1	2	1	2	16393101010	163931010981008	163931010981	TAMSULOSIN	68382013201	15	CAPS	EA	0.4	MG	43	13	3	3	1	0	0	0	0
16393101	21	1	1037	74	1	25.08	25.66	5711.79	643.659	2	1	2	2	3	2	2016	1	2	2	2	1	2	1	1	16393101019	163931010391004	163931010391	NIFEDIPINE	00378049401	90	TB24	EA	90	MG	48	12	3	3	2	1	1	0	0
16393101	21	1	1037	75	1	27.34	36.69	6302.44	582.335	2	1	2	2	2	2	2017	1	2	2	2	1	2	1	2	16393101019	163931011001008	163931011001	NIFEDIPINE	68682010910	60	TB24	EA	60	MG	48	13	3	3	1	0	0	0	0
16393101	21	1	1037	74	1	25.08	25.66	5711.79	643.659	2	1	2	2	3	2	2016	1	2	2	2	1	2	1	1	16393101016	163931010361004	163931010361	HYDROCHLOROTHIAZIDE	00172208980	45	TABS	EA	50	MG	49	12	3	3	2	1	1	0	0
16393101	21	1	1037	75	1	27.34	36.69	6302.44	582.335	2	1	2	2	2	2	2017	1	2	2	2	1	2	1	2	16393101016	163931010911008	163931010911	HYDROCHLOROTHIAZIDE	58118012908	30	TAB	TAB	50	MG	49	13	3	3	1	0	0	0	0
16393101	21	1	1037	75	1	27.34	36.69	6302.44	582.335	2	1	2	2	2	2	2017	1	2	2	2	1	2	1	2	16393101005	163931010961008	163931010961	GABAPENTIN	65162010350	180	CAPS	EA	400	MG	64	13	3	3	1	0	0	0	0
16393101	21	1	1037	74	1	25.08	25.66	5711.79	643.659	2	1	2	2	3	2	2016	1	2	2	2	1	2	1	1	16393101005	163931010111003	163931010111	GABAPENTIN	00071051324	100	TABS	EA	600	MG	64	12	3	3	2	1	1	0	0
16393101	21	1	1037	74	1	25.08	25.66	5711.79	643.659	2	1	2	2	3	2	2016	1	2	2	2	1	2	1	1	16393101006	163931010121003	163931010121	MEMANTINE	00456342833	30	CP24	EA	28	MG	80	12	3	3	2	1	1	0	0
16393101	21	1	1037	75	1	27.34	36.69	6302.44	582.335	2	1	2	2	2	2	2017	1	2	2	2	1	2	1	2	16393101018	163931010991007	163931010991	MEMANTINE	00456342833	30	CP24	EA	28	MG	80	13	3	3	1	0	0	0	0
16393101	21	1	1037	74	1	25.08	25.66	5711.79	643.659	2	1	2	2	3	2	2016	1	2	2	2	1	2	1	1	16393101003	163931010091003	163931010091	CLOPIDOGREL	00093731456	90	TABS	EA	75	MG	83	12	3	3	2	1	1	0	0
16393101	21	1	1037	75	1	27.34	36.69	6302.44	582.335	2	1	2	2	2	2	2017	1	2	2	2	1	2	1	2	16393101003	163931010951008	163931010951	CLOPIDOGREL	63653117106	18	TABS	EA	75	MG	83	13	3	3	1	0	0	0	0
16393101	21	1	1037	75	1	27.34	36.69	6302.44	582.335	2	1	2	2	2	2	2017	1	2	2	2	1	2	1	2	16393101017	163931010921008	163931010921	MAGNESIUM	54629085401	30	CAPS	EA	300	MG	117	13	3	3	1	0	0	0	0
16393101	21	1	1037	74	1	25.08	25.66	5711.79	643.659	2	1	2	2	3	2	2016	1	2	2	2	1	2	1	1	16393101021	163931010411004	163931010411	POTASSIUM CHLORIDE	68382039801	30	TBCR	EA	20	MEQ	117	12	3	3	2	1	1	0	0
16393101	21	1	1037	75	1	27.34	36.69	6302.44	582.335	2	1	2	2	2	2	2017	1	2	2	2	1	2	1	2	16393101014	163931010891006	163931010891	ESCITALOPRAM	69097084905	30	TABS	EA	20	MG	249	13	3	3	1	0	0	0	0
16393101	21	1	1037	74	1	25.08	25.66	5711.79	643.659	2	1	2	2	3	2	2016	1	2	2	2	1	2	1	1	16393101004	163931010101002	163931010101	ESCITALOPRAM	00456202001	30	TABS	EA	20	MG	249	12	3	3	2	1	1	0	0
16393101	21	1	1037	74	1	25.08	25.66	5711.79	643.659	2	1	2	2	3	2	2016	1	2	2	2	1	2	1	1	16393101007	163931010131003	163931010131	PANTOPRAZOLE	00093001198	180	TBEC	EA	20	MG	272	12	3	3	2	1	1	0	0
16393101	21	1	1037	75	1	27.34	36.69	6302.44	582.335	2	1	2	2	2	2	2017	1	2	2	2	1	2	1	2	16393101020	163931011011007	163931011011	PANTOPRAZOLE	65862055990	30	TBEC	EA	20	MG	272	13	3	3	1	0	0	0	0
16393101	21	1	1037	75	1	27.34	36.69	6302.44	582.335	2	1	2	2	2	2	2017	1	2	2	2	1	2	1	2	16393101002	163931010941008	163931010941	BUPROPION	23155019201	60	TABS	EA	100	MG	320	13	3	3	1	0	0	0	0
16393101	21	1	1037	74	1	25.08	25.66	5711.79	643.659	2	1	2	2	3	2	2016	1	2	2	2	1	2	1	1	16393101002	163931010081003	163931010081	BUPROPRION	45963014190	90	TB24	EA	150	MG	320	12	3	3	2	1	1	0	0
16399101	15	2	1134	66	2	31.87	42.19	3891.64	346.373	4	2	2	2	1	1	2011	1	2	2	1	1	1	2	1	16399101004	163991011941002	163991011941	ROSUVASTATIN	00310075590	30	TABS	TAB	5	MG	19	10	3	3	3	0	0	1	0
16399101	15	2	1134	66	2	31.87	42.19	3891.64	346.373	4	2	2	2	1	1	2011	1	2	2	1	1	1	2	1	16399101003	163991012751003	163991012751	NITROGLYCERIN	00071041813	25	SUBL	TAB	0.4	MG	45	10	3	3	3	0	0	1	0
16399101	15	2	1134	66	2	31.87	42.19	3891.64	346.373	4	2	2	2	1	1	2011	1	2	2	1	1	1	2	1	16399101010	163991012001002	163991012001	METOPROLOL	49884040401	30	TB24	TAB	25	MG	47	10	3	3	3	0	0	1	0
16399101	15	2	1134	66	2	31.87	42.19	3891.64	346.373	4	2	2	2	1	1	2011	1	2	2	1	1	1	2	1	16399101006	163991011961002	163991011961	ACETAMINOPHEN	00904198260	100	TABS	TAB	325	MG	58	10	3	3	3	0	0	1	0
16399101	15	2	1134	66	2	31.87	42.19	3891.64	346.373	4	2	2	2	1	1	2011	1	2	2	1	1	1	2	1	16399101007	163991011971002	163991011971	DOXEPIN	00378104901	30	CAPS	CAPS	10	MG	67	10	3	3	3	0	0	1	0
16399101	15	2	1134	66	2	31.87	42.19	3891.64	346.373	4	2	2	2	1	1	2011	1	2	2	1	1	1	2	1	16399101008	163991011981002	163991011981	WARFARIN	00555092502	25	TABS	TAB	3	MG	82	10	3	3	3	0	0	1	0
16399101	15	2	1134	66	2	31.87	42.19	3891.64	346.373	4	2	2	2	1	1	2011	1	2	2	1	1	1	2	1	16399101013	163991012011002	163991012011	CLOPIDOGREL	63653117106	90	TAB	TAB	75	MG	83	10	3	3	3	0	0	1	0
16399101	15	2	1134	66	2	31.87	42.19	3891.64	346.373	4	2	2	2	1	1	2011	1	2	2	1	1	1	2	1	16399101011	163991011901002	163991011901	INSULIN ISOPHANE	00002831501	10	SUSP	ML	100	UNIT/ML	99	10	3	3	3	0	0	1	0
16399101	15	2	1134	66	2	31.87	42.19	3891.64	346.373	4	2	2	2	1	1	2011	1	2	2	1	1	1	2	1	16399101014	163991012841002	163991012841	SEVELAMER	58468013001	360	TABS	TAB	800	MG	107	10	3	3	3	0	0	1	0
16399101	15	2	1134	66	2	31.87	42.19	3891.64	346.373	4	2	2	2	1	1	2011	1	2	2	1	1	1	2	1	16399101009	163991011991002	163991011991	MULTIVITAMIN	60258016201	30	CAPS	CAPS	-9	-9	120	10	3	3	3	0	0	1	0
16586102	21	1	1159	50	1	48.87	49.05	1952.74	232.775	4	2	3	2	1	1	2016	1	2	2	2	1	1	2	1	16586102002	165861020441005	165861020441	SIMVASTATIN	68180048002	30	TABS	EA	40	MG	19	7	2	2	3	0	0	1	0
16586102	21	1	1159	50	1	48.87	49.05	1952.74	232.775	4	2	3	2	1	1	2016	1	2	2	2	1	1	2	1	16586102003	165861020451005	165861020451	CARVEDILOL	65862014205	60	TABS	EA	3.125	MG	47	7	2	2	3	0	0	1	0
16586102	21	1	1159	50	1	48.87	49.05	1952.74	232.775	4	2	3	2	1	1	2016	1	2	2	2	1	1	2	1	16586102007	165861020491004	165861020491	NIFEDIPINE	49884067801	30	TB24	EA	60	MG	48	7	2	2	3	0	0	1	0
16586102	21	1	1159	50	1	48.87	49.05	1952.74	232.775	4	2	3	2	1	1	2016	1	2	2	2	1	1	2	1	16586102006	165861020481005	165861020481	FUROSEMIDE	00054429731	60	TABS	EA	20	MG	49	7	2	2	3	0	0	1	0
16586102	21	1	1159	50	1	48.87	49.05	1952.74	232.775	4	2	3	2	1	1	2016	1	2	2	2	1	1	2	1	16586102004	165861020461005	165861020461	ASPIRIN	00536100441	30	TBEC	EA	81	MG	58	7	2	2	3	0	0	1	0
16586102	21	1	1159	50	1	48.87	49.05	1952.74	232.775	4	2	3	2	1	1	2016	1	2	2	2	1	1	2	1	16586102010	165861021201002	165861021201	METOCLOPRAMIDE	00093220401	180	TABS	EA	5	MG	65	7	2	2	3	0	0	1	0
16586102	21	1	1159	50	1	48.87	49.05	1952.74	232.775	4	2	3	2	1	1	2016	1	2	2	2	1	1	2	1	16586102005	165861020471005	165861020471	GLIMEPIRIDE	00093725401	30	TABS	EA	1	MG	99	7	2	2	3	0	0	1	0
16586102	21	1	1159	50	1	48.87	49.05	1952.74	232.775	4	2	3	2	1	1	2016	1	2	2	2	1	1	2	1	16586102009	165861021191002	165861021191	OMEPRAZOLE	00781279010	30	CPDR	EA	20	MG	272	7	2	2	3	0	0	1	0
16604101	15	1	1016	61	2	57.93	34.97	23715.9	2228.56	2	1	1	2	3	2	2010	1	1	1	2	1	1	2	1	16604101009	166041010391001	166041010391	SIMVASTATIN	00093715398	90	TAB	OTHER	10	MG	19	7	2	2	3	1	1	1	0
16604101	15	1	1016	62	2	50.81	29.67	21497	2036.54	2	2	1	2	2	2	2011	1	1	1	1	1	1	2	1	16604101009	166041010551001	166041010551	SIMVASTATIN	54458093410	90	TAB	TAB	10	MG	19	10	3	2	3	1	1	1	0
16604101	15	1	1016	61	2	57.93	34.97	23715.9	2228.56	2	1	1	2	3	2	2010	1	1	1	2	1	1	2	1	16604101008	166041010381001	166041010381	METOPROLOL	00378001891	60	TAB	OTHER	25	MG	47	7	2	2	3	1	1	1	0
16604101	15	1	1016	62	2	50.81	29.67	21497	2036.54	2	2	1	2	2	2	2011	1	1	1	1	1	1	2	1	16604101008	166041010541001	166041010541	METOPROLOL	00378001891	180	TAB	TAB	25	MG	47	10	3	2	3	1	1	1	0
16604101	15	1	1016	61	2	57.93	34.97	23715.9	2228.56	2	1	1	2	3	2	2010	1	1	1	2	1	1	2	1	16604101004	166041010221002	166041010221	HYDROCHLOROTHIAZIDE-LISINOPRIL	54458099110	90	TAB	OTHER	20/25	MG	55	7	2	2	3	1	1	1	0
16604101	15	1	1016	62	2	50.81	29.67	21497	2036.54	2	2	1	2	2	2	2011	1	1	1	1	1	1	2	1	16604101004	166041010511001	166041010511	HYDROCHLOROTHIAZIDE-LISINOPRIL	54458099110	90	TAB	TAB	20/25	MG	55	10	3	2	3	1	1	1	0
16604101	15	1	1016	61	2	57.93	34.97	23715.9	2228.56	2	1	1	2	3	2	2010	1	1	1	2	1	1	2	1	16604101007	166041010351001	166041010351	GLIMEPIRIDE	54458096710	60	TAB	OTHER	2	MG	99	7	2	2	3	1	1	1	0
16604101	15	1	1016	62	2	50.81	29.67	21497	2036.54	2	2	1	2	2	2	2011	1	1	1	1	1	1	2	1	16604101007	166041010531001	166041010531	GLIMEPIRIDE	54458096710	180	TAB	TAB	2	MG	99	10	3	2	3	1	1	1	0
16604101	15	1	1016	62	2	50.81	29.67	21497	2036.54	2	2	1	2	2	2	2011	1	1	1	1	1	1	2	1	16604101010	166041010561001	166041010561	ALBUTEROL	00487950125	300	NEB	ML	0.083	%	125	10	3	2	3	1	1	1	0
16604101	15	1	1016	61	2	57.93	34.97	23715.9	2228.56	2	1	1	2	3	2	2010	1	1	1	2	1	1	2	1	16604101010	166041010401001	166041010401	ALBUTEROL	00085113201	7	AER	G	108	MCG	125	7	2	2	3	1	1	1	0
16604101	15	1	1016	61	2	57.93	34.97	23715.9	2228.56	2	1	1	2	3	2	2010	1	1	1	2	1	1	2	1	16604101003	166041010201001	166041010201	CICLESONIDE	63402071201	7	AER	G	160	MCG	130	7	2	2	3	1	1	1	0
16604101	15	1	1016	62	2	50.81	29.67	21497	2036.54	2	2	1	2	2	2	2011	1	1	1	1	1	1	2	1	16604101003	166041010501001	166041010501	CICLESONIDE	63402071101	6	AERS	G	80	MCG/ACT	130	10	3	2	3	1	1	1	0
16604101	15	1	1016	61	2	57.93	34.97	23715.9	2228.56	2	1	1	2	3	2	2010	1	1	1	2	1	1	2	1	16604101006	166041010341001	166041010341	CLOTRIMAZOLE	00472022063	60	CRE	G	1	%	136	7	2	2	3	1	1	1	0
16604101	15	1	1016	62	2	50.81	29.67	21497	2036.54	2	2	1	2	2	2	2011	1	1	1	1	1	1	2	1	16604101006	166041010521001	166041010521	CLOTRIMAZOLE	51672200306	45	CREA	G	1	%	136	10	3	2	3	1	1	1	0
16604101	15	1	1016	61	2	57.93	34.97	23715.9	2228.56	2	1	1	2	3	2	2010	1	1	1	2	1	1	2	1	16604101002	166041010061001	166041010061	PAROXETINE	54458098910	180	TAB	OTHER	20	MG	249	7	2	2	3	1	1	1	0
16604101	15	1	1016	62	2	50.81	29.67	21497	2036.54	2	2	1	2	2	2	2011	1	1	1	1	1	1	2	1	16604101002	166041010491001	166041010491	PAROXETINE	54458098910	180	TAB	TAB	20	MG	249	10	3	2	3	1	1	1	0
16604101	15	1	1016	62	2	50.81	29.67	21497	2036.54	2	2	1	2	2	2	2011	1	1	1	1	1	1	2	1	16604101011	166041010471001	166041010471	BUPROPION	00378043301	30	TAB	TAB	75	MG	320	10	3	2	3	1	1	1	0
16693101	21	1	1073	63	2	20.74	58.5	2554.22	240.088	2	2	4	2	1	1	2016	1	2	2	2	1	1	2	1	16693101002	166931010331001	166931010331	CARVEDILOL	68001015100	180	TABS	EA	12.5	MG	47	4	1	2	3	0	0	0	1
16693101	21	1	1073	63	2	20.74	58.5	2554.22	240.088	2	2	4	2	1	1	2016	1	2	2	2	1	1	2	1	16693101006	166931012131002	166931012131	HYDRALAZINE	31722051901	120	TABS	EA	10	MG	53	4	1	2	3	0	0	0	1
16693101	21	1	1073	63	2	20.74	58.5	2554.22	240.088	2	2	4	2	1	1	2016	1	2	2	2	1	1	2	1	16693101005	166931012101001	166931012101	ACETAMINOPHEN-HYDROCODONE	55289073701	30	TAB	TAB	10/325	MG/MG	58	4	1	2	3	0	0	0	1
16693101	21	1	1073	63	2	20.74	58.5	2554.22	240.088	2	2	4	2	1	1	2016	1	2	2	2	1	1	2	1	16693101001	166931010321001	166931010321	INSULIN ASPART	00169750111	10	SOLN	ML	100	UNIT/ML	99	4	1	2	3	0	0	0	1
16875101	21	1	1134	74	2	50.2	47.45	5703.71	792.194	1	2	3	2	2	1	2016	1	2	2	2	1	1	1	2	16875101017	168751010511006	168751010511	ATORVASTATIN	00781538192	30	TABS	EA	10	MG	19	12	3	3	2	0	0	1	0
16875101	21	1	1134	74	2	50.2	47.45	5703.71	792.194	1	2	3	2	2	1	2016	1	2	2	2	1	1	1	2	16875101012	168751010141002	168751010141	LISINOPRIL	68180051303	30	TABS	EA	5	MG	42	12	3	3	2	0	0	1	0
16875101	21	1	1134	74	2	50.2	47.45	5703.71	792.194	1	2	3	2	2	1	2016	1	2	2	2	1	1	1	2	16875101001	168751010031002	168751010031	METOPROLOL	00378004710	30	TABS	EA	100	MG	47	12	3	3	2	0	0	1	0
16875101	21	1	1134	74	2	50.2	47.45	5703.71	792.194	1	2	3	2	2	1	2016	1	2	2	2	1	1	1	2	16875101013	168751010151002	168751010151	NIFEDIPINE	24979001101	30	TB24	EA	30	MG	48	12	3	3	2	0	0	1	0
16875101	21	1	1134	74	2	50.2	47.45	5703.71	792.194	1	2	3	2	2	1	2016	1	2	2	2	1	1	1	2	16875101014	168751010161001	168751010161	CHLORTHALIDONE	00378022201	30	TABS	EA	25	MG	49	12	3	3	2	0	0	1	0
16875101	21	1	1134	74	2	50.2	47.45	5703.71	792.194	1	2	3	2	2	1	2016	1	2	2	2	1	1	1	2	16875101015	168751010171001	168751010171	ACETAMINOPHEN	00603026332	100	TABS	EA	325	MG	58	12	3	3	2	0	0	1	0
16875101	21	1	1134	74	2	50.2	47.45	5703.71	792.194	1	2	3	2	2	1	2016	1	2	2	2	1	1	1	2	16875101010	168751010121001	168751010121	DOCUSATE	00603015032	60	CAPS	EA	100	MG	95	12	3	3	2	0	0	1	0
16875101	21	1	1134	74	2	50.2	47.45	5703.71	792.194	1	2	3	2	2	1	2016	1	2	2	2	1	1	1	2	16875101006	168751010081001	168751010081	ERGOCALCIFEROL	51991060401	4	CAPS	EA	50000	UNIT	119	12	3	3	2	0	0	1	0
16875101	21	1	1134	74	2	50.2	47.45	5703.71	792.194	1	2	3	2	2	1	2016	1	2	2	2	1	1	1	2	16875101011	168751010131001	168751010131	ASCORBIC ACID	59528031701	30	TAB	TAB	-9	-9	120	12	3	3	2	0	0	1	0
16875101	21	1	1134	74	2	50.2	47.45	5703.71	792.194	1	2	3	2	2	1	2016	1	2	2	2	1	1	1	2	16875101016	168751010181001	168751010181	AMMONIUM LAC	45802041926	400	LOTN	GM	12	%	136	12	3	3	2	0	0	1	0
16875101	21	1	1134	74	2	50.2	47.45	5703.71	792.194	1	2	3	2	2	1	2016	1	2	2	2	1	1	1	2	16875101009	168751010111002	168751010111	OMEPRAZOLE	00781279010	60	CPDR	EA	20	MG	272	12	3	3	2	0	0	1	0
16889101	21	1	1134	65	1	19.44	60.63	13651.4	1537.29	2		1	2	1	1	2016	1	1	2	2	1	1	2	1	16889101005	168891010051001	168891010051	FENOFIBRATE	45802013275	90	TABS	EA	145	MG	19	6	2	3	3	0	0	0	1
16889101	21	1	1134	65	1	19.44	60.63	13651.4	1537.29	2		1	2	1	1	2016	1	1	2	2	1	1	2	1	16889101010	168891010101001	168891010101	ATENOLOL	00781150701	90	TABS	EA	100	MG	47	6	2	3	3	0	0	0	1
16889101	21	1	1134	65	1	19.44	60.63	13651.4	1537.29	2		1	2	1	1	2016	1	1	2	2	1	1	2	1	16889101011	168891010111001	168891010111	FUROSEMIDE	64125011710	90	TABS	EA	40	MG	49	6	2	3	3	0	0	0	1
16889101	21	1	1134	65	1	19.44	60.63	13651.4	1537.29	2		1	2	1	1	2016	1	1	2	2	1	1	2	1	16889101012	168891010121001	168891010121	RIVAROXABAN	50458057830	90	TABS	EA	15	MG	82	6	2	3	3	0	0	0	1
16889101	21	1	1134	65	1	19.44	60.63	13651.4	1537.29	2		1	2	1	1	2016	1	1	2	2	1	1	2	1	16889101006	168891010061001	168891010061	CLOPIDOGREL	47335089413	90	TABS	EA	75	MG	83	6	2	3	3	0	0	0	1
16889101	21	1	1134	65	1	19.44	60.63	13651.4	1537.29	2		1	2	1	1	2016	1	1	2	2	1	1	2	1	16889101008	168891010081001	168891010081	SAXAGLIPTIN	00003421511	90	TABS	EA	5	MG	99	6	2	3	3	0	0	0	1
17173101	21	1	1003	55	2	30.39	59.16	8535.65	795.786	3	2	2	2	3	2	2017	1	1	1	2	1	1	2	1	17173101017	171731011591002	171731011591	ASCORBIC ACID	49884093547	500	GEL	GM	1	%	4	17	3	2	3	0	0	0	1
17173101	21	1	1003	55	2	30.39	59.16	8535.65	795.786	3	2	2	2	3	2	2017	1	1	1	2	1	1	2	1	17173101003	171731011111001	171731011111	HYDROXYCHLOROQUINE	66993005702	60	TABS	EA	200	MG	5	17	3	2	3	0	0	0	1
17173101	21	1	1003	55	2	30.39	59.16	8535.65	795.786	3	2	2	2	3	2	2017	1	1	1	2	1	1	2	1	17173101024	171731011191001	171731011191	ROSUVASTATIN	00378220477	30	TABS	EA	20	MG	19	17	3	2	3	0	0	0	1
17173101	21	1	1003	55	2	30.39	59.16	8535.65	795.786	3	2	2	2	3	2	2017	1	1	1	2	1	1	2	1	17173101008	171731011151001	171731011151	DOXAZOSIN	00378402201	60	TABS	EA	2	MG	43	17	3	2	3	0	0	0	1
17173101	21	1	1003	55	2	30.39	59.16	8535.65	795.786	3	2	2	2	3	2	2017	1	1	1	2	1	1	2	1	17173101018	171731011021001	171731011021	CLONIDINE	00378015210	90	TABS	EA	0.1	MG	44	17	3	2	3	0	0	0	1
17173101	21	1	1003	55	2	30.39	59.16	8535.65	795.786	3	2	2	2	3	2	2017	1	1	1	2	1	1	2	1	17173101006	171731011141001	171731011141	NEBIVOLOL	00456140530	60	TABS	EA	5	MG	47	17	3	2	3	0	0	0	1
17173101	21	1	1003	55	2	30.39	59.16	8535.65	795.786	3	2	2	2	3	2	2017	1	1	1	2	1	1	2	1	17173101027	171731011061001	171731011061	AMLODIPINE	69097012805	30	TABS	EA	10	MG	48	17	3	2	3	0	0	0	1
17173101	21	1	1003	55	2	30.39	59.16	8535.65	795.786	3	2	2	2	3	2	2017	1	1	1	2	1	1	2	1	17173101025	171731011051001	171731011051	SPIRONOLACTONE	53746051401	60	TABS	EA	50	MG	49	17	3	2	3	0	0	0	1
17173101	21	1	1003	55	2	30.39	59.16	8535.65	795.786	3	2	2	2	3	2	2017	1	1	1	2	1	1	2	1	17173101005	171731011001001	171731011001	LOSARTAN	43547036209	90	TABS	EA	100	MG	56	17	3	2	3	0	0	0	1
17173101	21	1	1003	55	2	30.39	59.16	8535.65	795.786	3	2	2	2	3	2	2017	1	1	1	2	1	1	2	1	17173101013	171731011571001	171731011571	MELOXICAM	69097015907	30	TABS	EA	15	MG	58	17	3	2	3	0	0	0	1
17173101	21	1	1003	55	2	30.39	59.16	8535.65	795.786	3	2	2	2	3	2	2017	1	1	1	2	1	1	2	1	17173101001	171731010981001	171731010981	INSULIN LISPRO	00002879959	15	SOPN	ML	100	UNIT/ML	99	17	3	2	3	0	0	0	1
17173101	21	1	1003	55	2	30.39	59.16	8535.65	795.786	3	2	2	2	3	2	2017	1	1	1	2	1	1	2	1	17173101023	171731011131001	171731011131	MYCOPHENOLATE	00054016625	60	TABS	EA	500	MG	104	17	3	2	3	0	0	0	1
17173101	21	1	1003	55	2	30.39	59.16	8535.65	795.786	3	2	2	2	3	2	2017	1	1	1	2	1	1	2	1	17173101026	171731011701002	171731011701	POTASSIUM CHLORIDE	00074302313	90	TBCR	EA	20	MEQ	117	17	3	2	3	0	0	0	1
17173101	21	1	1003	55	2	30.39	59.16	8535.65	795.786	3	2	2	2	3	2	2017	1	1	1	2	1	1	2	1	17173101016	171731011581001	171731011581	ERGOCALCIFEROL	69452015120	12	CAPS	EA	50000	UNIT	119	17	3	2	3	0	0	0	1
17173101	21	1	1003	55	2	30.39	59.16	8535.65	795.786	3	2	2	2	3	2	2017	1	1	1	2	1	1	2	1	17173101012	171731011561002	171731011561	LIDOCAINE	00378905593	30	PTCH	EA	5	%	136	17	3	2	3	0	0	0	1
17173101	21	1	1003	55	2	30.39	59.16	8535.65	795.786	3	2	2	2	3	2	2017	1	1	1	2	1	1	2	1	17173101020	171731011491001	171731011491	PREDNISOLONE	61314063715	15	SUSP	ML	1	%	147	17	3	2	3	0	0	0	1
17192102	21	2	1129	75	1	21.48	50.85	7871.56	882.291	3	1	1	1	1	1	2016	1	2	2	1	1	2	2	2	17192102002	171921020081001	171921020081	SIMVASTATIN	68180047903	90	TABS	EA	20	MG	19	4	1	3	2	0	0	0	1
17192102	21	2	1129	75	1	21.48	50.85	7871.56	882.291	3	1	1	1	1	1	2016	1	2	2	1	1	2	2	2	17192102006	171921020231001	171921020231	LISINOPRIL	68180051703	90	TABS	EA	40	MG	42	4	1	3	2	0	0	0	1
17192102	21	2	1129	76	1	23.61	53.73	7331.28	853.404	3	2	1	1	1	1	2017	1	2	2	1	1	2	2	2	17192102006	171921020571001	171921020571	LISINOPRIL	68180051703	90	TABS	EA	40	MG	42	5	2	3	3	0	0	0	1
17192102	21	2	1129	75	1	21.48	50.85	7871.56	882.291	3	1	1	1	1	1	2016	1	2	2	1	1	2	2	2	17192102004	171921020091001	171921020091	DOXAZOSIN	60505009601	90	TABS	EA	8	MG	43	4	1	3	2	0	0	0	1
17192102	21	2	1129	76	1	23.61	53.73	7331.28	853.404	3	2	1	1	1	1	2017	1	2	2	1	1	2	2	2	17192102009	171921020591001	171921020591	TAMSULOSIN	68382013210	90	CAPS	EA	0.4	MG	43	5	2	3	3	0	0	0	1
17192102	21	2	1129	75	1	21.48	50.85	7871.56	882.291	3	1	1	1	1	1	2016	1	2	2	1	1	2	2	2	17192102005	171921020221001	171921020221	ATENOLOL	00378023110	90	TABS	EA	50	MG	47	4	1	3	2	0	0	0	1
17192102	21	2	1129	76	1	23.61	53.73	7331.28	853.404	3	2	1	1	1	1	2017	1	2	2	1	1	2	2	2	17192102005	171921020561001	171921020561	ATENOLOL	00378023110	90	TABS	EA	50	MG	47	5	2	3	3	0	0	0	1
17192102	21	2	1129	75	1	21.48	50.85	7871.56	882.291	3	1	1	1	1	1	2016	1	2	2	1	1	2	2	2	17192102007	171921020391002	171921020391	AMLODIPINE	29300024310	90	TABS	EA	10	MG	48	4	1	3	2	0	0	0	1
17192102	21	2	1129	76	1	23.61	53.73	7331.28	853.404	3	2	1	1	1	1	2017	1	2	2	1	1	2	2	2	17192102007	171921020581001	171921020581	AMLODIPINE	29300024310	90	TABS	EA	10	MG	48	5	2	3	3	0	0	0	1
17192102	21	2	1129	76	1	23.61	53.73	7331.28	853.404	3	2	1	1	1	1	2017	1	2	2	1	1	2	2	2	17192102008	171921020551001	171921020551	LEVOTHYROXINE	00378180010	90	TABS	EA	25	MCG	103	5	2	3	3	0	0	0	1
17214101	21	2	1153	59	1	16.1	50.26	8935.61	972.072	4	2	1	1	1	2	2017	1	1	1	2	1	1	2	1	17214101001	172141010471003	172141010471	AZITHROMYCIN	50111078751	6	TABS	EA	250	MG	11	9	2	2	3	0	0	0	1
17214101	21	2	1153	59	1	16.1	50.26	8935.61	972.072	4	2	1	1	1	2	2017	1	1	1	2	1	1	2	1	17214101018	172141019185001	172141019185	CIPROFLOXACN	55111012601	20	TABS	EA	250	MG	14	9	2	2	3	0	0	0	1
17214101	21	2	1153	59	1	16.1	50.26	8935.61	972.072	4	2	1	1	1	2	2017	1	1	1	2	1	1	2	1	17214101003	172141010491001	172141010491	ATORVASTATIN	59762015701	90	TABS	EA	40	MG	19	9	2	2	3	0	0	0	1
17214101	21	2	1153	59	1	16.1	50.26	8935.61	972.072	4	2	1	1	1	2	2017	1	1	1	2	1	1	2	1	17214101013	172141010531001	172141010531	HYDRALAZINE	31722052201	90	TABS	EA	100	MG	53	9	2	2	3	0	0	0	1
17214101	21	2	1153	59	1	16.1	50.26	8935.61	972.072	4	2	1	1	1	2	2017	1	1	1	2	1	1	2	1	17214101004	172141010501001	172141010501	HYDROCHLOROTHIAZIDE-LOSARTAN	68180021606	30	TABS	EA	-9	-9	55	9	2	2	3	0	0	0	1
17214101	21	2	1153	59	1	16.1	50.26	8935.61	972.072	4	2	1	1	1	2	2017	1	1	1	2	1	1	2	1	17214101017	172141019175001	172141019175	TRAMADOL	57664037718	60	TABS	EA	50	MG	58	9	2	2	3	0	0	0	1
17214101	21	2	1153	59	1	16.1	50.26	8935.61	972.072	4	2	1	1	1	2	2017	1	1	1	2	1	1	2	1	17214101002	172141010481001	172141010481	GABAPENTIN	69097081407	90	CAPS	EA	300	MG	64	9	2	2	3	0	0	0	1
17214101	21	2	1153	59	1	16.1	50.26	8935.61	972.072	4	2	1	1	1	2	2017	1	1	1	2	1	1	2	1	17214101014	172141010541001	172141010541	ONDANSETRON	45963053830	9	TABS	EA	4	MG	65	9	2	2	3	0	0	0	1
17214101	21	2	1153	59	1	16.1	50.26	8935.61	972.072	4	2	1	1	1	2	2017	1	1	1	2	1	1	2	1	17214101011	172141010441001	172141010441	TICAGRELOR	00186077760	60	TABS	EA	90	MG	83	9	2	2	3	0	0	0	1
17214101	21	2	1153	59	1	16.1	50.26	8935.61	972.072	4	2	1	1	1	2	2017	1	1	1	2	1	1	2	1	17214101006	172141010511001	172141010511	PIOGLITAZONE	16729002115	30	TABS	EA	30	MG	99	9	2	2	3	0	0	0	1
17214101	21	2	1153	59	1	16.1	50.26	8935.61	972.072	4	2	1	1	1	2	2017	1	1	1	2	1	1	2	1	17214101007	172141010521001	172141010521	NORTRIPTYLINE	51862001610	90	CAPS	EA	25	MG	249	9	2	2	3	0	0	0	1
17234102	15	2	1119	60	2	23.6	48.59	17352.1	2336.8	1	1	1	1	3	1	2010	1	1	1	1	1	1	2	1	17234102003	172341020091001	172341020091	EZETIMIBE-SIMVASTATIN	66582031531	30	TABS	TAB	-9	-9	19	12	3	2	3	0	0	0	0
17234102	15	2	1119	61	2	24.69	40.67	16783.8	1411.01	1	1	1	1	2	1	2011	1	1	1	1	1	1	2	1	17234102003	172341021131004	172341021131	EZETIMIBE-SIMVASTATIN	66582031531	30	TABS	TAB	-9	-9	19	12	3	2	3	0	0	0	0
17234102	15	2	1119	60	2	23.6	48.59	17352.1	2336.8	1	1	1	1	3	1	2010	1	1	1	1	1	1	2	1	17234102007	172341020131001	172341020131	ISOSORBIDE MONONITRATE	62175012837	30	TB24	TAB	30	MG	45	12	3	2	3	0	0	0	0
17234102	15	2	1119	61	2	24.69	40.67	16783.8	1411.01	1	1	1	1	2	1	2011	1	1	1	1	1	1	2	1	17234102007	172341021061001	172341021061	ISOSORBIDE MONONITRATE	62175011937	30	TB24	TAB	60	MG	45	12	3	2	3	0	0	0	0
17234102	15	2	1119	61	2	24.69	40.67	16783.8	1411.01	1	1	1	1	2	1	2011	1	1	1	1	1	1	2	1	17234102015	172341021121004	172341021121	CARVEDILOL	00093729501	60	TABS	TAB	12.5	MG	47	12	3	2	3	0	0	0	0
17234102	15	2	1119	60	2	23.6	48.59	17352.1	2336.8	1	1	1	1	3	1	2010	1	1	1	1	1	1	2	1	17234102002	172341020081001	172341020081	LABETALOL	00185001001	60	TABS	TAB	100	MG	47	12	3	2	3	0	0	0	0
17234102	15	2	1119	60	2	23.6	48.59	17352.1	2336.8	1	1	1	1	3	1	2010	1	1	1	1	1	1	2	1	17234102001	172341020071001	172341020071	NIFEDIPINE	00093081901	30	TB24	TAB	30	MG	48	12	3	2	3	0	0	0	0
17234102	15	2	1119	61	2	24.69	40.67	16783.8	1411.01	1	1	1	1	2	1	2011	1	1	1	1	1	1	2	1	17234102001	172341021321001	172341021321	NIFEDIPINE	00093081901	30	TB24	TAB	30	MG	48	12	3	2	3	0	0	0	0
17234102	15	2	1119	60	2	23.6	48.59	17352.1	2336.8	1	1	1	1	3	1	2010	1	1	1	1	1	1	2	1	17234102011	172341020301003	172341020301	FUROSEMIDE	63304062410	90	TABS	TAB	20	MG	49	12	3	2	3	0	0	0	0
17234102	15	2	1119	61	2	24.69	40.67	16783.8	1411.01	1	1	1	1	2	1	2011	1	1	1	1	1	1	2	1	17234102011	172341021081002	172341021081	FUROSEMIDE	63304062410	90	TABS	TAB	20	MG	49	12	3	2	3	0	0	0	0
17234102	15	2	1119	60	2	23.6	48.59	17352.1	2336.8	1	1	1	1	3	1	2010	1	1	1	1	1	1	2	1	17234102006	172341020121001	172341020121	IRBESARTAN	00087277332	30	TABS	TAB	300	MG	56	12	3	2	3	0	0	0	0
17234102	15	2	1119	61	2	24.69	40.67	16783.8	1411.01	1	1	1	1	2	1	2011	1	1	1	1	1	1	2	1	17234102012	172341021091002	172341021091	IRBESARTAN	00087277132	30	TABS	TAB	75	MG	56	12	3	2	3	0	0	0	0
17234102	15	2	1119	61	2	24.69	40.67	16783.8	1411.01	1	1	1	1	2	1	2011	1	1	1	1	1	1	2	1	17234102017	172341021441003	172341021441	OXYCODONE	59011041510	60	TB12	TAB	15	MG	58	12	3	2	3	0	0	0	0
17234102	15	2	1119	60	2	23.6	48.59	17352.1	2336.8	1	1	1	1	3	1	2010	1	1	1	1	1	1	2	1	17234102010	172341020161001	172341020161	GABAPENTIN	00228266511	60	CAPS	CAPS	100	MG	64	12	3	2	3	0	0	0	0
17234102	15	2	1119	60	2	23.6	48.59	17352.1	2336.8	1	1	1	1	3	1	2010	1	1	1	1	1	1	2	1	17234102013	172341020321004	172341020321	CYCLOBENZAPRINE	63459070060	30	CP24	CAPS	15	MG	73	12	3	2	3	0	0	0	0
17234102	15	2	1119	61	2	24.69	40.67	16783.8	1411.01	1	1	1	1	2	1	2011	1	1	1	1	1	1	2	1	17234102013	172341021101002	172341021101	CYCLOBENZAPRINE	63459070060	30	CP24	CAPS	15	MG	73	12	3	2	3	0	0	0	0
17234102	15	2	1119	60	2	23.6	48.59	17352.1	2336.8	1	1	1	1	3	1	2010	1	1	1	1	1	1	2	1	17234102004	172341020101001	172341020101	CLOPIDOGREL	63653117101	30	TABS	TAB	75	MG	83	12	3	2	3	0	0	0	0
17234102	15	2	1119	61	2	24.69	40.67	16783.8	1411.01	1	1	1	1	2	1	2011	1	1	1	1	1	1	2	1	17234102004	172341021141004	172341021141	CLOPIDOGREL	63653117101	30	TABS	TAB	75	MG	83	12	3	2	3	0	0	0	0
17234102	15	2	1119	61	2	24.69	40.67	16783.8	1411.01	1	1	1	1	2	1	2011	1	1	1	1	1	1	2	1	17234102022	172341021711001	172341021711	DOCUSATE	00603015021	90	CAPS	CAPS	100	MG	95	12	3	2	3	0	0	0	0
17234102	15	2	1119	60	2	23.6	48.59	17352.1	2336.8	1	1	1	1	3	1	2010	1	1	1	1	1	1	2	1	17234102009	172341020151001	172341020151	INSULIN GLARGINE	00088222060	30	SOLN	ML	100	UNIT/ML	99	12	3	2	3	0	0	0	0
17234102	15	2	1119	61	2	24.69	40.67	16783.8	1411.01	1	1	1	1	2	1	2011	1	1	1	1	1	1	2	1	17234102009	172341021071003	172341021071	INSULIN GLARGINE	00088221905	30	SOLN	ML	100	UNIT/ML	99	12	3	2	3	0	0	0	0
17234102	15	2	1119	60	2	23.6	48.59	17352.1	2336.8	1	1	1	1	3	1	2010	1	1	1	1	1	1	2	1	17234102014	172341020331003	172341020331	DOXERCALCIFEROL	58468012001	30	CAPS	CAPS	0.5	MCG	119	12	3	2	3	0	0	0	0
17234102	15	2	1119	61	2	24.69	40.67	16783.8	1411.01	1	1	1	1	2	1	2011	1	1	1	1	1	1	2	1	17234102020	172341021691001	172341021691	ERGOCALCIFEROL	50111099001	9	CAPS	CAPS	50000	UNIT	119	12	3	2	3	0	0	0	0
17234102	15	2	1119	60	2	23.6	48.59	17352.1	2336.8	1	1	1	1	3	1	2010	1	1	1	1	1	1	2	1	17234102008	172341020141001	172341020141	TRAZODONE	50111043301	90	TABS	TAB	50	MG	249	12	3	2	3	0	0	0	0
17234102	15	2	1119	61	2	24.69	40.67	16783.8	1411.01	1	1	1	1	2	1	2011	1	1	1	1	1	1	2	1	17234102008	172341021161004	172341021161	TRAZODONE	50111043301	90	TABS	TAB	50	MG	249	12	3	2	3	0	0	0	0
17234102	15	2	1119	60	2	23.6	48.59	17352.1	2336.8	1	1	1	1	3	1	2010	1	1	1	1	1	1	2	1	17234102005	172341020111001	172341020111	PANTOPRAZOLE	00093001298	30	TBEC	TAB	40	MG	272	12	3	2	3	0	0	0	0
17234102	15	2	1119	61	2	24.69	40.67	16783.8	1411.01	1	1	1	1	2	1	2011	1	1	1	1	1	1	2	1	17234102005	172341021151004	172341021151	PANTOPRAZOLE	62175018146	30	TBEC	TAB	40	MG	272	12	3	2	3	0	0	0	0
17421101	15	1	1003	61	2	38.95	44.18	7199.43	770.979	3	2	2	2	1	1	2011	1	1	1	1	1	1	2	1	17421101015	174211010991001	174211010991	AMOXICILLIN	00781261305	30	CAPS	CAPS	500	MG	13	14	3	2	3	0	0	1	0
17421101	15	1	1003	60	2	47.89	37.02	6321.19	506.327	3	2	2	2	2	1	2010	1	1	1	1	1	1	2	1	17421101007	174211010231003	174211010231	FENOFIBRATE	00074612390	30	TABS	TAB	145	MG	19	9	2	2	3	0	1	1	0
17421101	15	1	1003	61	2	38.95	44.18	7199.43	770.979	3	2	2	2	1	1	2011	1	1	1	1	1	1	2	1	17421101014	174211010941001	174211010941	FENOFIBRATE	00074918990	90	CPDR	TAB	135	MG	19	14	3	2	3	0	0	1	0
17421101	15	1	1003	61	2	38.95	44.18	7199.43	770.979	3	2	2	2	1	1	2011	1	1	1	1	1	1	2	1	17421101025	174211011401003	174211011401	DOXAZOSIN	00093812201	30	TABS	TAB	4	MG	43	14	3	2	3	0	0	1	0
17421101	15	1	1003	60	2	47.89	37.02	6321.19	506.327	3	2	2	2	2	1	2010	1	1	1	1	1	1	2	1	17421101004	174211010201003	174211010201	CARVEDILOL	00093729601	60	TABS	TAB	25	MG	47	9	2	2	3	0	1	1	0
17421101	15	1	1003	61	2	38.95	44.18	7199.43	770.979	3	2	2	2	1	1	2011	1	1	1	1	1	1	2	1	17421101004	174211010901001	174211010901	CARVEDILOL	68462016501	180	TAB	-9	25	MG	47	14	3	2	3	0	0	1	0
17421101	15	1	1003	61	2	38.95	44.18	7199.43	770.979	3	2	2	2	1	1	2011	1	1	1	1	1	1	2	1	17421101013	174211010871001	174211010871	AMLODIPINE	00378520977	30	TABS	TAB	5	MG	48	14	3	2	3	0	0	1	0
17421101	15	1	1003	60	2	47.89	37.02	6321.19	506.327	3	2	2	2	2	1	2010	1	1	1	1	1	1	2	1	17421101005	174211010211003	174211010211	FUROSEMIDE	00378021610	30	TABS	TAB	40	MG	49	9	2	2	3	0	1	1	0
17421101	15	1	1003	61	2	38.95	44.18	7199.43	770.979	3	2	2	2	1	1	2011	1	1	1	1	1	1	2	1	17421101005	174211010911002	174211010911	FUROSEMIDE	00172290760	90	TABS	TAB	40	MG	49	14	3	2	3	0	0	1	0
17421101	15	1	1003	61	2	38.95	44.18	7199.43	770.979	3	2	2	2	1	1	2011	1	1	1	1	1	1	2	1	17421101026	174211011411003	174211011411	ALPRAZOLAM	00228202750	30	TAB	TAB	0.25	MG	67	14	3	2	3	0	0	1	0
17421101	15	1	1003	60	2	47.89	37.02	6321.19	506.327	3	2	2	2	2	1	2010	1	1	1	1	1	1	2	1	17421101011	174211010271003	174211010271	CLOPIDOGREL	63653117106	30	TABS	TAB	75	MG	83	9	2	2	3	0	1	1	0
17421101	15	1	1003	61	2	38.95	44.18	7199.43	770.979	3	2	2	2	1	1	2011	1	1	1	1	1	1	2	1	17421101011	174211010931002	174211010931	CLOPIDOGREL	63653117106	90	TABS	TAB	75	MG	83	14	3	2	3	0	0	1	0
17421101	15	1	1003	61	2	38.95	44.18	7199.43	770.979	3	2	2	2	1	1	2011	1	1	1	1	1	1	2	1	17421101020	174211011351003	174211011351	DOCUSATE	00904788980	60	CAPS	CAPS	100	MG	95	14	3	2	3	0	0	1	0
17421101	15	1	1003	61	2	38.95	44.18	7199.43	770.979	3	2	2	2	1	1	2011	1	1	1	1	1	1	2	1	17421101027	174211011421004	174211011421	POTASSIUM CHLORIDE	00603153658	473	LIQD	ML	20	%	117	14	3	2	3	0	0	1	0
17421101	15	1	1003	60	2	47.89	37.02	6321.19	506.327	3	2	2	2	2	1	2010	1	1	1	1	1	1	2	1	17421101003	174211010191003	174211010191	ERGOCALCIFEROL	50111099001	2	CAPS	CAPS	50000	UNIT	119	9	2	2	3	0	1	1	0
17421101	15	1	1003	61	2	38.95	44.18	7199.43	770.979	3	2	2	2	1	1	2011	1	1	1	1	1	1	2	1	17421101003	174211010891002	174211010891	ERGOCALCIFEROL	50111099001	12	CAPS	CAPS	50000	UNIT	119	14	3	2	3	0	0	1	0
17421101	15	1	1003	60	2	47.89	37.02	6321.19	506.327	3	2	2	2	2	1	2010	1	1	1	1	1	1	2	1	17421101006	174211010221003	174211010221	MULTIVITAMIN	00256018504	30	CAPS	CAPS	-9	-9	120	9	2	2	3	0	1	1	0
17421101	15	1	1003	60	2	47.89	37.02	6321.19	506.327	3	2	2	2	2	1	2010	1	1	1	1	1	1	2	1	17421101009	174211010251003	174211010251	ALLOPURINOL	00603211521	30	TABS	TAB	100	MG	194	9	2	2	3	0	1	1	0
17421101	15	1	1003	61	2	38.95	44.18	7199.43	770.979	3	2	2	2	1	1	2011	1	1	1	1	1	1	2	1	17421101009	174211010861002	174211010861	ALLOPURINOL	00904626661	90	TAB	-9	100	MG	194	14	3	2	3	0	0	1	0
17421101	15	1	1003	60	2	47.89	37.02	6321.19	506.327	3	2	2	2	2	1	2010	1	1	1	1	1	1	2	1	17421101001	174211010171003	174211010171	OMEGA 3	00173078302	120	CAPS	CAPS	-9	-9	219	9	2	2	3	0	1	1	0
17421101	15	1	1003	61	2	38.95	44.18	7199.43	770.979	3	2	2	2	1	1	2011	1	1	1	1	1	1	2	1	17421101001	174211010831002	174211010831	OMEGA 3	00173078302	120	CAPS	CAPS	-9	-9	219	14	3	2	3	0	0	1	0
17421101	15	1	1003	60	2	47.89	37.02	6321.19	506.327	3	2	2	2	2	1	2010	1	1	1	1	1	1	2	1	17421101010	174211010261003	174211010261	ESOMEPRAZOLE	00186504031	30	CPDR	CAPS	40	MG	272	9	2	2	3	0	1	1	0
17421101	15	1	1003	61	2	38.95	44.18	7199.43	770.979	3	2	2	2	1	1	2011	1	1	1	1	1	1	2	1	17421101010	174211010921001	174211010921	ESOMEPRAZOLE	00186504031	21	CAP	CAPS	40	MG	272	14	3	2	3	0	0	1	0
17488101	15	1	1098	58	2	29.78	53.33	7583.91	695.213	3	2	2	2	1	1	2010	1	2	2	2	1	2	2	1	17488101003	174881010151001	174881010151	CARVEDILOL	00093005101	60	TABS	TAB	3.125	MG	47	6	2	2	2	0	0	0	1
17488101	15	1	1098	59	2	41.42	43.05	7416.36	760.036	3	1	2	2	1	1	2011	1	2	2	2	1	2	2	1	17488101003	174881011741001	174881011741	CARVEDILOL	00378363101	60	TAB	TAB	3.125	MG	47	5	2	2	2	0	0	1	0
17488101	15	1	1098	59	2	41.42	43.05	7416.36	760.036	3	1	2	2	1	1	2011	1	2	2	2	1	2	2	1	17488101009	174881011721002	174881011721	ACETAMINOPHEN-HYDROCODONE	00406035705	60	TAB	TAB	5/500	MG	58	5	2	2	2	0	0	1	0
17488101	15	1	1098	58	2	29.78	53.33	7583.91	695.213	3	2	2	2	1	1	2010	1	2	2	2	1	2	2	1	17488101006	174881010161001	174881010161	SODIUM BICARBONATE	00677013110	180	TABS	TAB	650	MG	88	6	2	2	2	0	0	0	1
17488101	15	1	1098	59	2	41.42	43.05	7416.36	760.036	3	1	2	2	1	1	2011	1	2	2	2	1	2	2	1	17488101006	174881011751001	174881011751	SODIUM BICARBONATE	00536454410	60	TAB	TAB	650	MG	88	5	2	2	2	0	0	1	0
17488101	15	1	1098	58	2	29.78	53.33	7583.91	695.213	3	2	2	2	1	1	2010	1	2	2	2	1	2	2	1	17488101007	174881010171001	174881010171	CALCIUM ACETATE	00054008826	180	CAPS	TAB	667	MG	117	6	2	2	2	0	0	0	1
17488101	15	1	1098	59	2	41.42	43.05	7416.36	760.036	3	1	2	2	1	1	2011	1	2	2	2	1	2	2	1	17488101007	174881011761001	174881011761	CALCIUM ACETATE	00781267202	180	CAP	CAPS	667	MG	117	5	2	2	2	0	0	1	0
17488101	15	1	1098	59	2	41.42	43.05	7416.36	760.036	3	1	2	2	1	1	2011	1	2	2	2	1	2	2	1	17488101010	174881011791002	174881011791	CALCITRIOL	00093065801	60	CAP	CAPS	0.5	MCG	119	5	2	2	2	0	0	1	0
17488101	15	1	1098	58	2	29.78	53.33	7583.91	695.213	3	2	2	2	1	1	2010	1	2	2	2	1	2	2	1	17488101001	174881010131001	174881010131	CHLORPHENIRAMINE	60258041516	120	SYP	ML	-9	-9	132	6	2	2	2	0	0	0	1
17488101	15	1	1098	58	2	29.78	53.33	7583.91	695.213	3	2	2	2	1	1	2010	1	2	2	2	1	2	2	1	17488101008	174881010811001	174881010811	NEOMYCIN / POLYMYXIN B / HYDROCORTISONE	61314064511	10	SUS	ML	1	%	148	6	2	2	2	0	0	0	1
17516103	15	2	1075	52	2	32.3	30.35	5322.85	527.971	4	2	3	1	1	1	2010	1	2	2	2	1	1	2	1	17516103003	175161030241001	175161030241	CEPHALEXIN	42043014105	40	CAPS	CAPS	500	MG	9	12	3	2	3	0	0	1	0
17516103	15	2	1075	53	2	23.04	35.12	5134.37	591.853	4	2	3	1	1	1	2011	1	2	2	2	1	1	2	1	17516103028	175161033631001	175161033631	PRAVASTATIN	00093720298	30	TABS	TAB	40	MG	19	13	3	2	3	0	0	0	0
17516103	15	2	1075	52	2	32.3	30.35	5322.85	527.971	4	2	3	1	1	1	2010	1	2	2	2	1	1	2	1	17516103011	175161030321001	175161030321	LISINOPRIL	00172376170	30	TABS	TAB	40	MG	42	12	3	2	3	0	0	1	0
17516103	15	2	1075	53	2	23.04	35.12	5134.37	591.853	4	2	3	1	1	1	2011	1	2	2	2	1	1	2	1	17516103011	175161033021003	175161033021	LISINOPRIL	00603421428	30	TABS	TAB	40	MG	42	13	3	2	3	0	0	0	0
17516103	15	2	1075	52	2	32.3	30.35	5322.85	527.971	4	2	3	1	1	1	2010	1	2	2	2	1	1	2	1	17516103009	175161030301002	175161030301	CLONIDINE	00378015210	90	TABS	TAB	0.1	MG	44	12	3	2	3	0	0	1	0
17516103	15	2	1075	53	2	23.04	35.12	5134.37	591.853	4	2	3	1	1	1	2011	1	2	2	2	1	1	2	1	17516103009	175161031811001	175161031811	CLONIDINE	43353066160	90	TAB	-9	0.2	MG	44	13	3	2	3	0	0	0	0
17516103	15	2	1075	52	2	32.3	30.35	5322.85	527.971	4	2	3	1	1	1	2010	1	2	2	2	1	1	2	1	17516103020	175161031841001	175161031841	LABETALOL	00172436460	60	TABS	TAB	100	MG	47	12	3	2	3	0	0	1	0
17516103	15	2	1075	53	2	23.04	35.12	5134.37	591.853	4	2	3	1	1	1	2011	1	2	2	2	1	1	2	1	17516103020	175161031841001	175161031841	LABETALOL	00185001001	100	TABS	TAB	100	MG	47	13	3	2	3	0	0	0	0
17516103	15	2	1075	52	2	32.3	30.35	5322.85	527.971	4	2	3	1	1	1	2010	1	2	2	2	1	1	2	1	17516103006	175161030271002	175161030271	AMLODIPINE	00378521077	30	TAB	OTHER	10	MG	48	12	3	2	3	0	0	1	0
17516103	15	2	1075	53	2	23.04	35.12	5134.37	591.853	4	2	3	1	1	1	2011	1	2	2	2	1	1	2	1	17516103024	175161031881001	175161031881	NIFEDIPINE	00093517301	120	TB24	TAB	60	MG	48	13	3	2	3	0	0	0	0
17516103	15	2	1075	53	2	23.04	35.12	5134.37	591.853	4	2	3	1	1	1	2011	1	2	2	2	1	1	2	1	17516103026	175161033111002	175161033111	FUROSEMIDE	00054429931	60	TABS	TAB	40	MG	49	13	3	2	3	0	0	0	0
17516103	15	2	1075	53	2	23.04	35.12	5134.37	591.853	4	2	3	1	1	1	2011	1	2	2	2	1	1	2	1	17516103029	175161033641001	175161033641	MINOXIDIL	00591564201	60	TABS	TAB	2.5	MG	53	13	3	2	3	0	0	0	0
17516103	15	2	1075	53	2	23.04	35.12	5134.37	591.853	4	2	3	1	1	1	2011	1	2	2	2	1	1	2	1	17516103025	175161031891001	175161031891	TELMISARTAN	35356029830	30	TAB	-9	80	MG	56	13	3	2	3	0	0	0	0
17516103	15	2	1075	52	2	32.3	30.35	5322.85	527.971	4	2	3	1	1	1	2010	1	2	2	2	1	1	2	1	17516103016	175161030801001	175161030801	ACETAMINOPHEN-HYDROCODONE	00591034905	84	TABS	TAB	-9	-9	58	12	3	2	3	0	0	1	0
17516103	15	2	1075	53	2	23.04	35.12	5134.37	591.853	4	2	3	1	1	1	2011	1	2	2	2	1	1	2	1	17516103022	175161033071003	175161033071	ASPIRIN	45802064287	120	TAB	-9	81	MG	58	13	3	2	3	0	0	0	0
17516103	15	2	1075	52	2	32.3	30.35	5322.85	527.971	4	2	3	1	1	1	2010	1	2	2	2	1	1	2	1	17516103005	175161030261001	175161030261	ONDANSETRON	00378034493	60	TABS	TAB	8	MG	65	12	3	2	3	0	0	1	0
17516103	15	2	1075	53	2	23.04	35.12	5134.37	591.853	4	2	3	1	1	1	2011	1	2	2	2	1	1	2	1	17516103005	175161031801001	175161031801	ONDANSETRON	68462010630	12	TAB	TAB	8	MG	65	13	3	2	3	0	0	0	0
17516103	15	2	1075	52	2	32.3	30.35	5322.85	527.971	4	2	3	1	1	1	2010	1	2	2	2	1	1	2	1	17516103010	175161030311001	175161030311	ZOLPIDEM	13668000710	30	TABS	TAB	5	MG	67	12	3	2	3	0	0	1	0
17516103	15	2	1075	53	2	23.04	35.12	5134.37	591.853	4	2	3	1	1	1	2011	1	2	2	2	1	1	2	1	17516103021	175161031851002	175161031851	ZOLPIDEM	52959088020	30	TAB	-9	10	MG	67	13	3	2	3	0	0	0	0
17516103	15	2	1075	52	2	32.3	30.35	5322.85	527.971	4	2	3	1	1	1	2010	1	2	2	2	1	1	2	1	17516103013	175161030771001	175161030771	WARFARIN	51672403001	30	TABS	TAB	3	MG	82	12	3	2	3	0	0	1	0
17516103	15	2	1075	52	2	32.3	30.35	5322.85	527.971	4	2	3	1	1	1	2010	1	2	2	2	1	1	2	1	17516103015	175161030791001	175161030791	DOCUSATE	00603014521	30	CAPS	CAPS	100	MG	95	12	3	2	3	0	0	1	0
17516103	15	2	1075	52	2	32.3	30.35	5322.85	527.971	4	2	3	1	1	1	2010	1	2	2	2	1	1	2	1	17516103001	175161030221003	175161030221	INSULIN GLARGINE	00088222033	20	SOLN	ML	100	UNIT/ML	99	12	3	2	3	0	0	1	0
17516103	15	2	1075	53	2	23.04	35.12	5134.37	591.853	4	2	3	1	1	1	2011	1	2	2	2	1	1	2	1	17516103001	175161031791003	175161031791	INSULIN ISOPHANE	00169183411	60	SUSP	ML	100	UNIT/ML	99	13	3	2	3	0	0	0	0
17516103	15	2	1075	52	2	32.3	30.35	5322.85	527.971	4	2	3	1	1	1	2010	1	2	2	2	1	1	2	1	17516103004	175161030251002	175161030251	SEVELAMER	58468013001	180	TABS	TAB	800	MG	107	12	3	2	3	0	0	1	0
17516103	15	2	1075	53	2	23.04	35.12	5134.37	591.853	4	2	3	1	1	1	2011	1	2	2	2	1	1	2	1	17516103018	175161031821001	175161031821	SEVELAMER	58468013001	180	TABS	TAB	800	MG	107	13	3	2	3	0	0	0	0
17516103	15	2	1075	53	2	23.04	35.12	5134.37	591.853	4	2	3	1	1	1	2011	1	2	2	2	1	1	2	1	17516103027	175161033621001	175161033621	FOLIC ACID	00143971710	30	TABS	TAB	1	MG	119	13	3	2	3	0	0	0	0
17516103	15	2	1075	52	2	32.3	30.35	5322.85	527.971	4	2	3	1	1	1	2010	1	2	2	2	1	1	2	1	17516103007	175161030281001	175161030281	ASCORBIC ACID	00536730001	30	TABS	TAB	-9	-9	120	12	3	2	3	0	0	1	0
17516103	15	2	1075	53	2	23.04	35.12	5134.37	591.853	4	2	3	1	1	1	2011	1	2	2	2	1	1	2	1	17516103023	175161031871001	175161031871	MULTIVITAMIN	60258016001	30	TABS	TAB	-9	-9	120	13	3	2	3	0	0	0	0
17516103	15	2	1075	52	2	32.3	30.35	5322.85	527.971	4	2	3	1	1	1	2010	1	2	2	2	1	1	2	1	17516103019	175161031831001	175161031831	CITALOPRAM	54458098010	30	TAB	OTHER	20	MG	249	12	3	2	3	0	0	1	0
17516103	15	2	1075	53	2	23.04	35.12	5134.37	591.853	4	2	3	1	1	1	2011	1	2	2	2	1	1	2	1	17516103019	175161033041001	175161033041	CITALOPRAM	65162005310	30	TABS	TAB	20	MG	249	13	3	2	3	0	0	0	0
17516103	15	2	1075	52	2	32.3	30.35	5322.85	527.971	4	2	3	1	1	1	2010	1	2	2	2	1	1	2	1	17516103014	175161030781001	175161030781	OMEPRAZOLE	00378615010	60	CPDR	CAPS	20	MG	272	12	3	2	3	0	0	1	0
17516103	15	2	1075	53	2	23.04	35.12	5134.37	591.853	4	2	3	1	1	1	2011	1	2	2	2	1	1	2	1	17516103014	175161033031001	175161033031	OMEPRAZOLE	60505006500	30	CAP-Capsule	-9	20	MG	272	13	3	2	3	0	0	0	0
17558102	15	1	1082	74	2	33.36	49.34	8467.97	707.814	3	2	3	1	2	1	2010	1	2	2	2	2	1	2	2	17558102003	175581020361001	175581020361	CEPHALEXIN	68180012201	40	CAP	OTHER	500	MG	9	4	1	3	1	0	0	1	0
17558102	15	1	1082	74	2	33.36	49.34	8467.97	707.814	3	2	3	1	2	1	2010	1	2	2	2	2	1	2	2	17558102001	175581020041001	175581020041	AMLODIPINE	00378520977	60	TAB	OTHER	5	MG	48	4	1	3	1	0	0	1	0
17558102	15	1	1082	74	2	33.36	49.34	8467.97	707.814	3	2	3	1	2	1	2010	1	2	2	2	2	1	2	2	17558102004	175581020371001	175581020371	ACETAMINOPHEN-HYDROCODONE	00406035705	20	TAB	OTHER	5/500	MG	58	4	1	3	1	0	0	1	0
17558102	15	1	1082	74	2	33.36	49.34	8467.97	707.814	3	2	3	1	2	1	2010	1	2	2	2	2	1	2	2	17558102005	175581020381006	175581020381	PIOGLITAZONE	64764030114	30	TAB	OTHER	30	MG	99	4	1	3	1	0	0	1	0
17558102	15	1	1082	74	2	33.36	49.34	8467.97	707.814	3	2	3	1	2	1	2010	1	2	2	2	2	1	2	2	17558102002	175581020051001	175581020051	MULTIVITAMIN	60258016001	30	TAB	OTHER	-9	-9	120	4	1	3	1	0	0	1	0
17561102	21	2	1127	81	2	17.72	59.2	20637.8	2329.39	2	2	1	2	3	1	2016	1	2	2	1	1	2	2	1	17561102011	175611020321001	175611020321	LEVOFLOXACIN	68382001601	7	TABS	EA	500	MG	14	6	2	3	3	0	0	0	1
17561102	21	2	1127	81	2	17.72	59.2	20637.8	2329.39	2	2	1	2	3	1	2016	1	2	2	1	1	2	2	1	17561102006	175611020161002	175611020161	METOPROLOL	57664016758	60	TABS	EA	100	MG	47	6	2	3	3	0	0	0	1
17561102	21	2	1127	81	2	17.72	59.2	20637.8	2329.39	2	2	1	2	3	1	2016	1	2	2	1	1	2	2	1	17561102003	175611020131002	175611020131	AMLODIPINE	68180075203	90	TABS	EA	10	MG	48	6	2	3	3	0	0	0	1
17561102	21	2	1127	81	2	17.72	59.2	20637.8	2329.39	2	2	1	2	3	1	2016	1	2	2	1	1	2	2	1	17561102010	175611020301005	175611020301	ACETAMINOPHEN-HYDROCODONE	00591217205	180	TABS	EA	-9	-9	58	6	2	3	3	0	0	0	1
17561102	21	2	1127	81	2	17.72	59.2	20637.8	2329.39	2	2	1	2	3	1	2016	1	2	2	1	1	2	2	1	17561102002	175611020121002	175611020121	ENOXAPARIN	00955100410	14	SOLN	ML	40/0.4	MG/ML	82	6	2	3	3	0	0	0	1
17561102	21	2	1127	81	2	17.72	59.2	20637.8	2329.39	2	2	1	2	3	1	2016	1	2	2	1	1	2	2	1	17561102004	175611020141002	175611020141	LEVOTHYROXINE	00527134601	30	TABS	EA	112	MCG	103	6	2	3	3	0	0	0	1
17561102	21	2	1127	81	2	17.72	59.2	20637.8	2329.39	2	2	1	2	3	1	2016	1	2	2	1	1	2	2	1	17561102009	175611020181002	175611020181	BRIMONIDINE-TIMOLOL	00023921105	15	SOLN	ML	-9	-9	147	6	2	3	3	0	0	0	1
17561102	21	2	1127	81	2	17.72	59.2	20637.8	2329.39	2	2	1	2	3	1	2016	1	2	2	1	1	2	2	1	17561102005	175611020151002	175611020151	NORTRIPTYLINE	00093081301	30	CAPS	EA	75	MG	249	6	2	3	3	0	0	0	1
17625101	21	2	1013	50	2	25.13	42.26	5770.48	549.544	1	2	1	2	1	1	2017	1	2	2	1	1	2	2	2	17625101008	176251010441001	176251010441	CEPHALEXIN	00093314705	20	CAPS	EA	500	MG	9	10	3	2	3	0	0	0	0
17625101	21	2	1013	50	2	25.13	42.26	5770.48	549.544	1	2	1	2	1	1	2017	1	2	2	1	1	2	2	2	17625101001	176251010151001	176251010151	CIPROFLOXACN	65862007701	6	TABS	EA	500	MG	14	10	3	2	3	0	0	0	0
17625101	21	2	1013	50	2	25.13	42.26	5770.48	549.544	1	2	1	2	1	1	2017	1	2	2	1	1	2	2	2	17625101007	176251010451001	176251010451	HYDROCHLOROTHIAZIDE-OLMESARTAN	65597010730	90	TABS	EA	-9	-9	55	10	3	2	3	0	0	0	0
17625101	21	2	1013	50	2	25.13	42.26	5770.48	549.544	1	2	1	2	1	1	2017	1	2	2	1	1	2	2	2	17625101011	176251010481002	176251010481	ACETAMINOPHEN	-9	90	TABS	EA	500	MG	58	10	3	2	3	0	0	0	0
17625101	21	2	1013	50	2	25.13	42.26	5770.48	549.544	1	2	1	2	1	1	2017	1	2	2	1	1	2	2	2	17625101015	176251019155005	176251019155	GABAPENTIN	69097081412	120	CAPS	EA	300	MG	64	10	3	2	3	0	0	0	0
17625101	21	2	1013	50	2	25.13	42.26	5770.48	549.544	1	2	1	2	1	1	2017	1	2	2	1	1	2	2	2	17625101012	176251010491001	176251010491	DOCUSATE	00603015032	30	CAPS	EA	100	MG	95	10	3	2	3	0	0	0	0
17625101	21	2	1013	50	2	25.13	42.26	5770.48	549.544	1	2	1	2	1	1	2017	1	2	2	1	1	2	2	2	17625101023	176251019235002	176251019235	METHYLPREDINISOLONE	59746000103	21	TBPK	EA	4	MG	98	10	3	2	3	0	0	0	0
17625101	21	2	1013	50	2	25.13	42.26	5770.48	549.544	1	2	1	2	1	1	2017	1	2	2	1	1	2	2	2	17625101020	176251019205003	176251019205	ALBUTEROL	00173068220	18	AERS	GM	108	MCG/ACT	125	10	3	2	3	0	0	0	0
17625101	21	2	1013	50	2	25.13	42.26	5770.48	549.544	1	2	1	2	1	1	2017	1	2	2	1	1	2	2	2	17625101026	176251019265001	176251019265	FLUTICASONE	00173072020	12	AERO	GM	220	MCG/ACT	130	10	3	2	3	0	0	0	0
17625101	21	2	1013	50	2	25.13	42.26	5770.48	549.544	1	2	1	2	1	1	2017	1	2	2	1	1	2	2	2	17625101002	176251010161001	176251010161	CODEINE-PROMETHAZINE	00603158558	180	SYRP	ML	-9	-9	132	10	3	2	3	0	0	0	0
17625101	21	2	1013	50	2	25.13	42.26	5770.48	549.544	1	2	1	2	1	1	2017	1	2	2	1	1	2	2	2	17625101010	176251010471002	176251010471	TRIAMCINOLONE	67877025180	80	CREA	GM	0.1	%	136	10	3	2	3	0	0	0	0
17691101	21	1	1016	46	2	31.34	43.66	10017.7	889.701	2	2	1	2	3	2	2017	1	1	1	2	1	2	1	2	17691101002	176911019025002	176911019025	METRONIDAZOLE	50111033301	21	TABS	EA	250	MG	2	10	3	2	1	0	0	0	0
17691101	21	1	1016	46	2	31.34	43.66	10017.7	889.701	2	2	1	2	3	2	2017	1	1	1	2	1	2	1	2	17691101017	176911010491001	176911010491	METOPROLOL	00378003210	180	TABS	EA	50	MG	47	10	3	2	1	0	0	0	0
17691101	21	1	1016	46	2	31.34	43.66	10017.7	889.701	2	2	1	2	3	2	2017	1	1	1	2	1	2	1	2	17691101006	176911010241001	176911010241	VALSARTAN	59746036190	90	TABS	EA	80	MG	56	10	3	2	1	0	0	0	0
17691101	21	1	1016	46	2	31.34	43.66	10017.7	889.701	2	2	1	2	3	2	2017	1	1	1	2	1	2	1	2	17691101010	176911010411001	176911010411	ACETAMINOPHEN	21695037930	30	TAB	TAB	80	MG	58	10	3	2	1	0	0	0	0
17691101	21	1	1016	46	2	31.34	43.66	10017.7	889.701	2	2	1	2	3	2	2017	1	1	1	2	1	2	1	2	17691101018	176911010501001	176911010501	ONDANSETRON	68462010630	90	TABS	EA	8	MG	65	10	3	2	1	0	0	0	0
17691101	21	1	1016	46	2	31.34	43.66	10017.7	889.701	2	2	1	2	3	2	2017	1	1	1	2	1	2	1	2	17691101008	176911010261001	176911010261	ALPRAZOLAM	67253090150	180	TABS	EA	0.5	MG	67	10	3	2	1	0	0	0	0
17691101	21	1	1016	46	2	31.34	43.66	10017.7	889.701	2	2	1	2	3	2	2017	1	1	1	2	1	2	1	2	17691101013	176911010451001	176911010451	TIZANIDINE	60505264807	180	CAPS	EA	2	MG	73	10	3	2	1	0	0	0	0
17691101	21	1	1016	46	2	31.34	43.66	10017.7	889.701	2	2	1	2	3	2	2017	1	1	1	2	1	2	1	2	17691101007	176911010251001	176911010251	RANITIDINE	64380080438	180	TABS	EA	300	MG	94	10	3	2	1	0	0	0	0
17691101	21	1	1016	46	2	31.34	43.66	10017.7	889.701	2	2	1	2	3	2	2017	1	1	1	2	1	2	1	2	17691101011	176911010421002	176911010421	ESTRADIOL	00378464226	8	PTTW	EA	0.05	MG/24HR	101	10	3	2	1	0	0	0	0
17691101	21	1	1016	46	2	31.34	43.66	10017.7	889.701	2	2	1	2	3	2	2017	1	1	1	2	1	2	1	2	17691101014	176911010461002	176911010461	POTASSIUM CHLORIDE	66758019001	6	TBCR	EA	20	MEQ	117	10	3	2	1	0	0	0	0
17691101	21	1	1016	46	2	31.34	43.66	10017.7	889.701	2	2	1	2	3	2	2017	1	1	1	2	1	2	1	2	17691101015	176911010471001	176911010471	QUETIAPINE	00093816201	270	TABS	EA	100	MG	251	10	3	2	1	0	0	0	0
17691101	21	1	1016	46	2	31.34	43.66	10017.7	889.701	2	2	1	2	3	2	2017	1	1	1	2	1	2	1	2	17691101016	176911010481001	176911010481	ESOMEPRAZOLE	00378235193	90	CPDR	EA	40	MG	272	10	3	2	1	0	0	0	0
17691101	21	1	1016	46	2	31.34	43.66	10017.7	889.701	2	2	1	2	3	2	2017	1	1	1	2	1	2	1	2	17691101012	176911010441034	176911010441	PROBIOTICS	74312051520	28	TAB	TAB	-9	-9	363	10	3	2	1	0	0	0	0
18085101	15	2	1144	56	2	28.18	33	6431.71	655.369	3		2	2	1	1	2010	1	2	2	1	1	2	2	1	18085101002	180851010301002	180851010301	SIMVASTATIN	55111019905	30	TABS	TAB	20	MG	19	9	2	2	3	0	1	0	0
18085101	15	2	1144	56	2	28.18	33	6431.71	655.369	3		2	2	1	1	2010	1	2	2	1	1	2	2	1	18085101005	180851010331002	180851010331	CLONIDINE	53489021601	30	TABS	TAB	0.2	MG	44	9	2	2	3	0	1	0	0
18085101	15	2	1144	56	2	28.18	33	6431.71	655.369	3		2	2	1	1	2010	1	2	2	1	1	2	2	1	18085101007	180851010351002	180851010351	METOPROLOL	00378003201	60	TABS	-9	50	MG	47	9	2	2	3	0	1	0	0
18085101	15	2	1144	56	2	28.18	33	6431.71	655.369	3		2	2	1	1	2010	1	2	2	1	1	2	2	1	18085101008	180851010361002	180851010361	AMLODIPINE	00378520977	30	TABS	TAB	5	MG	48	9	2	2	3	0	1	0	0
18085101	15	2	1144	56	2	28.18	33	6431.71	655.369	3		2	2	1	1	2010	1	2	2	1	1	2	2	1	18085101001	180851010291002	180851010291	WARFARIN	51672403201	180	TABS	TAB	5	MG	82	9	2	2	3	0	1	0	0
18085101	15	2	1144	56	2	28.18	33	6431.71	655.369	3		2	2	1	1	2010	1	2	2	1	1	2	2	1	18085101004	180851010321002	180851010321	SEVELAMER	58468013001	360	TAB	OTHER	800	MG	107	9	2	2	3	0	1	0	0
18085101	15	2	1144	56	2	28.18	33	6431.71	655.369	3		2	2	1	1	2010	1	2	2	1	1	2	2	1	18085101003	180851010311002	180851010311	CALCIUM ACETATE	00054008826	90	CAPS	-9	667	MG	117	9	2	2	3	0	1	0	0
18085101	15	2	1144	56	2	28.18	33	6431.71	655.369	3		2	2	1	1	2010	1	2	2	1	1	2	2	1	18085101006	180851010341001	180851010341	FOLIC ACID	00143124810	30	TABS	TAB	1	MG	119	9	2	2	3	0	1	0	0
18085101	15	2	1144	56	2	28.18	33	6431.71	655.369	3		2	2	1	1	2010	1	2	2	1	1	2	2	1	18085101009	180851010371002	180851010371	ALBUTEROL	21695019801	54	INH-Inhaler	G	90/18	MCG/G	125	9	2	2	3	0	1	0	0
18085101	15	2	1144	56	2	28.18	33	6431.71	655.369	3		2	2	1	1	2010	1	2	2	1	1	2	2	1	18085101010	180851010681007	180851010681	HYDROCODONE	00472103016	120	SYRP	ML	-9	-9	132	9	2	2	3	0	1	0	0
18114102	15	1	1080	46	1	37.56	48.58	9098.99	1150.74	3	1	2	1	2	2	2011	1	1	2	1	1	1	2	1	18114102001	181141020461001	181141020461	SIMVASTATIN	16729000615	30	TABS	TAB	40	MG	19	8	2	2	3	0	0	1	0
18114102	15	1	1080	46	1	37.56	48.58	9098.99	1150.74	3	1	2	1	2	2	2011	1	1	2	1	1	1	2	1	18114102013	181141021141003	181141021141	LISINOPRIL	54458099710	60	TAB	TAB	10	MG	42	8	2	2	3	0	0	1	0
18114102	15	1	1080	46	1	37.56	48.58	9098.99	1150.74	3	1	2	1	2	2	2011	1	1	2	1	1	1	2	1	18114102003	181141020481001	181141020481	METOPROLOL	67544062780	180	TABS	TAB	100	MG	47	8	2	2	3	0	0	1	0
18114102	15	1	1080	46	1	37.56	48.58	9098.99	1150.74	3	1	2	1	2	2	2011	1	1	2	1	1	1	2	1	18114102006	181141020511001	181141020511	METOLAZONE	00185005501	10	TAB	TAB	5	MG	49	8	2	2	3	0	0	1	0
18114102	15	1	1080	46	1	37.56	48.58	9098.99	1150.74	3	1	2	1	2	2	2011	1	1	2	1	1	1	2	1	18114102010	181141020551001	181141020551	HYDRALAZINE	43353067494	60	TAB	-9	50	MG	53	8	2	2	3	0	0	1	0
18114102	15	1	1080	46	1	37.56	48.58	9098.99	1150.74	3	1	2	1	2	2	2011	1	1	2	1	1	1	2	1	18114102008	181141020531001	181141020531	INSULIN GLARGINE	00088222033	10	SOLN	ML	100	UNIT/ML	99	8	2	2	3	0	0	1	0
18114102	15	1	1080	46	1	37.56	48.58	9098.99	1150.74	3	1	2	1	2	2	2011	1	1	2	1	1	1	2	1	18114102004	181141020491001	181141020491	POTASSIUM CHLORIDE	00781151601	30	TBCR	TAB	8	MEQ	117	8	2	2	3	0	0	1	0
18114102	15	1	1080	46	1	37.56	48.58	9098.99	1150.74	3	1	2	1	2	2	2011	1	1	2	1	1	1	2	1	18114102009	181141020541001	181141020541	ERGOCALCIFEROL	00955025050	4	CAPS	CAPS	50000	UNIT	119	8	2	2	3	0	0	1	0
18114102	15	1	1080	46	1	37.56	48.58	9098.99	1150.74	3	1	2	1	2	2	2011	1	1	2	1	1	1	2	1	18114102012	181141021131003	181141021131	BENZONATATE	68382024701	30	CAP	CAPS	100	MG	124	8	2	2	3	0	0	1	0
18114102	15	1	1080	46	1	37.56	48.58	9098.99	1150.74	3	1	2	1	2	2	2011	1	1	2	1	1	1	2	1	18114102011	181141021071007	181141021071	FLUTICASONE-SALMETEROL	58016460401	60	Diskus	-9	250/50	MCG/MCG	125	8	2	2	3	0	0	1	0
18120101	21	2	1086	64	1	41.91	61.73	15321.9	1658.2	4	1	3	1	3	2	2017	1	1	1	2	1	1	2	1	18120101012	181201010391001	181201010391	AMOXICILLIN	00093226401	20	TABS	EA	875	MG	13	5	2	2	3	0	0	1	1
18120101	21	2	1086	64	1	41.91	61.73	15321.9	1658.2	4	1	3	1	3	2	2017	1	1	1	2	1	1	2	1	18120101004	181201010481001	181201010481	ATORVASTATIN	59762015702	90	TABS	EA	40	MG	19	5	2	2	3	0	0	1	1
18120101	21	2	1086	64	1	41.91	61.73	15321.9	1658.2	4	1	3	1	3	2	2017	1	1	1	2	1	1	2	1	18120101009	181201010501001	181201010501	ATENOLOL	00093075301	100	TABS	EA	100	MG	47	5	2	2	3	0	0	1	1
18120101	21	2	1086	64	1	41.91	61.73	15321.9	1658.2	4	1	3	1	3	2	2017	1	1	1	2	1	1	2	1	18120101007	181201010491001	181201010491	PREDNISOLONE	00054472825	90	TABS	EA	5	MG	98	5	2	2	3	0	0	1	1
18120101	21	2	1086	64	1	41.91	61.73	15321.9	1658.2	4	1	3	1	3	2	2017	1	1	1	2	1	1	2	1	18120101013	181201010521001	181201010521	INSULIN ASPART	00169320111	30	INJ	ML	100	U/ML	99	5	2	2	3	0	0	1	1
18259101	21	1	1077	46	2	47.69	38	10418	1203.37	3	2	2	1	1	1	2016	1	1	1	2	1	2	2	2	18259101002	182591010231003	182591010231	CARVEDILOL	00093729601	90	TABS	EA	25	MG	47	5	2	2	1	0	0	1	0
18259101	21	1	1077	47	2	53.3	55.53	12031	1566.07	3	1	2	1	3	1	2017	1	1	1	2	1	2	2	2	18259101002	182591010231004	182591010231	CARVEDILOL	68001015200	60	TABS	EA	25	MG	47	5	2	2	1	0	0	1	1
18259101	21	1	1077	46	2	47.69	38	10418	1203.37	3	2	2	1	1	1	2016	1	1	1	2	1	2	2	2	18259101004	182591010251003	182591010251	NIFEDIPINE	59762669203	30	TB24	EA	90	MG	48	5	2	2	1	0	0	1	0
18259101	21	1	1077	47	2	53.3	55.53	12031	1566.07	3	1	2	1	3	1	2017	1	1	1	2	1	2	2	2	18259101004	182591010251004	182591010251	NIFEDIPINE	00378036001	30	TB24	EA	60	MG	48	5	2	2	1	0	0	1	1
18259101	21	1	1077	46	2	47.69	38	10418	1203.37	3	2	2	1	1	1	2016	1	1	1	2	1	2	2	2	18259101001	182591010221003	182591010221	HYDROCHLOROTHIAZIDE-LOSARTAN	65862047090	30	TABS	EA	-9	-9	55	5	2	2	1	0	0	1	0
18259101	21	1	1077	47	2	53.3	55.53	12031	1566.07	3	1	2	1	3	1	2017	1	1	1	2	1	2	2	2	18259101001	182591010221004	182591010221	HYDROCHLOROTHIAZIDE-LOSARTAN	13668011890	30	TABS	EA	-9	-9	55	5	2	2	1	0	0	1	1
18259101	21	1	1077	46	2	47.69	38	10418	1203.37	3	2	2	1	1	1	2016	1	1	1	2	1	2	2	2	18259101005	182591010261003	182591010261	POTASSIUM CHLORIDE	66758019010	30	TBCR	EA	20	MEQ	117	5	2	2	1	0	0	1	0
18259101	21	1	1077	47	2	53.3	55.53	12031	1566.07	3	1	2	1	3	1	2017	1	1	1	2	1	2	2	2	18259101005	182591010261004	182591010261	POTASSIUM CHLORIDE	66758019001	30	TBCR	EA	20	MEQ	117	5	2	2	1	0	0	1	1
18259101	21	1	1077	46	2	47.69	38	10418	1203.37	3	2	2	1	1	1	2016	1	1	1	2	1	2	2	2	18259101003	182591010241003	182591010241	CALCITRIOL	23155011801	30	CAPS	EA	0.25	MCG	119	5	2	2	1	0	0	1	0
18259101	21	1	1077	47	2	53.3	55.53	12031	1566.07	3	1	2	1	3	1	2017	1	1	1	2	1	2	2	2	18259101003	182591010241004	182591010241	CALCITRIOL	00093735201	30	CAPS	EA	0.25	MCG	119	5	2	2	1	0	0	1	1
18636102	15	2	1154	66	1	17.41	44.94	7535.8	764.315	3	2	2	2	1	1	2010	1	2	2	2	1	1	2	1	18636102008	186361020441001	186361020441	PRAVASTATIN	68462019705	90	TABS	TAB	40	MG	19	13	3	3	3	1	0	0	0
18636102	15	2	1154	67	1	21.7	41.3	6849.65	752.718	3	2	2	2	1	1	2011	1	2	2	2	1	1	2	1	18636102008	186361021591001	186361021591	PRAVASTATIN	68180048709	30	TABS	TAB	40	MG	19	9	2	3	3	0	0	0	0
18636102	15	2	1154	66	1	17.41	44.94	7535.8	764.315	3	2	2	2	1	1	2010	1	2	2	2	1	1	2	1	18636102005	186361020411001	186361020411	CLONIDINE	00378018601	90	TABS	TAB	0.2	MG	44	13	3	3	3	1	0	0	0
18636102	15	2	1154	67	1	21.7	41.3	6849.65	752.718	3	2	2	2	1	1	2011	1	2	2	2	1	1	2	1	18636102005	186361021561002	186361021561	CLONIDINE	00228212850	90	TABS	TAB	0.2	MG	44	9	2	3	3	0	0	0	0
18636102	15	2	1154	66	1	17.41	44.94	7535.8	764.315	3	2	2	2	1	1	2010	1	2	2	2	1	1	2	1	18636102010	186361020461003	186361020461	DILTIAZEM	00378534001	30	CP24	CAPS	240	MG	46	13	3	3	3	1	0	0	0
18636102	15	2	1154	67	1	21.7	41.3	6849.65	752.718	3	2	2	2	1	1	2011	1	2	2	2	1	1	2	1	18636102010	186361021611002	186361021611	DILTIAZEM	00378534005	30	CP24	CAPS	240	MG	46	9	2	3	3	0	0	0	0
18636102	15	2	1154	66	1	17.41	44.94	7535.8	764.315	3	2	2	2	1	1	2010	1	2	2	2	1	1	2	1	18636102011	186361020471002	186361020471	BUMETANIDE	00093423401	100	TABS	TAB	2	MG	49	13	3	3	3	1	0	0	0
18636102	15	2	1154	67	1	21.7	41.3	6849.65	752.718	3	2	2	2	1	1	2011	1	2	2	2	1	1	2	1	18636102011	186361021861004	186361021861	BUMETANIDE	00093423401	90	TABS	TAB	2	MG	49	9	2	3	3	0	0	0	0
18636102	15	2	1154	66	1	17.41	44.94	7535.8	764.315	3	2	2	2	1	1	2010	1	2	2	2	1	1	2	1	18636102009	186361020451001	186361020451	ACETAMINOPHEN-PROPOXYPHENE	00093049005	20	TABS	TAB	-9	-9	58	13	3	3	3	1	0	0	0
18636102	15	2	1154	66	1	17.41	44.94	7535.8	764.315	3	2	2	2	1	1	2010	1	2	2	2	1	1	2	1	18636102003	186361020391001	186361020391	WARFARIN	00555083402	30	TABS	TAB	7.5	MG	82	13	3	3	3	1	0	0	0
18636102	15	2	1154	67	1	21.7	41.3	6849.65	752.718	3	2	2	2	1	1	2011	1	2	2	2	1	1	2	1	18636102003	186361021541001	186361021541	WARFARIN	00555083305	26	TABS	TAB	5	MG	82	9	2	3	3	0	0	0	0
18636102	15	2	1154	66	1	17.41	44.94	7535.8	764.315	3	2	2	2	1	1	2010	1	2	2	2	1	1	2	1	18636102012	186361020481002	186361020481	MULTIVITAMIN	60258016001	30	TABS	TAB	-9	-9	120	13	3	3	3	1	0	0	0
18636102	15	2	1154	67	1	21.7	41.3	6849.65	752.718	3	2	2	2	1	1	2011	1	2	2	2	1	1	2	1	18636102012	186361021631002	186361021631	MULTIVITAMIN	60258016001	30	TABS	TAB	-9	-9	120	9	2	3	3	0	0	0	0
18636102	15	2	1154	67	1	21.7	41.3	6849.65	752.718	3	2	2	2	1	1	2011	1	2	2	2	1	1	2	1	18636102015	186361021661001	186361021661	ALBUTEROL	00173068220	18	AERS	G	108	MCG/ACT	125	9	2	3	3	0	0	0	0
18636102	15	2	1154	66	1	17.41	44.94	7535.8	764.315	3	2	2	2	1	1	2010	1	2	2	2	1	1	2	1	18636102014	186361020501003	186361020501	IPRATROPIUM	00597008717	13	AERS	G	17	MCG/ACT	125	13	3	3	3	1	0	0	0
18636102	15	2	1154	66	1	17.41	44.94	7535.8	764.315	3	2	2	2	1	1	2010	1	2	2	2	1	1	2	1	18636102006	186361020421001	186361020421	CIPROFLOXACN	50383028205	5	SOLN	ML	0.3	%	147	13	3	3	3	1	0	0	0
18636102	15	2	1154	67	1	21.7	41.3	6849.65	752.718	3	2	2	2	1	1	2011	1	2	2	2	1	1	2	1	18636102006	186361021841004	186361021841	CIPROFLOXACN	61314065605	5	SOLN	ML	0.3	%	147	9	2	3	3	0	0	0	0
18636102	15	2	1154	66	1	17.41	44.94	7535.8	764.315	3	2	2	2	1	1	2010	1	2	2	2	1	1	2	1	18636102002	186361020381001	186361020381	MONTELUKAST	00006011731	30	TABS	TAB	10	MG	243	13	3	3	3	1	0	0	0
18636102	15	2	1154	66	1	17.41	44.94	7535.8	764.315	3	2	2	2	1	1	2010	1	2	2	2	1	1	2	1	18636102013	186361020491003	186361020491	CITALOPRAM	13107000605	30	TABS	TAB	20	MG	249	13	3	3	3	1	0	0	0
18636102	15	2	1154	67	1	21.7	41.3	6849.65	752.718	3	2	2	2	1	1	2011	1	2	2	2	1	1	2	1	18636102013	186361021641001	186361021641	CITALOPRAM	65162005310	30	TABS	TAB	20	MG	249	9	2	3	3	0	0	0	0
18636102	15	2	1154	66	1	17.41	44.94	7535.8	764.315	3	2	2	2	1	1	2010	1	2	2	2	1	1	2	1	18636102004	186361020401003	186361020401	OMEPRAZOLE	00378522293	30	CPDR	CAPS	40	MG	272	13	3	3	3	1	0	0	0
18636102	15	2	1154	67	1	21.7	41.3	6849.65	752.718	3	2	2	2	1	1	2011	1	2	2	2	1	1	2	1	18636102004	186361021551001	186361021551	OMEPRAZOLE	62037064030	30	CPDR	CAPS	40	MG	272	9	2	3	3	0	0	0	0
18666102	21	2	1134	82	1	41.19	66.22	3117.74	351.304	4	2	2	1	1	1	2016	1	2	2	2	1	1	2	2	18666102004	186661020061001	186661020061	SIMVASTATIN	16714068402	90	TABS	EA	40	MG	19	6	2	3	3	0	0	1	1
18666102	21	2	1134	82	1	41.19	66.22	3117.74	351.304	4	2	2	1	1	1	2016	1	2	2	2	1	1	2	2	18666102006	186661020131002	186661020131	LOSARTAN	00093736498	30	TABS	EA	25	MG	56	6	2	3	3	0	0	1	1
18666102	21	2	1134	82	1	41.19	66.22	3117.74	351.304	4	2	2	1	1	1	2016	1	2	2	2	1	1	2	2	18666102008	186661020151002	186661020151	ASPIRIN	00603002632	30	TBEC	EA	81	MG	58	6	2	3	3	0	0	1	1
18666102	21	2	1134	82	1	41.19	66.22	3117.74	351.304	4	2	2	1	1	1	2016	1	2	2	2	1	1	2	2	18666102005	186661020071001	186661020071	GLIPIZIDE	00781145301	180	TABS	EA	10	MG	99	6	2	3	3	0	0	1	1
18666102	21	2	1134	82	1	41.19	66.22	3117.74	351.304	4	2	2	1	1	1	2016	1	2	2	2	1	1	2	2	18666102009	186661020251003	186661020251	CHOLECALCIFEROL	-9	30	TABS	EA	1000	UNIT	119	6	2	3	3	0	0	1	1
18815101	21	2	1049	54	2	26.1	46.26	3423.49	413.736	3	1	2	2	1	1	2016	1	2	2	1	1	2	2	2	18815101006	188151010181001	188151010181	ATORVASTATIN	60505257809	30	TABS	EA	10	MG	19	10	3	2	2	1	1	0	0
18815101	21	2	1049	55	2	29.2	36.72	2932.48	438.629	3	1	2	2	2	1	2017	1	2	2	1	1	2	2	2	18815101006	188151010551004	188151010551	ATORVASTATIN	60505257809	30	TABS	EA	10	MG	19	10	3	2	2	0	0	0	0
18815101	21	2	1049	54	2	26.1	46.26	3423.49	413.736	3	1	2	2	1	1	2016	1	2	2	1	1	2	2	2	18815101009	188151010211002	188151010211	CLONIDINE	00228212810	60	TABS	EA	0.2	MG	44	10	3	2	2	1	1	0	0
18815101	21	2	1049	55	2	29.2	36.72	2932.48	438.629	3	1	2	2	2	1	2017	1	2	2	1	1	2	2	2	18815101009	188151010581001	188151010581	CLONIDINE	00228212850	270	TABS	EA	0.2	MG	44	10	3	2	2	0	0	0	0
18815101	21	2	1049	54	2	26.1	46.26	3423.49	413.736	3	1	2	2	1	1	2016	1	2	2	1	1	2	2	2	18815101008	188151010201002	188151010201	AMLODIPINE	00378521077	90	TABS	EA	10	MG	48	10	3	2	2	1	1	0	0
18815101	21	2	1049	55	2	29.2	36.72	2932.48	438.629	3	1	2	2	2	1	2017	1	2	2	1	1	2	2	2	18815101008	188151010571001	188151010571	AMLODIPINE	00378521005	90	TABS	EA	10	MG	48	10	3	2	2	0	0	0	0
18815101	21	2	1049	54	2	26.1	46.26	3423.49	413.736	3	1	2	2	1	1	2016	1	2	2	1	1	2	2	2	18815101004	188151010041001	188151010041	LOSARTAN	16714058301	30	TABS	EA	100	MG	56	10	3	2	2	1	1	0	0
18815101	21	2	1049	55	2	29.2	36.72	2932.48	438.629	3	1	2	2	2	1	2017	1	2	2	1	1	2	2	2	18815101004	188151010541001	188151010541	LOSARTAN	65862020330	90	TABS	EA	100	MG	56	10	3	2	2	0	0	0	0
18815101	21	2	1049	54	2	26.1	46.26	3423.49	413.736	3	1	2	2	1	1	2016	1	2	2	1	1	2	2	2	18815101012	188151010321001	188151010321	ACETAMINOPHEN-HYDROCODONE	00603389132	60	TABS	EA	-9	-9	58	10	3	2	2	1	1	0	0
18815101	21	2	1049	55	2	29.2	36.72	2932.48	438.629	3	1	2	2	2	1	2017	1	2	2	1	1	2	2	2	18815101016	188151010621001	188151010621	ACETAMINOPHEN-OXYCODONE	00406051201	35	TABS	EA	-9	-9	58	10	3	2	2	0	0	0	0
18815101	21	2	1049	55	2	29.2	36.72	2932.48	438.629	3	1	2	2	2	1	2017	1	2	2	1	1	2	2	2	18815101015	188151010611001	188151010611	HYDROXYZINE	16714008211	180	TABS	EA	25	MG	67	10	3	2	2	0	0	0	0
18815101	21	2	1049	54	2	26.1	46.26	3423.49	413.736	3	1	2	2	1	1	2016	1	2	2	1	1	2	2	2	18815101005	188151010051001	188151010051	TIZANIDINE	60505025103	30	TABS	EA	2	MG	73	10	3	2	2	1	1	0	0
18815101	21	2	1049	54	2	26.1	46.26	3423.49	413.736	3	1	2	2	1	1	2016	1	2	2	1	1	2	2	2	18815101010	188151010221002	188151010221	SODIUM BICARBONATE	64980018210	180	TABS	EA	650	MG	88	10	3	2	2	1	1	0	0
18815101	21	2	1049	54	2	26.1	46.26	3423.49	413.736	3	1	2	2	1	1	2016	1	2	2	1	1	2	2	2	18815101002	188151010021001	188151010021	CONJUGATED ESTROGENS	00046110081	30	TABS	EA	0.3	MG	101	10	3	2	2	1	1	0	0
18815101	21	2	1049	55	2	29.2	36.72	2932.48	438.629	3	1	2	2	2	1	2017	1	2	2	1	1	2	2	2	18815101002	188151010531004	188151010531	CONJUGATED ESTROGENS	00046110081	30	TABS	EA	0.3	MG	101	10	3	2	2	0	0	0	0
18815101	21	2	1049	54	2	26.1	46.26	3423.49	413.736	3	1	2	2	1	1	2016	1	2	2	1	1	2	2	2	18815101003	188151010031001	188151010031	ERGOCALCIFEROL	50111099001	4	CAPS	EA	50000	UNIT	119	10	3	2	2	1	1	0	0
18815101	21	2	1049	55	2	29.2	36.72	2932.48	438.629	3	1	2	2	2	1	2017	1	2	2	1	1	2	2	2	18815101017	188151011101001	188151011101	MINERALS-MULTIVITAMIN	-9	120	TABS	EA	-9	-9	120	10	3	2	2	0	0	0	0
18815101	21	2	1049	54	2	26.1	46.26	3423.49	413.736	3	1	2	2	1	1	2016	1	2	2	1	1	2	2	2	18815101001	188151010011001	188151010011	ALLOPURINOL	16714004211	30	TABS	EA	300	MG	194	10	3	2	2	1	1	0	0
18815101	21	2	1049	55	2	29.2	36.72	2932.48	438.629	3	1	2	2	2	1	2017	1	2	2	1	1	2	2	2	18815101001	188151010521001	188151010521	ALLOPURINOL	16714004211	45	TABS	EA	300	MG	194	10	3	2	2	0	0	0	0
18815101	21	2	1049	54	2	26.1	46.26	3423.49	413.736	3	1	2	2	1	1	2016	1	2	2	1	1	2	2	2	18815101007	188151010191001	188151010191	AMITRIPTYLINE	16714044801	30	TABS	EA	50	MG	249	10	3	2	2	1	1	0	0
18815101	21	2	1049	55	2	29.2	36.72	2932.48	438.629	3	1	2	2	2	1	2017	1	2	2	1	1	2	2	2	18815101007	188151010561004	188151010561	AMITRIPTYLINE	16714044801	30	TABS	EA	50	MG	249	10	3	2	2	0	0	0	0
18815101	21	2	1049	55	2	29.2	36.72	2932.48	438.629	3	1	2	2	2	1	2017	1	2	2	1	1	2	2	2	18815101013	188151010591001	188151010591	SEVELAMER	58468013001	90	TABS	EA	800	MG	460	10	3	2	2	0	0	0	0
18982102	21	2	1119	53	1	36.57	42.13	10036.4	1277.66	1	2	3	2	1	1	2016	1	2	2	2	1	2	2	2	18982102001	189821020141001	189821020141	AMLODIPINE	00378520877	60	TABS	EA	2.5	MG	48	3	1	2	1	0	0	1	0
18982102	21	2	1119	54	1	37.4	54.48	15268.6	1610.68	1	2	3	2	1	1	2017	1	2	2	2	1	2	2	2	18982102001	189821021521001	189821021521	AMLODIPINE	00378521077	90	TABS	EA	10	MG	48	3	1	2	1	0	0	1	1
18982102	21	2	1119	54	1	37.4	54.48	15268.6	1610.68	1	2	3	2	1	1	2017	1	2	2	2	1	2	2	2	18982102004	189821021511001	189821021511	OXYCODONE	49884013601	50	T12A	EA	10	MG	58	3	1	2	1	0	0	1	1
18982102	21	2	1119	53	1	36.57	42.13	10036.4	1277.66	1	2	3	2	1	1	2016	1	2	2	2	1	2	2	2	18982102002	189821020151001	189821020151	ONDANSETRON	55111015330	16	TABS	EA	4	MG	65	3	1	2	1	0	0	1	0
18982102	21	2	1119	54	1	37.4	54.48	15268.6	1610.68	1	2	3	2	1	1	2017	1	2	2	2	1	2	2	2	18982102002	189821022391002	189821022391	ONDANSETRON	55111015330	20	TABS	EA	4	MG	65	3	1	2	1	0	0	1	1
18982102	21	2	1119	53	1	36.57	42.13	10036.4	1277.66	1	2	3	2	1	1	2016	1	2	2	2	1	2	2	2	18982102003	189821020391006	189821020391	PANTOPRAZOLE	00378668910	30	TBEC	EA	40	MG	272	3	1	2	1	0	0	1	0
18982102	21	2	1119	54	1	37.4	54.48	15268.6	1610.68	1	2	3	2	1	1	2017	1	2	2	2	1	2	2	2	18982102003	189821021541002	189821021541	PANTOPRAZOLE	65862056099	30	TBEC	EA	40	MG	272	3	1	2	1	0	0	1	1
19029101	21	1	1160	57	2	46.4	37.31	6097.76	666.907	3	2	1	2	1	1	2016	1	2	2	1	2	2	1	2	19029101010	190291010311001	190291010311	OSELTAMIVIR	00004080085	10	CAPS	EA	75	MG	7	8	2	2	1	0	0	1	0
19029101	21	1	1160	58	2	32.13	37.33	5484.46	679.062	3	2	1	2	1	1	2017	1	2	2	1	2	2	1	2	19029101027	190291019275001	190291019275	CEFDINIR	16714039102	20	CAPS	EA	300	MG	9	13	3	2	1	0	0	1	0
19029101	21	1	1160	57	2	46.4	37.31	6097.76	666.907	3	2	1	2	1	1	2016	1	2	2	1	2	2	1	2	19029101003	190291010081001	190291010081	AZITHROMYCIN	50111078751	6	TABS	EA	250	MG	11	8	2	2	1	0	0	1	0
19029101	21	1	1160	58	2	32.13	37.33	5484.46	679.062	3	2	1	2	1	1	2017	1	2	2	1	2	2	1	2	19029101003	190291010651001	190291010651	AZITHROMYCIN	50111078751	6	TABS	EA	250	MG	11	13	3	2	1	0	0	1	0
19029101	21	1	1160	58	2	32.13	37.33	5484.46	679.062	3	2	1	2	1	1	2017	1	2	2	1	2	2	1	2	19029101026	190291019265001	190291019265	AMOXICILLIN-CLAVULANATE	16714049401	14	TABS	EA	-9	-9	13	13	3	2	1	0	0	1	0
19029101	21	1	1160	58	2	32.13	37.33	5484.46	679.062	3	2	1	2	1	1	2017	1	2	2	1	2	2	1	2	19029101018	190291010671001	190291010671	LEVOFLOXACIN	69097028907	10	TABS	EA	500	MG	14	13	3	2	1	0	0	1	0
19029101	21	1	1160	57	2	46.4	37.31	6097.76	666.907	3	2	1	2	1	1	2016	1	2	2	1	2	2	1	2	19029101020	190291010731001	190291010731	ACETAMINOPHEN	-9	100	TBCR	EA	650	MG	58	8	2	2	1	0	0	1	0
19029101	21	1	1160	58	2	32.13	37.33	5484.46	679.062	3	2	1	2	1	1	2017	1	2	2	1	2	2	1	2	19029101020	190291011091001	190291011091	ACETAMINOPHEN	50580044900	100	TAB	TAB	500	MG	58	13	3	2	1	0	0	1	0
19029101	21	1	1160	57	2	46.4	37.31	6097.76	666.907	3	2	1	2	1	1	2016	1	2	2	1	2	2	1	2	19029101016	190291010631002	190291010631	LORAZEPAM	00591024010	60	TABS	EA	0.5	MG	64	8	2	2	1	0	0	1	0
19029101	21	1	1160	58	2	32.13	37.33	5484.46	679.062	3	2	1	2	1	1	2017	1	2	2	1	2	2	1	2	19029101016	190291010631002	190291010631	LORAZEPAM	00591024010	30	TABS	EA	0.5	MG	64	13	3	2	1	0	0	1	0
19029101	21	1	1160	57	2	46.4	37.31	6097.76	666.907	3	2	1	2	1	1	2016	1	2	2	1	2	2	1	2	19029101021	190291010741001	190291010741	ONDANSETRON	65862018730	30	TABS	EA	4	MG	65	8	2	2	1	0	0	1	0
19029101	21	1	1160	58	2	32.13	37.33	5484.46	679.062	3	2	1	2	1	1	2017	1	2	2	1	2	2	1	2	19029101019	190291010721001	190291010721	BENZYLPENICILLOYL-POLYLYSINE	62175044231	1054	POWD	GM	-9	-9	95	13	3	2	1	0	0	1	0
19029101	21	1	1160	57	2	46.4	37.31	6097.76	666.907	3	2	1	2	1	1	2016	1	2	2	1	2	2	1	2	19029101006	190291010111002	190291010111	PREDNISOLONE	59746017306	28	TABS	EA	10	MG	98	8	2	2	1	0	0	1	0
19029101	21	1	1160	58	2	32.13	37.33	5484.46	679.062	3	2	1	2	1	1	2017	1	2	2	1	2	2	1	2	19029101006	190291010691001	190291010691	PREDNISOLONE	00054472825	30	TABS	EA	5	MG	98	13	3	2	1	0	0	1	0
19029101	21	1	1160	57	2	46.4	37.31	6097.76	666.907	3	2	1	2	1	1	2016	1	2	2	1	2	2	1	2	19029101008	190291010131001	190291010131	CHOLECALCIFEROL	-9	30	TABS	EA	400	UNIT	119	8	2	2	1	0	0	1	0
19029101	21	1	1160	58	2	32.13	37.33	5484.46	679.062	3	2	1	2	1	1	2017	1	2	2	1	2	2	1	2	19029101008	190291011071001	190291011071	CHOLECALCIFEROL	-9	60	TABS	EA	400	UNIT	119	13	3	2	1	0	0	1	0
19029101	21	1	1160	57	2	46.4	37.31	6097.76	666.907	3	2	1	2	1	1	2016	1	2	2	1	2	2	1	2	19029101005	190291010101002	190291010101	LORATADINE	00781507701	30	TABS	EA	10	MG	123	8	2	2	1	0	0	1	0
19029101	21	1	1160	58	2	32.13	37.33	5484.46	679.062	3	2	1	2	1	1	2017	1	2	2	1	2	2	1	2	19029101017	190291010661001	190291010661	BENZONATATE	51224000150	21	CAPS	EA	200	MG	124	13	3	2	1	0	0	1	0
19029101	21	1	1160	57	2	46.4	37.31	6097.76	666.907	3	2	1	2	1	1	2016	1	2	2	1	2	2	1	2	19029101009	190291010141001	190291010141	FLUOROURACIL	66530024940	40	CREA	GM	5	%	136	8	2	2	1	0	0	1	0
19029101	21	1	1160	58	2	32.13	37.33	5484.46	679.062	3	2	1	2	1	1	2017	1	2	2	1	2	2	1	2	19029101009	190291010971005	190291010971	FLUOROURACIL	66530024940	40	CREA	GM	5	%	136	13	3	2	1	0	0	1	0
19029101	21	1	1160	57	2	46.4	37.31	6097.76	666.907	3	2	1	2	1	1	2016	1	2	2	1	2	2	1	2	19029101004	190291010091002	190291010091	CITALOPRAM	65862000605	30	TABS	EA	20	MG	249	8	2	2	1	0	0	1	0
19029101	21	1	1160	58	2	32.13	37.33	5484.46	679.062	3	2	1	2	1	1	2017	1	2	2	1	2	2	1	2	19029101004	190291010641002	190291010641	CITALOPRAM	13668001105	30	TABS	EA	40	MG	249	13	3	2	1	0	0	1	0
19029101	21	1	1160	58	2	32.13	37.33	5484.46	679.062	3	2	1	2	1	1	2017	1	2	2	1	2	2	1	2	19029101023	190291011001003	190291011001	RISPERIDONE	27241000306	30	TABS	EA	0.5	MG	251	13	3	2	1	0	0	1	0
19029101	21	1	1160	58	2	32.13	37.33	5484.46	679.062	3	2	1	2	1	1	2017	1	2	2	1	2	2	1	2	19029101025	190291011031001	190291011031	DICYCLOMINE	00591079501	30	TABS	EA	20	MG	355	13	3	2	1	0	0	1	0
19476101	21	1	1044	62	2	47.61	55.85	5638.19	556.004	4	2	1	2	3	2	2017	1	1	1	2	2	1	2	2	19476101007	194761019075001	194761019075	ACYCLOVIR	31722077701	180	TABS	EA	400	MG	7	5	2	2	2	0	0	1	1
19476101	21	1	1044	62	2	47.61	55.85	5638.19	556.004	4	2	1	2	3	2	2017	1	1	1	2	2	1	2	2	19476101010	194761010491001	194761010491	AZITHROMYCIN	50111078766	6	TABS	EA	250	MG	11	5	2	2	2	0	0	1	1
19476101	21	1	1044	62	2	47.61	55.85	5638.19	556.004	4	2	1	2	3	2	2017	1	1	1	2	2	1	2	2	19476101004	194761010441001	194761010441	PRAVASTATIN	60505132309	90	TABS	EA	80	MG	19	5	2	2	2	0	0	1	1
19476101	21	1	1044	62	2	47.61	55.85	5638.19	556.004	4	2	1	2	3	2	2017	1	1	1	2	2	1	2	2	19476101005	194761010451001	194761010451	PREDNISOLONE	00603533532	450	TABS	EA	1	MG	98	5	2	2	2	0	0	1	1
19476101	21	1	1044	62	2	47.61	55.85	5638.19	556.004	4	2	1	2	3	2	2017	1	1	1	2	2	1	2	2	19476101008	194761010681001	194761010681	INSULIN ASPART	00169750111	30	SOLN	ML	100	UNIT/ML	99	5	2	2	2	0	0	1	1
19476101	21	1	1044	62	2	47.61	55.85	5638.19	556.004	4	2	1	2	3	2	2017	1	1	1	2	2	1	2	2	19476101006	194761010671002	194761010671	LEVOTHYROXINE	00527134310	52	TABS	EA	75	MCG	103	5	2	2	2	0	0	1	1
19476101	21	1	1044	62	2	47.61	55.85	5638.19	556.004	4	2	1	2	3	2	2017	1	1	1	2	2	1	2	2	19476101009	194761010481001	194761010481	BENZONATATE	67877010605	15	CAPS	EA	200	MG	124	5	2	2	2	0	0	1	1
19539102	21	1	1070	64	2	23.87	44.12	4753.78	565.055	3	2	4	2	2	1	2017	1	2	2	1	1	1	2	2	19539102012	195391029125001	195391029125	AZITHROMYCIN	50111078751	6	TABS	EA	250	MG	11	8	2	2	3	0	1	0	0
19539102	21	1	1070	63	2	22.18	42.48	3526.62	397.506	3	2	4	2	1	1	2016	1	2	2	1	1	1	2	2	19539102006	195391020071002	195391020071	ATORVASTATIN	55111012390	90	TABS	EA	40	MG	19	5	2	2	3	0	1	0	0
19539102	21	1	1070	64	2	23.87	44.12	4753.78	565.055	3	2	4	2	2	1	2017	1	2	2	1	1	1	2	2	19539102006	195391020251001	195391020251	ATORVASTATIN	55111012390	90	TABS	EA	40	MG	19	8	2	2	3	0	1	0	0
19539102	21	1	1070	63	2	22.18	42.48	3526.62	397.506	3	2	4	2	1	1	2016	1	2	2	1	1	1	2	2	19539102002	195391020031003	195391020031	CARVEDILOL	00093729505	180	TABS	EA	12.5	MG	47	5	2	2	3	0	1	0	0
19539102	21	1	1070	64	2	23.87	44.12	4753.78	565.055	3	2	4	2	2	1	2017	1	2	2	1	1	1	2	2	19539102002	195391020241004	195391020241	CARVEDILOL	00093729605	60	TABS	EA	25	MG	47	8	2	2	3	0	1	0	0
19539102	21	1	1070	64	2	23.87	44.12	4753.78	565.055	3	2	4	2	2	1	2017	1	2	2	1	1	1	2	2	19539102005	195391020281005	195391020281	CHLORTHALIDONE	00378022201	30	TABS	EA	25	MG	49	8	2	2	3	0	1	0	0
19539102	21	1	1070	63	2	22.18	42.48	3526.62	397.506	3	2	4	2	1	1	2016	1	2	2	1	1	1	2	2	19539102005	195391020061003	195391020061	HYDROCHLOROTHIAZIDE	16729018201	90	TABS	EA	12.5	MG	49	5	2	2	3	0	1	0	0
19539102	21	1	1070	64	2	23.87	44.12	4753.78	565.055	3	2	4	2	2	1	2017	1	2	2	1	1	1	2	2	19539102007	195391020921002	195391020921	GABAPENTIN	65162010150	180	CAPS	EA	100	MG	64	8	2	2	3	0	1	0	0
19539102	21	1	1070	64	2	23.87	44.12	4753.78	565.055	3	2	4	2	2	1	2017	1	2	2	1	1	1	2	2	19539102008	195391020931004	195391020931	LEVOTHYROXINE	00527134601	30	TABS	EA	112	MCG	103	8	2	2	3	0	1	0	0
19539102	21	1	1070	63	2	22.18	42.48	3526.62	397.506	3	2	4	2	1	1	2016	1	2	2	1	1	1	2	2	19539102001	195391020021003	195391020021	PREDNISOLONE	60758011905	15	SUSP	ML	1	%	147	5	2	2	3	0	1	0	0
19539102	21	1	1070	64	2	23.87	44.12	4753.78	565.055	3	2	4	2	2	1	2017	1	2	2	1	1	1	2	2	19539102001	195391020231005	195391020231	PREDNISOLONE	61314063705	5	SUSP	ML	1	%	147	8	2	2	3	0	1	0	0
19539102	21	1	1070	64	2	23.87	44.12	4753.78	565.055	3	2	4	2	2	1	2017	1	2	2	1	1	1	2	2	19539102010	195391020951003	195391020951	PANTOPRAZOLE	31722071390	90	TBEC	EA	40	MG	272	8	2	2	3	0	1	0	0
19651102	21	2	1072	61	2	21.12	51.2	9588.78	1171.5	2	1	2	1	2	1	2016	1	1	1	1	1	2	1	1	19651102003	196511020091001	196511020091	FLUCONAZOLE	55111014512	2	TABS	EA	150	MG	4	14	3	2	3	0	0	0	1
19651102	21	2	1072	61	2	21.12	51.2	9588.78	1171.5	2	1	2	1	2	1	2016	1	1	1	1	1	2	1	1	19651102018	196511020241001	196511020241	CHOLESTYRAMINE	00185094098	60	PACK	EA	4	GM	19	14	3	2	3	0	0	0	1
19651102	21	2	1072	62	2	26.05	35.98	11989.8	1172.05	2	2	2	1	3	1	2017	1	1	1	1	1	2	1	1	19651102005	196511020851005	196511020851	EZETIMIBE	49884022811	30	TABS	EA	10	MG	19	12	3	2	3	0	1	0	0
19651102	21	2	1072	61	2	21.12	51.2	9588.78	1171.5	2	1	2	1	2	1	2016	1	1	1	1	1	2	1	1	19651102012	196511020181001	196511020181	METOPROLOL	65862006399	60	TABS	EA	50	MG	47	14	3	2	3	0	0	0	1
19651102	21	2	1072	61	2	21.12	51.2	9588.78	1171.5	2	1	2	1	2	1	2016	1	1	1	1	1	2	1	1	19651102011	196511020171001	196511020171	AMLODIPINE	67877019805	30	TABS	EA	5	MG	48	14	3	2	3	0	0	0	1
19651102	21	2	1072	62	2	26.05	35.98	11989.8	1172.05	2	2	2	1	3	1	2017	1	1	1	1	1	2	1	1	19651102011	196511020871005	196511020871	AMLODIPINE	67877019805	30	TABS	EA	5	MG	48	12	3	2	3	0	1	0	0
19651102	21	2	1072	62	2	26.05	35.98	11989.8	1172.05	2	2	2	1	3	1	2017	1	1	1	1	1	2	1	1	19651102028	196511020931004	196511020931	FUROSEMIDE	00378021610	30	TABS	EA	40	MG	49	12	3	2	3	0	1	0	0
19651102	21	2	1072	62	2	26.05	35.98	11989.8	1172.05	2	2	2	1	3	1	2017	1	1	1	1	1	2	1	1	19651102022	196511020681002	196511020681	HYDRALAZINE	50111032701	60	TABS	EA	25	MG	53	12	3	2	3	0	1	0	0
19651102	21	2	1072	61	2	21.12	51.2	9588.78	1171.5	2	1	2	1	2	1	2016	1	1	1	1	1	2	1	1	19651102015	196511020211001	196511020211	ACETAMINOPHEN-CODEINE	00093035005	80	TABS	EA	-9	-9	58	14	3	2	3	0	0	0	1
19651102	21	2	1072	62	2	26.05	35.98	11989.8	1172.05	2	2	2	1	3	1	2017	1	1	1	1	1	2	1	1	19651102015	196511020661003	196511020661	ACETAMINOPHEN-CODEINE	00093035005	90	TABS	EA	-9	-9	58	12	3	2	3	0	1	0	0
19651102	21	2	1072	62	2	26.05	35.98	11989.8	1172.05	2	2	2	1	3	1	2017	1	1	1	1	1	2	1	1	19651102021	196511020641003	196511020641	DIPHENHYDRAMINE	00536359701	1	TAB	TAB	25	MG	65	12	3	2	3	0	1	0	0
19651102	21	2	1072	61	2	21.12	51.2	9588.78	1171.5	2	1	2	1	2	1	2016	1	1	1	1	1	2	1	1	19651102008	196511020141001	196511020141	METOCLOPRAMIDE	00093220401	90	TABS	EA	5	MG	65	14	3	2	3	0	0	0	1
19651102	21	2	1072	61	2	21.12	51.2	9588.78	1171.5	2	1	2	1	2	1	2016	1	1	1	1	1	2	1	1	19651102014	196511020201001	196511020201	ZOLPIDEM	16714062202	30	TABS	EA	10	MG	67	14	3	2	3	0	0	0	1
19651102	21	2	1072	62	2	26.05	35.98	11989.8	1172.05	2	2	2	1	3	1	2017	1	1	1	1	1	2	1	1	19651102014	196511020651003	196511020651	ZOLPIDEM	16714062202	30	TABS	EA	10	MG	67	12	3	2	3	0	1	0	0
19651102	21	2	1072	61	2	21.12	51.2	9588.78	1171.5	2	1	2	1	2	1	2016	1	1	1	1	1	2	1	1	19651102016	196511020221001	196511020221	TIZANIDINE	55111018015	30	TABS	EA	4	MG	73	14	3	2	3	0	0	0	1
19651102	21	2	1072	62	2	26.05	35.98	11989.8	1172.05	2	2	2	1	3	1	2017	1	1	1	1	1	2	1	1	19651102016	196511020671003	196511020671	TIZANIDINE	55111018015	60	TABS	EA	4	MG	73	12	3	2	3	0	1	0	0
19651102	21	2	1072	61	2	21.12	51.2	9588.78	1171.5	2	1	2	1	2	1	2016	1	1	1	1	1	2	1	1	19651102010	196511020161001	196511020161	LEVOTHYROXINE	00378181701	30	TABS	EA	175	MCG	103	14	3	2	3	0	0	0	1
19651102	21	2	1072	62	2	26.05	35.98	11989.8	1172.05	2	2	2	1	3	1	2017	1	1	1	1	1	2	1	1	19651102010	196511020861005	196511020861	LEVOTHYROXINE	00781518892	30	TABS	EA	175	MCG	103	12	3	2	3	0	1	0	0
19651102	21	2	1072	62	2	26.05	35.98	11989.8	1172.05	2	2	2	1	3	1	2017	1	1	1	1	1	2	1	1	19651102027	196511020921001	196511020921	POTASSIUM CHLORIDE	00781571001	30	TBCR	EA	10	MEQ	117	12	3	2	3	0	1	0	0
19651102	21	2	1072	62	2	26.05	35.98	11989.8	1172.05	2	2	2	1	3	1	2017	1	1	1	1	1	2	1	1	19651102024	196511020701003	196511020701	LACTOBACILLUS	39423022048	90	CAPS	EA	-9	-9	119	12	3	2	3	0	1	0	0
19651102	21	2	1072	61	2	21.12	51.2	9588.78	1171.5	2	1	2	1	2	1	2016	1	1	1	1	1	2	1	1	19651102017	196511020231001	196511020231	LORATADINE	45802065087	30	TABS	EA	10	MG	123	14	3	2	3	0	0	0	1
19651102	21	2	1072	61	2	21.12	51.2	9588.78	1171.5	2	1	2	1	2	1	2016	1	1	1	1	1	2	1	1	19651102004	196511020101001	196511020101	NYSTATIN	00168005430	60	CREA	GM	100000	UNIT/GM	136	14	3	2	3	0	0	0	1
19651102	21	2	1072	62	2	26.05	35.98	11989.8	1172.05	2	2	2	1	3	1	2017	1	1	1	1	1	2	1	1	19651102025	196511020721001	196511020721	QUETIAPINE	00093206301	100	TABS	EA	25	MG	251	12	3	2	3	0	1	0	0
19651102	21	2	1072	61	2	21.12	51.2	9588.78	1171.5	2	1	2	1	2	1	2016	1	1	1	1	1	2	1	1	19651102013	196511020191001	196511020191	OXYBUTYNIN	62175027037	30	TB24	EA	5	MG	264	14	3	2	3	0	0	0	1
19651102	21	2	1072	62	2	26.05	35.98	11989.8	1172.05	2	2	2	1	3	1	2017	1	1	1	1	1	2	1	1	19651102013	196511020881005	196511020881	OXYBUTYNIN	62175027037	30	TB24	EA	5	MG	264	12	3	2	3	0	1	0	0
19651102	21	2	1072	61	2	21.12	51.2	9588.78	1171.5	2	1	2	1	2	1	2016	1	1	1	1	1	2	1	1	19651102009	196511020151001	196511020151	PANTOPRAZOLE	00093001298	60	TBEC	EA	40	MG	272	14	3	2	3	0	0	0	1
19651102	21	2	1072	62	2	26.05	35.98	11989.8	1172.05	2	2	2	1	3	1	2017	1	1	1	1	1	2	1	1	19651102009	196511020961005	196511020961	PANTOPRAZOLE	65862056090	30	TBEC	EA	40	MG	272	12	3	2	3	0	1	0	0
19651102	21	2	1072	61	2	21.12	51.2	9588.78	1171.5	2	1	2	1	2	1	2016	1	1	1	1	1	2	1	1	19651102002	196511020081001	196511020081	BUPROPRION	60429035830	30	TB24	EA	300	MG	320	14	3	2	3	0	0	0	1
19651102	21	2	1072	62	2	26.05	35.98	11989.8	1172.05	2	2	2	1	3	1	2017	1	1	1	1	1	2	1	1	19651102002	196511020711003	196511020711	BUPROPRION	10370010203	30	TB24	EA	300	MG	320	12	3	2	3	0	1	0	0
19651102	21	2	1072	61	2	21.12	51.2	9588.78	1171.5	2	1	2	1	2	1	2016	1	1	1	1	1	2	1	1	19651102023	196511020691001	196511020691	VANCOMYCIN	47781073050	56	CAPS	EA	250	MG	406	14	3	2	3	0	0	0	1
20232101	17	2	1098	63	2	44.76	55.76	3925.71	474.051	3	2	2	2	1	2	2012	1	1	1	1	1	2	2	2	20232101004	202321010061001	202321010061	CLONIDINE	00228212710	90	TABS	TAB	0.1	MG	44	3	1	2	2	0	0	1	1
20232101	17	2	1098	64	2	45.89	58.28	3916.35	435.476	3	1	2	2	2	2	2013	1	1	1	1	1	2	2	2	20232101004	202321010111001	202321010111	CLONIDINE	00228212710	90	TABS	EA	0.1	MG	44	3	1	2	2	0	0	1	1
20232101	17	2	1098	64	2	45.89	58.28	3916.35	435.476	3	1	2	2	2	2	2013	1	1	1	1	1	2	2	2	20232101002	202321010231002	202321010231	ATENOLOL	51079068463	30	TABS	EA	50	MG	47	3	1	2	2	0	0	1	1
20232101	17	2	1098	63	2	44.76	55.76	3925.71	474.051	3	2	2	2	1	2	2012	1	1	1	1	1	2	2	2	20232101002	202321010021001	202321010021	METOPROLOL	68645019059	60	TABS	TAB	50	MG	47	3	1	2	2	0	0	1	1
20232101	17	2	1098	63	2	44.76	55.76	3925.71	474.051	3	2	2	2	1	2	2012	1	1	1	1	1	2	2	2	20232101003	202321010031001	202321010031	HYDROCHLOROTHIAZIDE	54458093010	30	TABS	TAB	25	MG	49	3	1	2	2	0	0	1	1
20232101	17	2	1098	64	2	45.89	58.28	3916.35	435.476	3	1	2	2	2	2	2013	1	1	1	1	1	2	2	2	20232101003	202321010381001	202321010381	HYDROCHLOROTHIAZIDE	54458093010	30	TABS	EA	25	MG	49	3	1	2	2	0	0	1	1
20232101	17	2	1098	64	2	45.89	58.28	3916.35	435.476	3	1	2	2	2	2	2013	1	1	1	1	1	2	2	2	20232101006	202321010211003	202321010211	ACETAMINOPHEN-HYDROCODONE	00406035705	30	TABS	EA	-9	-9	58	3	1	2	2	0	0	1	1
20232101	17	2	1098	63	2	44.76	55.76	3925.71	474.051	3	2	2	2	1	2	2012	1	1	1	1	1	2	2	2	20232101001	202321010011001	202321010011	FOLIC ACID	00143971710	30	TABS	TAB	1	MG	119	3	1	2	2	0	0	1	1
20232101	17	2	1098	63	2	44.76	55.76	3925.71	474.051	3	2	2	2	1	2	2012	1	1	1	1	1	2	2	2	20232101005	202321010071003	202321010071	AMITRIPTYLINE	51079010763	30	TABS	TAB	25	MG	249	3	1	2	2	0	0	1	1
20241101	17	2	1029	28	1	63.34	27.56	2210.03	249.18	3	2	1	1	1	1	2012	2	1	1	2	2	2	2	2	20241101002	202411010031001	202411010031	CEPHALEXIN	42043014105	28	CAPS	CAPS	500	MG	9	2	1	1	0	1	0	1	0
20241101	17	2	1029	29	1	51.82	46.88	2728.35	255.975	3	2	1	2	1	1	2013	2	3	2	2	1	2	2	2	20241101006	202411010111001	202411010111	CIPROFLOXACN	00172531260	20	TABS	EA	500	MG	14	3	1	1	1	0	0	1	0
20241101	17	2	1029	29	1	51.82	46.88	2728.35	255.975	3	2	1	2	1	1	2013	2	3	2	2	1	2	2	2	20241101008	202411010162001	202411010162	QUINAPRIL	59762502001	60	TAB	TAB	10	MG	42	3	1	1	1	0	0	1	0
20241101	17	2	1029	28	1	63.34	27.56	2210.03	249.18	3	2	1	1	1	1	2012	2	1	1	2	2	2	2	2	20241101001	202411010021001	202411010021	ACETAMINOPHEN-HYDROCODONE	00406036501	20	TABS	TAB	-9	-9	58	2	1	1	0	1	0	1	0
20241101	17	2	1029	29	1	51.82	46.88	2728.35	255.975	3	2	1	2	1	1	2013	2	3	2	2	1	2	2	2	20241101001	202411010131001	202411010131	ACETAMINOPHEN-HYDROCODONE	00406036701	30	TAB	TAB	10/325	MG/MG	58	3	1	1	1	0	0	1	0
20241101	17	2	1029	28	1	63.34	27.56	2210.03	249.18	3	2	1	1	1	1	2012	2	1	1	2	2	2	2	2	20241101004	202411010091001	202411010091	CYCLOBENZAPRINE	66336058107	20	TAB	-9	10	MG	73	2	1	1	0	1	0	1	0
20241101	17	2	1029	29	1	51.82	46.88	2728.35	255.975	3	2	1	2	1	1	2013	2	3	2	2	1	2	2	2	20241101007	202411010121001	202411010121	LIDOCAINE	55700002530	30	Patches	OTHER	5	%	136	3	1	1	1	0	0	1	0
20447101	17	2	1126	41	1	27.71	58.55	35998.9	3400.03	2	1	1	2	2	1	2012	2	2	1	1	1	2	1	2	20447101011	204471010311006	204471010311	VALGANCICLOVIR	00004003822	15	TABS	TAB	450	MG	7	9	2	1	2	0	0	0	1
20447101	17	2	1126	41	1	27.71	58.55	35998.9	3400.03	2	1	1	2	2	1	2012	2	2	1	1	1	2	1	2	20447101007	204471010271006	204471010271	METOPROLOL	00378001891	180	TABS	TAB	25	MG	47	9	2	1	2	0	0	0	1
20447101	17	2	1126	41	1	27.71	58.55	35998.9	3400.03	2	1	1	2	2	1	2012	2	2	1	1	1	2	1	2	20447101013	204471010491004	204471010491	AMLODIPINE	51079045169	90	TABS	TAB	5	MG	48	9	2	1	2	0	0	0	1
20447101	17	2	1126	41	1	27.71	58.55	35998.9	3400.03	2	1	1	2	2	1	2012	2	2	1	1	1	2	1	2	20447101003	204471010231003	204471010231	ACETAMINOPHEN-HYDROCODONE	00406035705	30	TABS	TAB	-9	-9	58	9	2	1	2	0	0	0	1
20447101	17	2	1126	41	1	27.71	58.55	35998.9	3400.03	2	1	1	2	2	1	2012	2	2	1	1	1	2	1	2	20447101008	204471010281006	204471010281	GABAPENTIN	53746010205	90	CAPS	CAPS	300	MG	64	9	2	1	2	0	0	0	1
20447101	17	2	1126	41	1	27.71	58.55	35998.9	3400.03	2	1	1	2	2	1	2012	2	2	1	1	1	2	1	2	20447101009	204471010291006	204471010291	PROMETHAZINE	68382004101	60	TABS	TAB	25	MG	65	9	2	1	2	0	0	0	1
20447101	17	2	1126	41	1	27.71	58.55	35998.9	3400.03	2	1	1	2	2	1	2012	2	2	1	1	1	2	1	2	20447101012	204471010321006	204471010321	ATROPINE-DIPHENOXYLATE	00378041501	60	TABS	TAB	-9	-9	90	9	2	1	2	0	0	0	1
20447101	17	2	1126	41	1	27.71	58.55	35998.9	3400.03	2	1	1	2	2	1	2012	2	2	1	1	1	2	1	2	20447101001	204471010031001	204471010031	TACROLIMUS	00781210301	90	CAPS	CAPS	1	MG	104	9	2	1	2	0	0	0	1
20447101	17	2	1126	41	1	27.71	58.55	35998.9	3400.03	2	1	1	2	2	1	2012	2	2	1	1	1	2	1	2	20447101004	204471010241001	204471010241	CYPROHEPTADINE	60258085001	90	TABS	TAB	4	MG	123	9	2	1	2	0	0	0	1
20447101	17	2	1126	41	1	27.71	58.55	35998.9	3400.03	2	1	1	2	2	1	2012	2	2	1	1	1	2	1	2	20447101010	204471010301004	204471010301	OMEPRAZOLE	60505006500	30	CPDR	CAPS	20	MG	272	9	2	1	2	0	0	0	1
20968101	17	1	1047	85	2	9.88	69.83	3971.59	462.53	3	2	2	2	1	1	2013	1	2	2	1	1	2	2	2	20968101001	209681010151002	209681010151	ATORVASTATIN	00591377410	30	TABS	EA	10	MG	19	7	2	3	2	0	0	0	1
20968101	17	1	1047	85	2	9.88	69.83	3971.59	462.53	3	2	2	2	1	1	2013	1	2	2	1	1	2	2	2	20968101004	209681010181002	209681010181	DOXAZOSIN	00378402801	30	TABS	EA	8	MG	43	7	2	3	2	0	0	0	1
20968101	17	1	1047	85	2	9.88	69.83	3971.59	462.53	3	2	2	2	1	1	2013	1	2	2	1	1	2	2	2	20968101002	209681010161002	209681010161	AMLODIPINE	59762154001	30	TABS	EA	10	MG	48	7	2	3	2	0	0	0	1
20968101	17	1	1047	85	2	9.88	69.83	3971.59	462.53	3	2	2	2	1	1	2013	1	2	2	1	1	2	2	2	20968101003	209681010171002	209681010171	HYDROCHLOROTHIAZIDE	00172208380	30	TABS	EA	25	MG	49	7	2	3	2	0	0	0	1
20968101	17	1	1047	85	2	9.88	69.83	3971.59	462.53	3	2	2	2	1	1	2013	1	2	2	1	1	2	2	2	20968101007	209681010141001	209681010141	MORPHINE	42858080201	60	TBCR	EA	30	MG	58	7	2	3	2	0	0	0	1
20968101	17	1	1047	85	2	9.88	69.83	3971.59	462.53	3	2	2	2	1	1	2013	1	2	2	1	1	2	2	2	20968101011	209681010471001	209681010471	PROMETHAZINE	00603543832	12	TABS	EA	25	MG	65	7	2	3	2	0	0	0	1
20968101	17	1	1047	85	2	9.88	69.83	3971.59	462.53	3	2	2	2	1	1	2013	1	2	2	1	1	2	2	2	20968101010	209681010461004	209681010461	TEMAZEPAM	67877014605	30	CAPS	EA	15	MG	67	7	2	3	2	0	0	0	1
20968101	17	1	1047	85	2	9.88	69.83	3971.59	462.53	3	2	2	2	1	1	2013	1	2	2	1	1	2	2	2	20968101005	209681010191002	209681010191	RANITIDINE	00172435749	60	TABS	EA	150	MG	94	7	2	3	2	0	0	0	1
20968101	17	1	1047	85	2	9.88	69.83	3971.59	462.53	3	2	2	2	1	1	2013	1	2	2	1	1	2	2	2	20968101008	209681010441004	209681010441	SERTRALINE	31722021205	90	TABS	EA	25	MG	249	7	2	3	2	0	0	0	1
21172102	17	2	1043	31	2	33.09	46.8	4344.85	499.813	3	1	3	1	2	2	2013	1	1	1	2	2	1	2	2	21172102002	211721021691001	211721021691	CHOLESTYRAMINE	49884046566	378	POWD	GM	4	GM/DOSE	19	3	1	1	1	0	0	1	0
21172102	17	2	1043	30	2	31.55	55.93	4992.64	414.137	3	1	3	1	2	2	2012	1	1	2	2	1	1	2	2	21172102001	211721020041002	211721020041	INSULIN GLARGINE	00088222033	30	SOLN	ML	100	UNIT/ML	99	1	1	1	2	0	0	0	1
21172102	17	2	1043	31	2	33.09	46.8	4344.85	499.813	3	1	3	1	2	2	2013	1	1	1	2	2	1	2	2	21172102001	211721021681001	211721021681	INSULIN ISOPHANE	00169183411	10	SUSP	ML	100	UNIT/ML	99	3	1	1	1	0	0	1	0
21172102	17	2	1043	31	2	33.09	46.8	4344.85	499.813	3	1	3	1	2	2	2013	1	1	1	2	2	1	2	2	21172102003	211721022451001	211721022451	HOMATROPINE METHYL BROMIDE-HYDROCODONE	00472103016	180	SYRP	ML	-9	-9	132	3	1	1	1	0	0	1	0
21174101	17	1	1007	53	1	30.96	47.63	15313.8	1530.56	3	1	1	2	1	1	2012	1	2	1	2	1	1	2	2	21174101003	211741010151005	211741010151	LISINOPRIL	68180051403	30	TABS	TAB	10	MG	42	5	2	2	2	0	1	0	0
21174101	17	1	1007	54	1	36.7	52.56	10189.8	1183.3	3	1	1	2	1	1	2013	1	1	1	1	1	1	2	2	21174101003	211741010841004	211741010841	LISINOPRIL	68180051403	30	TABS	EA	10	MG	42	4	1	2	3	0	0	1	1
21174101	17	1	1007	53	1	30.96	47.63	15313.8	1530.56	3	1	1	2	1	1	2012	1	2	1	2	1	1	2	2	21174101005	211741010171005	211741010171	DOXAZOSIN	00378402401	30	TABS	TAB	4	MG	43	5	2	2	2	0	1	0	0
21174101	17	1	1007	53	1	30.96	47.63	15313.8	1530.56	3	1	1	2	1	1	2012	1	2	1	2	1	1	2	2	21174101006	211741010181005	211741010181	DILTIAZEM	00093031901	90	TABS	TAB	60	MG	46	5	2	2	2	0	1	0	0
21174101	17	1	1007	53	1	30.96	47.63	15313.8	1530.56	3	1	1	2	1	1	2012	1	2	1	2	1	1	2	2	21174101002	211741010141005	211741010141	FUROSEMIDE	63304062510	30	TABS	TAB	40	MG	49	5	2	2	2	0	1	0	0
21174101	17	1	1007	54	1	36.7	52.56	10189.8	1183.3	3	1	1	2	1	1	2013	1	1	1	1	1	1	2	2	21174101002	211741010831005	211741010831	FUROSEMIDE	00603374032	30	TABS	EA	40	MG	49	4	1	2	3	0	0	1	1
21174101	17	1	1007	53	1	30.96	47.63	15313.8	1530.56	3	1	1	2	1	1	2012	1	2	1	2	1	1	2	2	21174101004	211741010161005	211741010161	HYDRALAZINE	31722052101	90	TABS	TAB	50	MG	53	5	2	2	2	0	1	0	0
21174101	17	1	1007	54	1	36.7	52.56	10189.8	1183.3	3	1	1	2	1	1	2013	1	1	1	1	1	1	2	2	21174101007	211741010821001	211741010821	ACETAMINOPHEN-CODEINE	00093015001	10	TABS	EA	-9	-9	58	4	1	2	3	0	0	1	1
21174101	17	1	1007	53	1	30.96	47.63	15313.8	1530.56	3	1	1	2	1	1	2012	1	2	1	2	1	1	2	2	21174101008	211741010851004	211741010851	SODIUM BICARBONATE	00677013110	120	TABS	TAB	650	MG	88	5	2	2	2	0	1	0	0
21174101	17	1	1007	54	1	36.7	52.56	10189.8	1183.3	3	1	1	2	1	1	2013	1	1	1	1	1	1	2	2	21174101008	211741010851004	211741010851	SODIUM BICARBONATE	00677013110	60	TABS	EA	650	MG	88	4	1	2	3	0	0	1	1
21174101	17	1	1007	54	1	36.7	52.56	10189.8	1183.3	3	1	1	2	1	1	2013	1	1	1	1	1	1	2	2	21174101011	211741011551001	211741011551	GLIMEPIRIDE	55111032105	30	TABS	EA	2	MG	99	4	1	2	3	0	0	1	1
21174101	17	1	1007	54	1	36.7	52.56	10189.8	1183.3	3	1	1	2	1	1	2013	1	1	1	1	1	1	2	2	21174101010	211741011541001	211741011541	OMEPRAZOLE	55111015810	30	CPDR	EA	20	MG	272	4	1	2	3	0	0	1	1
21386102	17	1	1065	66	2	31.11	53.61	23014.3	2270.57	4	2	1	1	3	2	2012	1	2	2	2	1	1	2	1	21386102014	213861022671001	213861022671	LISINOPRIL	00591040801	30	TABS	TAB	20	MG	42	5	2	3	3	0	0	0	1
21386102	17	1	1065	66	2	31.11	53.61	23014.3	2270.57	4	2	1	1	3	2	2012	1	2	2	2	1	1	2	1	21386102013	213861022661001	213861022661	METOPROLOL	59762130201	180	TABS	TAB	100	MG	47	5	2	3	3	0	0	0	1
21386102	17	1	1065	66	2	31.11	53.61	23014.3	2270.57	4	2	1	1	3	2	2012	1	2	2	2	1	1	2	1	21386102006	213861020351006	213861020351	FUROSEMIDE	00172290860	630	TABS	TAB	20	MG	49	5	2	3	3	0	0	0	1
21386102	17	1	1065	66	2	31.11	53.61	23014.3	2270.57	4	2	1	1	3	2	2012	1	2	2	2	1	1	2	1	21386102004	213861020331006	213861020331	CALCIUM CARBONATE	00054311763	1000	SUSP	ML	1250/5	MG/ML	88	5	2	3	3	0	0	0	1
21386102	17	1	1065	66	2	31.11	53.61	23014.3	2270.57	4	2	1	1	3	2	2012	1	2	2	2	1	1	2	1	21386102003	213861020321006	213861020321	INSULIN GLARGINE	00088221905	15	SOLN	ML	100	UNIT/ML	99	5	2	3	3	0	0	0	1
21386102	17	1	1065	66	2	31.11	53.61	23014.3	2270.57	4	2	1	1	3	2	2012	1	2	2	2	1	1	2	1	21386102007	213861020361006	213861020361	ASCORBIC ACID	00904053060	30	TABS	TAB	-9	-9	120	5	2	3	3	0	0	0	1
21386102	17	1	1065	66	2	31.11	53.61	23014.3	2270.57	4	2	1	1	3	2	2012	1	2	2	2	1	1	2	1	21386102005	213861020341006	213861020341	PANTOPRAZOLE	00093001298	180	TBEC	TAB	40	MG	272	5	2	3	3	0	0	0	1
22295102	17	1	1124	72	2	43.05	59.07	9607.4	1030.07	2	2	1	1	1	2	2012	1	1	1	2	2	1	2	2	22295102005	222951020201002	222951020201	SIMVASTATIN	00093715610	90	TABS	TAB	80	MG	19	8	2	3	2	0	0	1	1
22295102	17	1	1124	73	2	46.29	58.07	13742.8	1732.91	2	2	1	1	3	2	2013	1	1	1	2	1	1	2	2	22295102005	222951020891005	222951020891	SIMVASTATIN	16714068203	90	TABS	EA	10	MG	19	9	2	3	3	0	0	1	1
22295102	17	1	1124	73	2	46.29	58.07	13742.8	1732.91	2	2	1	1	3	2	2013	1	1	1	2	1	1	2	2	22295102012	222951020661003	222951020661	AMLODIPINE	67877019790	90	TABS	EA	2.5	MG	48	9	2	3	3	0	0	1	1
22295102	17	1	1124	72	2	43.05	59.07	9607.4	1030.07	2	2	1	1	1	2	2012	1	1	1	2	2	1	2	2	22295102003	222951020181002	222951020181	HYDROCHLOROTHIAZIDE-LOSARTAN	13668011610	30	TABS	TAB	-9	-9	55	8	2	3	2	0	0	1	1
22295102	17	1	1124	73	2	46.29	58.07	13742.8	1732.91	2	2	1	1	3	2	2013	1	1	1	2	1	1	2	2	22295102003	222951020441001	222951020441	HYDROCHLOROTHIAZIDE-LOSARTAN	68180021509	90	TABS	EA	-9	-9	55	9	2	3	3	0	0	1	1
22295102	17	1	1124	73	2	46.29	58.07	13742.8	1732.91	2	2	1	1	3	2	2013	1	1	1	2	1	1	2	2	22295102006	222951020461001	222951020461	CLOPIDOGREL	00093731456	90	TABS	EA	75	MG	83	9	2	3	3	0	0	1	1
22295102	17	1	1124	72	2	43.05	59.07	9607.4	1030.07	2	2	1	1	1	2	2012	1	1	1	2	2	1	2	2	22295102006	222951020211002	222951020211	CLOPIDOGREL	63653117101	14	TABS	TAB	75	MG	83	8	2	3	2	0	0	1	1
22295102	17	1	1124	72	2	43.05	59.07	9607.4	1030.07	2	2	1	1	1	2	2012	1	1	1	2	2	1	2	2	22295102007	222951020221002	222951020221	INSULIN GLARGINE	00088221905	15	SOLN	ML	100	UNIT/ML	99	8	2	3	2	0	0	1	1
22295102	17	1	1124	73	2	46.29	58.07	13742.8	1732.91	2	2	1	1	3	2	2013	1	1	1	2	1	1	2	2	22295102007	222951020411001	222951020411	INSULIN GLARGINE	00088222033	30	SOLN	ML	100	UNIT/ML	99	9	2	3	3	0	0	1	1
22295102	17	1	1124	73	2	46.29	58.07	13742.8	1732.91	2	2	1	1	3	2	2013	1	1	1	2	1	1	2	2	22295102002	222951020431001	222951020431	LEVOTHYROXINE	00378180501	90	TABS	EA	75	MCG	103	9	2	3	3	0	0	1	1
22295102	17	1	1124	72	2	43.05	59.07	9607.4	1030.07	2	2	1	1	1	2	2012	1	1	1	2	2	1	2	2	22295102002	222951020171002	222951020171	LEVOTHYROXINE	00074518219	90	TABS	TAB	75	MCG	103	8	2	3	2	0	0	1	1
22295102	17	1	1124	73	2	46.29	58.07	13742.8	1732.91	2	2	1	1	3	2	2013	1	1	1	2	1	1	2	2	22295102013	222951020921005	222951020921	FOLBEE PLUS	51991008290	90	TABS	EA	-9	-9	120	9	2	3	3	0	0	1	1
22295102	17	1	1124	72	2	43.05	59.07	9607.4	1030.07	2	2	1	1	1	2	2012	1	1	1	2	2	1	2	2	22295102009	222951020241002	222951020241	TIMOLOL	61314022715	15	SOLN	ML	0.5	%	147	8	2	3	2	0	0	1	1
22295102	17	1	1124	73	2	46.29	58.07	13742.8	1732.91	2	2	1	1	3	2	2013	1	1	1	2	1	1	2	2	22295102009	222951020481001	222951020481	TIMOLOL	17478028810	5	SOLN	ML	0.5	%	147	9	2	3	3	0	0	1	1
22295102	17	1	1124	72	2	43.05	59.07	9607.4	1030.07	2	2	1	1	1	2	2012	1	1	1	2	2	1	2	2	22295102001	222951020161002	222951020161	OMEPRAZOLE	00781223301	90	CPDR	CAPS	20	MG	272	8	2	3	2	0	0	1	1
22295102	17	1	1124	73	2	46.29	58.07	13742.8	1732.91	2	2	1	1	3	2	2013	1	1	1	2	1	1	2	2	22295102001	222951020421001	222951020421	OMEPRAZOLE	62175011837	400	CPDR	EA	20	MG	272	9	2	3	3	0	0	1	1
22369101	17	2	1013	77	2	31.67	51.9	18592	1928.93	3	1	1	2	3	1	2013	1	2	2	2	1	2	2	2	22369101002	223691010261001	223691010261	PRAVASTATIN	68180048809	90	TAB	EA	80	MG	19	4	1	3	1	0	0	0	1
22369101	17	2	1013	77	2	31.67	51.9	18592	1928.93	3	1	1	2	3	1	2013	1	2	2	2	1	2	2	2	22369101004	223691010271001	223691010271	DILTIAZEM	49884083109	90	CAP	EA	240	MG	46	4	1	3	1	0	0	0	1
22369101	17	2	1013	77	2	31.67	51.9	18592	1928.93	3	1	1	2	3	1	2013	1	2	2	2	1	2	2	2	22369101005	223691010171001	223691010171	VALSARTAN	68258607103	90	TAB	TAB	320	MG	56	4	1	3	1	0	0	0	1
22369101	17	2	1013	77	2	31.67	51.9	18592	1928.93	3	1	1	2	3	1	2013	1	2	2	2	1	2	2	2	22369101001	223691010251001	223691010251	ERGOCALCIFEROL	54868589500	30	TAB	TAB	1000	IU	119	4	1	3	1	0	0	0	1
22374101	17	2	1161	31	1	29.49	34.23	4840.96	409.297	2	1	2	2	1	2	2012	1	1	1	2	1	1	2	2	22374101008	223741010161004	223741010161	ATORVASTATIN	00591377519	30	TABS	TAB	20	MG	19	8	2	1	2	1	0	0	0
22374101	17	2	1161	32	1	33.26	40.08	6491.51	574.723	2	1	2	2	2	2	2013	1	1	1	2	1	2	2	2	22374101008	223741010921003	223741010921	ATORVASTATIN	68645046054	30	TABS	EA	40	MG	19	8	2	1	1	0	0	1	0
22374101	17	2	1161	31	1	29.49	34.23	4840.96	409.297	2	1	2	2	1	2	2012	1	1	1	2	1	1	2	2	22374101002	223741010101004	223741010101	METOPROLOL	68645019159	60	TABS	TAB	100	MG	47	8	2	1	2	1	0	0	0
22374101	17	2	1161	32	1	33.26	40.08	6491.51	574.723	2	1	2	2	2	2	2013	1	1	1	2	1	2	2	2	22374101002	223741010241002	223741010241	METOPROLOL	68645019059	60	TABS	EA	50	MG	47	8	2	1	1	0	0	1	0
22374101	17	2	1161	31	1	29.49	34.23	4840.96	409.297	2	1	2	2	1	2	2012	1	1	1	2	1	1	2	2	22374101003	223741010111004	223741010111	AMLODIPINE	31722023990	30	TABS	TAB	10	MG	48	8	2	1	2	1	0	0	0
22374101	17	2	1161	32	1	33.26	40.08	6491.51	574.723	2	1	2	2	2	2	2013	1	1	1	2	1	2	2	2	22374101003	223741010891006	223741010891	AMLODIPINE	68180075203	30	TABS	EA	10	MG	48	8	2	1	1	0	0	1	0
22374101	17	2	1161	31	1	29.49	34.23	4840.96	409.297	2	1	2	2	1	2	2012	1	1	1	2	1	1	2	2	22374101004	223741010121004	223741010121	HYDRALAZINE	49884002701	60	TABS	TAB	25	MG	53	8	2	1	2	1	0	0	0
22374101	17	2	1161	31	1	29.49	34.23	4840.96	409.297	2	1	2	2	1	2	2012	1	1	1	2	1	1	2	2	22374101009	223741010171004	223741010171	LOSARTAN	68180021109	30	TABS	TAB	50	MG	56	8	2	1	2	1	0	0	0
22374101	17	2	1161	32	1	33.26	40.08	6491.51	574.723	2	1	2	2	2	2	2013	1	1	1	2	1	2	2	2	22374101009	223741010931007	223741010931	LOSARTAN	16571050111	60	TABS	EA	50	MG	56	8	2	1	1	0	0	1	0
22374101	17	2	1161	32	1	33.26	40.08	6491.51	574.723	2	1	2	2	2	2	2013	1	1	1	2	1	2	2	2	22374101014	223741010961008	223741010961	ASPIRIN	00904201380	30	TBEC	EA	325	MG	58	8	2	1	1	0	0	1	0
22374101	17	2	1161	31	1	29.49	34.23	4840.96	409.297	2	1	2	2	1	2	2012	1	1	1	2	1	1	2	2	22374101005	223741010131004	223741010131	TIZANIDINE	00185440051	90	TABS	TAB	4	MG	73	8	2	1	2	1	0	0	0
22374101	17	2	1161	31	1	29.49	34.23	4840.96	409.297	2	1	2	2	1	2	2012	1	1	1	2	1	1	2	2	22374101010	223741010181001	223741010181	SODIUM POLYSTYRENE SULFONATE	10702003645	454	POWD	G	-9	-9	110	8	2	1	2	1	0	0	0
22374101	17	2	1161	32	1	33.26	40.08	6491.51	574.723	2	1	2	2	2	2	2013	1	1	1	2	1	2	2	2	22374101012	223741010941002	223741010941	FOLIC ACID	00603316232	30	TABS	EA	1	MG	119	8	2	1	1	0	0	1	0
22374101	17	2	1161	32	1	33.26	40.08	6491.51	574.723	2	1	2	2	2	2	2013	1	1	1	2	1	2	2	2	22374101013	223741010951001	223741010951	PANTOPRAZOLE	00093001198	30	TBEC	EA	20	MG	272	8	2	1	1	0	0	1	0
22374101	17	2	1161	31	1	29.49	34.23	4840.96	409.297	2	1	2	2	1	2	2012	1	1	1	2	1	1	2	2	22374101007	223741010151004	223741010151	SEVELAMER	58468013001	90	TABS	TAB	800	MG	460	8	2	1	2	1	0	0	0
2291408102	22	3	2017	41	1	53.93	57.08	16475	1511.37	2	1	2	1	3	2	2018	1	1	1	2	1	2	2	2	2291408102004	2291408102004403002	2291408102004403	METOPROLOL	00378003210	180	TABS	EA	50	MG	47	4	1	1	1	0	0	1	1
2291408102	22	3	2017	41	1	53.93	57.08	16475	1511.37	2	1	2	1	3	2	2018	1	1	1	2	1	2	2	2	2291408102003	2291408102003403002	2291408102003403	AMLODIPINE	69097012815	90	TABS	EA	10	MG	48	4	1	1	1	0	0	1	1
2291408102	22	3	2017	41	1	53.93	57.08	16475	1511.37	2	1	2	1	3	2	2018	1	1	1	2	1	2	2	2	2291408102005	2291408102005403001	2291408102005403	TORSEMIDE	31722053001	90	TABS	EA	10	MG	49	4	1	1	1	0	0	1	1
2291408102	22	3	2017	41	1	53.93	57.08	16475	1511.37	2	1	2	1	3	2	2018	1	1	1	2	1	2	2	2	2291408102002	2291408102002403002	2291408102002403	ALLOPURINOL	53489015710	90	TABS	EA	300	MG	194	4	1	1	1	0	0	1	1
2291627101	22	2	2058	81	2	48.55	50.12	17796.4	2697.65	3	2	4	2	1	1	2018	1	2	2	2	1	2	2	1	2291627101003	2291627101003403001	2291627101003403	ATORVASTATIN	00378395277	90	TABS	EA	40	MG	19	7	2	3	2	0	0	1	1
2291627101	22	2	2058	81	2	48.55	50.12	17796.4	2697.65	3	2	4	2	1	1	2018	1	2	2	2	1	2	2	1	2291627101004	2291627101004403002	2291627101004403	LISINOPRIL	00603421232	90	TABS	EA	20	MG	42	7	2	3	2	0	0	1	1
2291627101	22	2	2058	81	2	48.55	50.12	17796.4	2697.65	3	2	4	2	1	1	2018	1	2	2	2	1	2	2	1	2291627101001	2291627101001403001	2291627101001403	CARVEDILOL	00378363401	180	TABS	EA	25	MG	47	7	2	3	2	0	0	1	1
2291627101	22	2	2058	81	2	48.55	50.12	17796.4	2697.65	3	2	4	2	1	1	2018	1	2	2	2	1	2	2	1	2291627101008	2291627101008403001	2291627101008403	HYDROCHLOROTHIAZIDE	00172208360	90	TABS	EA	25	MG	49	7	2	3	2	0	0	1	1
2291627101	22	2	2058	81	2	48.55	50.12	17796.4	2697.65	3	2	4	2	1	1	2018	1	2	2	2	1	2	2	1	2291627101009	2291627101009403002	2291627101009403	MELOXICAM	68180050101	90	TABS	EA	7.5	MG	58	7	2	3	2	0	0	1	1
2291627101	22	2	2058	81	2	48.55	50.12	17796.4	2697.65	3	2	4	2	1	1	2018	1	2	2	2	1	2	2	1	2291627101006	2291627101006403002	2291627101006403	OMEPRAZOLE	55111015905	90	CPDR	EA	40	MG	272	7	2	3	2	0	0	1	1
2291896104	22	2	2099	77	1	43.02	42.93	2320.74	287.179	4	1	4	1	1	1	2018	1	2	2	2	1	1	2	1	2291896104019	2291896104019503001	2291896104019503	ATORVASTATIN	60505258008	90	TABS	EA	40	MG	19	8	2	3	3	0	0	1	0
2291896104	22	2	2099	77	1	43.02	42.93	2320.74	287.179	4	1	4	1	1	1	2018	1	2	2	2	1	1	2	1	2291896104017	2291896104017503001	2291896104017503	NITROGLYCERIN	68462063945	25	SUBL	EA	0.4	MG	45	8	2	3	3	0	0	1	0
2291896104	22	2	2099	77	1	43.02	42.93	2320.74	287.179	4	1	4	1	1	1	2018	1	2	2	2	1	1	2	1	2291896104008	2291896104008303001	2291896104008303	METOPROLOL	62037083110	135	TB24	EA	50	MG	47	8	2	3	3	0	0	1	0
2291896104	22	2	2099	77	1	43.02	42.93	2320.74	287.179	4	1	4	1	1	1	2018	1	2	2	2	1	1	2	1	2291896104010	2291896104010503001	2291896104010503	AMLODIPINE	67877019990	15	TABS	EA	10	MG	48	8	2	3	3	0	0	1	0
2291896104	22	2	2099	77	1	43.02	42.93	2320.74	287.179	4	1	4	1	1	1	2018	1	2	2	2	1	1	2	1	2291896104014	2291896104014503001	2291896104014503	HYDRALAZINE	23155000210	30	TABS	EA	25	MG	53	8	2	3	3	0	0	1	0
2291896104	22	2	2099	77	1	43.02	42.93	2320.74	287.179	4	1	4	1	1	1	2018	1	2	2	2	1	1	2	1	2291896104007	2291896104007503001	2291896104007503	ASPIRIN	16103035609	90	TBEC	EA	81	MG	58	8	2	3	3	0	0	1	0
2291896104	22	2	2099	77	1	43.02	42.93	2320.74	287.179	4	1	4	1	1	1	2018	1	2	2	2	1	1	2	1	2291896104020	2291896104020503001	2291896104020503	CLOPIDOGREL	65862035705	90	TABS	EA	75	MG	83	8	2	3	3	0	0	1	0
2291896104	22	2	2099	77	1	43.02	42.93	2320.74	287.179	4	1	4	1	1	1	2018	1	2	2	2	1	1	2	1	2291896104004	2291896104004303001	2291896104004303	SITAGLIPTIN	00006011231	30	TABS	EA	50	MG	99	8	2	3	3	0	0	1	0
2292055102	22	1	2095	55	2	41.74	56.12	8077.05	811.888	3	1	4	2	2	1	2018	1	1	1	2	1	1	2	1	2292055102020	2292055102020403001	2292055102020403	NYSTATIN	60432053716	473	SUSP	ML	100000	UNIT/ML	4	13	3	2	3	0	0	1	1
2292055102	22	1	2095	55	2	41.74	56.12	8077.05	811.888	3	1	4	2	2	1	2018	1	1	1	2	1	1	2	1	2292055102019	2292055102019403002	2292055102019403	DOXYCYCLINE	00143314250	20	CAPS	EA	100	MG	5	13	3	2	3	0	0	1	1
2292055102	22	1	2095	55	2	41.74	56.12	8077.05	811.888	3	1	4	2	2	1	2018	1	1	1	2	1	1	2	1	2292055102008	2292055102008403001	2292055102008403	PENICILLN	57237004101	28	TABS	EA	500	MG	13	13	3	2	3	0	0	1	1
2292055102	22	1	2095	55	2	41.74	56.12	8077.05	811.888	3	1	4	2	2	1	2018	1	1	1	2	1	1	2	1	2292055102007	2292055102007303002	2292055102007303	ROSUVASTATIN	60505450209	90	TABS	EA	5	MG	19	13	3	2	3	0	0	1	1
2292055102	22	1	2095	55	2	41.74	56.12	8077.05	811.888	3	1	4	2	2	1	2018	1	1	1	2	1	1	2	1	2292055102016	2292055102016303001	2292055102016303	ISOSORBIDE DINITRATE	49884002101	60	TABS	EA	10	MG	45	13	3	2	3	0	0	1	1
2292055102	22	1	2095	55	2	41.74	56.12	8077.05	811.888	3	1	4	2	2	1	2018	1	1	1	2	1	1	2	1	2292055102012	2292055102012303001	2292055102012303	AMIODARONE	68382022714	30	TABS	EA	200	MG	46	13	3	2	3	0	0	1	1
2292055102	22	1	2095	55	2	41.74	56.12	8077.05	811.888	3	1	4	2	2	1	2018	1	1	1	2	1	1	2	1	2292055102014	2292055102014303001	2292055102014303	CARVEDILOL	65862014505	60	TABS	EA	25	MG	47	13	3	2	3	0	0	1	1
2292055102	22	1	2095	55	2	41.74	56.12	8077.05	811.888	3	1	4	2	2	1	2018	1	1	1	2	1	1	2	1	2292055102005	2292055102005303002	2292055102005303	AMLODIPINE	67877019705	90	TABS	EA	2.5	MG	48	13	3	2	3	0	0	1	1
2292055102	22	1	2095	55	2	41.74	56.12	8077.05	811.888	3	1	4	2	2	1	2018	1	1	1	2	1	1	2	1	2292055102010	2292055102010303001	2292055102010303	METOLAZONE	65580064471	30	TABS	EA	5	MG	49	13	3	2	3	0	0	1	1
2292055102	22	1	2095	55	2	41.74	56.12	8077.05	811.888	3	1	4	2	2	1	2018	1	1	1	2	1	1	2	1	2292055102009	2292055102009303001	2292055102009303	HYDRALAZINE	50111039701	90	TABS	EA	100	MG	53	13	3	2	3	0	0	1	1
2292055102	22	1	2095	55	2	41.74	56.12	8077.05	811.888	3	1	4	2	2	1	2018	1	1	1	2	1	1	2	1	2292055102004	2292055102004403004	2292055102004403	LOSARTAN	63739067310	180	TAB	-15	25	MG	56	13	3	2	3	0	0	1	1
2292055102	22	1	2095	55	2	41.74	56.12	8077.05	811.888	3	1	4	2	2	1	2018	1	1	1	2	1	1	2	1	2292055102011	2292055102011303001	2292055102011303	OXYCODONE EXTENDED RELEASE	24510011010	30	C12A	EA	9	MG	58	13	3	2	3	0	0	1	1
2292055102	22	1	2095	55	2	41.74	56.12	8077.05	811.888	3	1	4	2	2	1	2018	1	1	1	2	1	1	2	1	2292055102017	2292055102017303001	2292055102017303	APIXABAN	00003089421	28	TABS	EA	5	MG	82	13	3	2	3	0	0	1	1
2292055102	22	1	2095	55	2	41.74	56.12	8077.05	811.888	3	1	4	2	2	1	2018	1	1	1	2	1	1	2	1	2292055102015	2292055102015303001	2292055102015303	CLOPIDOGREL	65862035705	30	TABS	EA	75	MG	83	13	3	2	3	0	0	1	1
2292055102	22	1	2095	55	2	41.74	56.12	8077.05	811.888	3	1	4	2	2	1	2018	1	1	1	2	1	1	2	1	2292055102001	2292055102001303001	2292055102001303	INSULIN LISPRO	00002879959	15	SOPN	ML	100	UNIT/ML	99	13	3	2	3	0	0	1	1
2292055102	22	1	2095	55	2	41.74	56.12	8077.05	811.888	3	1	4	2	2	1	2018	1	1	1	2	1	1	2	1	2292055102024	2292055102024403001	2292055102024403	ALBUTEROL	00487950125	300	NEBU	ML	0.083	%	125	13	3	2	3	0	0	1	1
2292343101	22	2	2114	74	2	19.76	49.25	3207.57	336.864	3	2	2	2	1	1	2018	1	2	2	2	1	1	2	1	2292343101005	2292343101005403001	2292343101005403	CEPHALEXIN	00093314705	20	CAPS	EA	500	MG	9	5	2	3	3	0	0	0	0
2292343101	22	2	2114	74	2	19.76	49.25	3207.57	336.864	3	2	2	2	1	1	2018	1	2	2	2	1	1	2	1	2292343101003	2292343101003303002	2292343101003303	LABETALOL	00591060501	180	TABS	EA	100	MG	47	5	2	3	3	0	0	0	0
2292343101	22	2	2114	74	2	19.76	49.25	3207.57	336.864	3	2	2	2	1	1	2018	1	2	2	2	1	1	2	1	2292343101010	2292343101010503001	2292343101010503	GABAPENTIN	65162010150	30	CAPS	EA	100	MG	64	5	2	3	3	0	0	0	0
2292343101	22	2	2114	74	2	19.76	49.25	3207.57	336.864	3	2	2	2	1	1	2018	1	2	2	2	1	1	2	1	2292343101002	2292343101002303002	2292343101002303	INSULIN ASPART	00169633910	9	SOPN	ML	100	UNIT/ML	99	5	2	3	3	0	0	0	0
2292343101	22	2	2114	74	2	19.76	49.25	3207.57	336.864	3	2	2	2	1	1	2018	1	2	2	2	1	1	2	1	2292343101009	2292343101009503001	2292343101009503	PANTOPRAZOLE	59746028390	30	TBEC	EA	20	MG	272	5	2	3	3	0	0	0	0
2292343101	22	2	2114	74	2	19.76	49.25	3207.57	336.864	3	2	2	2	1	1	2018	1	2	2	2	1	1	2	1	2292343101007	2292343101007403001	2292343101007403	DICYCLOMINE	00591079401	90	CAPS	EA	10	MG	355	5	2	3	3	0	0	0	0
2292526102	22	2	2064	79	1	22.9	51.69	7676.49	768.507	3	2	3	2	3	1	2018	1	2	2	2	1	1	2	1	2292526102004	2292526102004403002	2292526102004403	ATORVASTATIN	60505258008	90	TABS	EA	40	MG	19	10	3	3	3	0	0	0	1
2292526102	22	2	2064	79	1	22.9	51.69	7676.49	768.507	3	2	3	2	3	1	2018	1	2	2	2	1	1	2	1	2292526102008	2292526102008403002	2292526102008403	LISINOPRIL	68180051303	90	TABS	EA	5	MG	42	10	3	3	3	0	0	0	1
2292526102	22	2	2064	79	1	22.9	51.69	7676.49	768.507	3	2	3	2	3	1	2018	1	2	2	2	1	1	2	1	2292526102010	2292526102010303001	2292526102010303	TAMSULOSIN	68382013210	90	CAPS	EA	0.4	MG	43	10	3	3	3	0	0	0	1
2292526102	22	2	2064	79	1	22.9	51.69	7676.49	768.507	3	2	3	2	3	1	2018	1	2	2	2	1	1	2	1	2292526102007	2292526102007503002	2292526102007503	CARVEDILOL	00093729505	180	TABS	EA	12.5	MG	47	10	3	3	3	0	0	0	1
2292526102	22	2	2064	79	1	22.9	51.69	7676.49	768.507	3	2	3	2	3	1	2018	1	2	2	2	1	1	2	1	2292526102006	2292526102006403002	2292526102006403	AMLODIPINE	29300024210	90	TABS	EA	5	MG	48	10	3	3	3	0	0	0	1
2292526102	22	2	2064	79	1	22.9	51.69	7676.49	768.507	3	2	3	2	3	1	2018	1	2	2	2	1	1	2	1	2292526102015	2292526102015403002	2292526102015403	CLOPIDOGREL	65862035705	90	TABS	EA	75	MG	83	10	3	3	3	0	0	0	1
2292526102	22	2	2064	79	1	22.9	51.69	7676.49	768.507	3	2	3	2	3	1	2018	1	2	2	2	1	1	2	1	2292526102012	2292526102012303001	2292526102012303	GLIMEPIRIDE	16729000316	180	TABS	EA	4	MG	99	10	3	3	3	0	0	0	1
2292526102	22	2	2064	79	1	22.9	51.69	7676.49	768.507	3	2	3	2	3	1	2018	1	2	2	2	1	1	2	1	2292526102018	2292526102018403001	2292526102018403	BUDESONIDE-FORMOTEROL	00186037020	31	AERO	GM	-15	-15	125	10	3	3	3	0	0	0	1
2292526102	22	2	2064	79	1	22.9	51.69	7676.49	768.507	3	2	3	2	3	1	2018	1	2	2	2	1	1	2	1	2292526102016	2292526102016403002	2292526102016403	CITALOPRAM	13668001005	90	TABS	EA	20	MG	249	10	3	3	3	0	0	0	1
2292526102	22	2	2064	79	1	22.9	51.69	7676.49	768.507	3	2	3	2	3	1	2018	1	2	2	2	1	1	2	1	2292526102014	2292526102014403001	2292526102014403	PANTOPRAZOLE	62175061743	90	TBEC	EA	40	MG	272	10	3	3	3	0	0	0	1
2292526102	22	2	2064	79	1	22.9	51.69	7676.49	768.507	3	2	3	2	3	1	2018	1	2	2	2	1	1	2	1	2292526102013	2292526102013403002	2292526102013403	FINASTERIDE	16729009015	90	TABS	EA	5	MG	288	10	3	3	3	0	0	0	1
2292785101	22	2	2018	66	2	24.21	52.64	15179.7	1562.6	4	2	1	1	3	2	2018	1	1	1	2	1	1	2	1	2292785101023	2292785101023403001	2292785101023403	ATORVASTATIN	60505267108	90	TABS	EA	80	MG	19	14	3	3	3	0	0	0	1
2292785101	22	2	2018	66	2	24.21	52.64	15179.7	1562.6	4	2	1	1	3	2	2018	1	1	1	2	1	1	2	1	2292785101013	2292785101013403001	2292785101013403	CARVEDILOL	68382009201	60	TABS	EA	3.125	MG	47	14	3	3	3	0	0	0	1
2292785101	22	2	2018	66	2	24.21	52.64	15179.7	1562.6	4	2	1	1	3	2	2018	1	1	1	2	1	1	2	1	2292785101006	2292785101006303002	2292785101006303	ACETAMINOPHEN-OXYCODONE	00406052201	60	TABS	EA	-15	-15	58	14	3	3	3	0	0	0	1
2292785101	22	2	2018	66	2	24.21	52.64	15179.7	1562.6	4	2	1	1	3	2	2018	1	1	1	2	1	1	2	1	2292785101004	2292785101004403001	2292785101004403	PREGABALIN	00071101468	90	CAPS	EA	75	MG	64	14	3	3	3	0	0	0	1
2292785101	22	2	2018	66	2	24.21	52.64	15179.7	1562.6	4	2	1	1	3	2	2018	1	1	1	2	1	1	2	1	2292785101037	2292785101037503001	2292785101037503	MECLIZINE	59746012106	30	TABS	EA	25	MG	65	14	3	3	3	0	0	0	1
2292785101	22	2	2018	66	2	24.21	52.64	15179.7	1562.6	4	2	1	1	3	2	2018	1	1	1	2	1	1	2	1	2292785101034	2292785101034503001	2292785101034503	METHYLPHENIDATE	00406114401	540	TABS	EA	10	MG	71	14	3	3	3	0	0	0	1
2292785101	22	2	2018	66	2	24.21	52.64	15179.7	1562.6	4	2	1	1	3	2	2018	1	1	1	2	1	1	2	1	2292785101031	2292785101031503001	2292785101031503	APIXABAN	00003089421	60	TABS	EA	5	MG	82	14	3	3	3	0	0	0	1
2292785101	22	2	2018	66	2	24.21	52.64	15179.7	1562.6	4	2	1	1	3	2	2018	1	1	1	2	1	1	2	1	2292785101027	2292785101027503001	2292785101027503	PREDNISOLONE	00143974010	36	TABS	EA	5	MG	98	14	3	3	3	0	0	0	1
2292785101	22	2	2018	66	2	24.21	52.64	15179.7	1562.6	4	2	1	1	3	2	2018	1	1	1	2	1	1	2	1	2292785101018	2292785101018303001	2292785101018303	INSULIN GLARGINE	00088221905	30	SOPN	ML	100	UNIT/ML	99	14	3	3	3	0	0	0	1
2292785101	22	2	2018	66	2	24.21	52.64	15179.7	1562.6	4	2	1	1	3	2	2018	1	1	1	2	1	1	2	1	2292785101016	2292785101016303001	2292785101016303	LIOTHYRONINE	42794001902	15	TABS	EA	25	MCG	103	14	3	3	3	0	0	0	1
2292785101	22	2	2018	66	2	24.21	52.64	15179.7	1562.6	4	2	1	1	3	2	2018	1	1	1	2	1	1	2	1	2292785101035	2292785101035503002	2292785101035503	MAGNESIUM	00536352141	30	TABS	EA	400	MG	117	14	3	3	3	0	0	0	1
2292785101	22	2	2018	66	2	24.21	52.64	15179.7	1562.6	4	2	1	1	3	2	2018	1	1	1	2	1	1	2	1	2292785101003	2292785101003403001	2292785101003403	VILAZODONE	00456114030	90	TABS	EA	40	MG	249	14	3	3	3	0	0	0	1
2292785101	22	2	2018	66	2	24.21	52.64	15179.7	1562.6	4	2	1	1	3	2	2018	1	1	1	2	1	1	2	1	2292785101021	2292785101021403002	2292785101021403	ARIPIPRAZOLE	27241005203	30	TABS	EA	5	MG	251	14	3	3	3	0	0	0	1
2292785101	22	2	2018	66	2	24.21	52.64	15179.7	1562.6	4	2	1	1	3	2	2018	1	1	1	2	1	1	2	1	2292785101028	2292785101028503001	2292785101028503	OMEPRAZOLE	55111015834	90	CPDR	EA	20	MG	272	14	3	3	3	0	0	0	1
2292785101	22	2	2018	66	2	24.21	52.64	15179.7	1562.6	4	2	1	1	3	2	2018	1	1	1	2	1	1	2	1	2292785101014	2292785101014403001	2292785101014403	CINACALCET	55513007330	180	TABS	EA	30	MG	495	14	3	3	3	0	0	0	1
2292881101	22	2	2007	52	1	35.64	55.57	5993.3	610.232	3	2	2	2	1	1	2018	1	2	2	2	2	1	2	1	2292881101005	2292881101005403002	2292881101005403	ATORVASTATIN	55111012490	90	TABS	EA	80	MG	19	6	2	2	2	0	1	1	1
2292881101	22	2	2007	52	1	35.64	55.57	5993.3	610.232	3	2	2	2	1	1	2018	1	2	2	2	2	1	2	1	2292881101004	2292881101004403002	2292881101004403	CARVEDILOL	00093729605	180	TABS	EA	25	MG	47	6	2	2	2	0	1	1	1
2292881101	22	2	2007	52	1	35.64	55.57	5993.3	610.232	3	2	2	2	1	1	2018	1	2	2	2	2	1	2	1	2292881101001	2292881101001403002	2292881101001403	FUROSEMIDE	69315011710	30	TABS	EA	40	MG	49	6	2	2	2	0	1	1	1
2292881101	22	2	2007	52	1	35.64	55.57	5993.3	610.232	3	2	2	2	1	1	2018	1	2	2	2	2	1	2	1	2292881101015	2292881101015503001	2292881101015503	METOCLOPRAMIDE	00115165201	270	TABS	EA	5	MG	65	6	2	2	2	0	1	1	1
2292881101	22	2	2007	52	1	35.64	55.57	5993.3	610.232	3	2	2	2	1	1	2018	1	2	2	2	2	1	2	1	2292881101010	2292881101010403001	2292881101010403	INSULIN GLARGINE	00088222033	10	SOLN	ML	100	UNIT/ML	99	6	2	2	2	0	1	1	1
2292881101	22	2	2007	52	1	35.64	55.57	5993.3	610.232	3	2	2	2	1	1	2018	1	2	2	2	2	1	2	1	2292881101016	2292881101016503002	2292881101016503	FOLIC ACID	65162036111	90	TABS	EA	1	MG	119	6	2	2	2	0	1	1	1
2292881101	22	2	2007	52	1	35.64	55.57	5993.3	610.232	3	2	2	2	1	1	2018	1	2	2	2	2	1	2	1	2292881101014	2292881101014503001	2292881101014503	LATANOPROST	24208046325	2.5	SOLN	ML	0.005	%	147	6	2	2	2	0	1	1	1
2292881101	22	2	2007	52	1	35.64	55.57	5993.3	610.232	3	2	2	2	1	1	2018	1	2	2	2	2	1	2	1	2292881101012	2292881101012403001	2292881101012403	SODIUM CHLORIDE	-15	44	SOLN	ML	0.65	%	247	6	2	2	2	0	1	1	1
2292881101	22	2	2007	52	1	35.64	55.57	5993.3	610.232	3	2	2	2	1	1	2018	1	2	2	2	2	1	2	1	2292881101008	2292881101008403002	2292881101008403	PANTOPRAZOLE	31722071390	30	TBEC	EA	40	MG	272	6	2	2	2	0	1	1	1
2292964101	22	2	2010	64	1	24.32	54.87	3296.32	350.709	2	2	1	2	1	1	2018	2	2	2	1	1	1	2	1	2292964101005	2292964101005303001	2292964101005303	ATORVASTATIN	60505267109	30	TABS	EA	80	MG	19	13	3	2	3	0	0	0	1
2292964101	22	2	2010	64	1	24.32	54.87	3296.32	350.709	2	2	1	2	1	1	2018	2	2	2	1	1	1	2	1	2292964101025	2292964101025303001	2292964101025303	LISINOPRIL	68180051301	30	TABS	EA	5	MG	42	13	3	2	3	0	0	0	1
2292964101	22	2	2010	64	1	24.32	54.87	3296.32	350.709	2	2	1	2	1	1	2018	2	2	2	1	1	1	2	1	2292964101020	2292964101020303001	2292964101020303	TAMSULOSIN	65862059801	180	CAPS	EA	0.4	MG	43	13	3	2	3	0	0	0	1
2292964101	22	2	2010	64	1	24.32	54.87	3296.32	350.709	2	2	1	2	1	1	2018	2	2	2	1	1	1	2	1	2292964101010	2292964101010303001	2292964101010303	METOPROLOL	57664050658	60	TABS	EA	25	MG	47	13	3	2	3	0	0	0	1
2292964101	22	2	2010	64	1	24.32	54.87	3296.32	350.709	2	2	1	2	1	1	2018	2	2	2	1	1	1	2	1	2292964101015	2292964101015403003	2292964101015403	AMLODIPINE	67877019805	30	TABS	EA	5	MG	48	13	3	2	3	0	0	0	1
2292964101	22	2	2010	64	1	24.32	54.87	3296.32	350.709	2	2	1	2	1	1	2018	2	2	2	1	1	1	2	1	2292964101035	2292964101035503001	2292964101035503	FUROSEMIDE	43547040111	15	TABS	EA	20	MG	49	13	3	2	3	0	0	0	1
2292964101	22	2	2010	64	1	24.32	54.87	3296.32	350.709	2	2	1	2	1	1	2018	2	2	2	1	1	1	2	1	2292964101030	2292964101030303001	2292964101030303	CILOSTAZOL	00093206406	60	TABS	EA	100	MG	51	13	3	2	3	0	0	0	1
2292964101	22	2	2010	64	1	24.32	54.87	3296.32	350.709	2	2	1	2	1	1	2018	2	2	2	1	1	1	2	1	2292964101009	2292964101009303001	2292964101009303	ASPIRIN	-15	30	TBEC	EA	81	MG	58	13	3	2	3	0	0	0	1
2292964101	22	2	2010	64	1	24.32	54.87	3296.32	350.709	2	2	1	2	1	1	2018	2	2	2	1	1	1	2	1	2292964101008	2292964101008303001	2292964101008303	PREGABALIN	00071101568	60	CAPS	EA	100	MG	64	13	3	2	3	0	0	0	1
2292964101	22	2	2010	64	1	24.32	54.87	3296.32	350.709	2	2	1	2	1	1	2018	2	2	2	1	1	1	2	1	2292964101013	2292964101013303001	2292964101013303	ZOLPIDEM	00093007401	30	TABS	EA	10	MG	67	13	3	2	3	0	0	0	1
2292964101	22	2	2010	64	1	24.32	54.87	3296.32	350.709	2	2	1	2	1	1	2018	2	2	2	1	1	1	2	1	2292964101014	2292964101014303001	2292964101014303	CLOPIDOGREL	60505025302	30	TABS	EA	75	MG	83	13	3	2	3	0	0	0	1
2292964101	22	2	2010	64	1	24.32	54.87	3296.32	350.709	2	2	1	2	1	1	2018	2	2	2	1	1	1	2	1	2292964101027	2292964101027303001	2292964101027303	LACTOBACILLUS	-15	20	CAP-Capsule	-15	-15	-15	90	13	3	2	3	0	0	0	1
2292964101	22	2	2010	64	1	24.32	54.87	3296.32	350.709	2	2	1	2	1	1	2018	2	2	2	1	1	1	2	1	2292964101022	2292964101022303001	2292964101022303	INSULIN GLARGINE	00002771559	15	SOPN	ML	100	UNIT/ML	99	13	3	2	3	0	0	0	1
2292964101	22	2	2010	64	1	24.32	54.87	3296.32	350.709	2	2	1	2	1	1	2018	2	2	2	1	1	1	2	1	2292964101029	2292964101029303001	2292964101029303	FLUTICASONE-SALMETEROL	00173069500	60	AEPB	EA	-15	-15	125	13	3	2	3	0	0	0	1
2292964101	22	2	2010	64	1	24.32	54.87	3296.32	350.709	2	2	1	2	1	1	2018	2	2	2	1	1	1	2	1	2292964101038	2292964101038503001	2292964101038503	ASCORBIC ACID	65162083366	100	GEL	GM	1	%	136	13	3	2	3	0	0	0	1
2292964101	22	2	2010	64	1	24.32	54.87	3296.32	350.709	2	2	1	2	1	1	2018	2	2	2	1	1	1	2	1	2292964101011	2292964101011303001	2292964101011303	PAROXETINE	68382009801	30	TABS	EA	20	MG	249	13	3	2	3	0	0	0	1
2293469101	22	2	2087	85	2	22.65	61.17	7380.14	830.579	3	2	1	1	2	2	2018	1	2	2	2	1	2	2	1	2293469101007	2293469101007303001	2293469101007303	PRAVASTATIN	00093720210	180	TABS	EA	40	MG	19	7	2	3	2	0	0	0	1
2293469101	22	2	2087	85	2	22.65	61.17	7380.14	830.579	3	2	1	1	2	2	2018	1	2	2	2	1	2	2	1	2293469101012	2293469101012403001	2293469101012403	DILTIAZEM	62037059890	90	CP24	EA	180	MG	46	7	2	3	2	0	0	0	1
2293469101	22	2	2087	85	2	22.65	61.17	7380.14	830.579	3	2	1	1	2	2	2018	1	2	2	2	1	2	2	1	2293469101003	2293469101003303001	2293469101003303	METOPROLOL	00378001805	180	TABS	EA	25	MG	47	7	2	3	2	0	0	0	1
2293469101	22	2	2087	85	2	22.65	61.17	7380.14	830.579	3	2	1	1	2	2	2018	1	2	2	2	1	2	2	1	2293469101002	2293469101002403006	2293469101002403	FUROSEMIDE	00054429931	90	TABS	EA	40	MG	49	7	2	3	2	0	0	0	1
2293469101	22	2	2087	85	2	22.65	61.17	7380.14	830.579	3	2	1	1	2	2	2018	1	2	2	2	1	2	2	1	2293469101009	2293469101009303001	2293469101009303	TRAMADOL	00378415105	120	TABS	EA	50	MG	58	7	2	3	2	0	0	0	1
2293469101	22	2	2087	85	2	22.65	61.17	7380.14	830.579	3	2	1	1	2	2	2018	1	2	2	2	1	2	2	1	2293469101008	2293469101008303001	2293469101008303	ROPINIROLE	68462025301	30	TABS	EA	0.25	MG	66	7	2	3	2	0	0	0	1
2293469101	22	2	2087	85	2	22.65	61.17	7380.14	830.579	3	2	1	1	2	2	2018	1	2	2	2	1	2	2	1	2293469101010	2293469101010303001	2293469101010303	APIXABAN	54569651400	10	TAB	-15	5	MG	82	7	2	3	2	0	0	0	1
2293613101	22	2	2088	35	1	56.21	45.65	26996.7	2870.65	1	2	2	2	1	1	2018	2	2	2	2	1	2	2	2	2293613101003	2293613101003403005	2293613101003403	SULFAMETHOXAZOLE-TRIMETHOPRIM	53746027201	30	TABS	EA	-15	-15	15	7	2	1	1	0	0	1	0
2293613101	22	2	2088	35	1	56.21	45.65	26996.7	2870.65	1	2	2	2	1	1	2018	2	2	2	2	1	2	2	2	2293613101010	2293613101010403002	2293613101010403	AMLODIPINE	67877019805	90	TABS	EA	5	MG	48	7	2	1	1	0	0	1	0
2293613101	22	2	2088	35	1	56.21	45.65	26996.7	2870.65	1	2	2	2	1	1	2018	2	2	2	2	1	2	2	2	2293613101002	2293613101002403001	2293613101002403	ASCORBIC ACID	10542001010	30	TABS	EA	-15	-15	120	7	2	1	1	0	0	1	0
2293613101	22	2	2088	35	1	56.21	45.65	26996.7	2870.65	1	2	2	2	1	1	2018	2	2	2	2	1	2	2	2	2293613101001	2293613101001403002	2293613101001403	OMEPRAZOLE	00781279010	90	CPDR	EA	20	MG	272	7	2	1	1	0	0	1	0
2293613101	22	2	2088	35	1	56.21	45.65	26996.7	2870.65	1	2	2	2	1	1	2018	2	2	2	2	1	2	2	2	2293613101005	2293613101005403001	2293613101005403	DICYCLOMINE	00378161001	90	CAPS	EA	10	MG	355	7	2	1	1	0	0	1	0
2293650102	22	2	2090	81	1	53.89	58.81	43662.6	4537.25	3	2	1	1	3	2	2018	1	1	1	2	1	2	2	2	2293650102003	2293650102003303001	2293650102003303	PRAVASTATIN	54458092516	90	TABS	EA	40	MG	19	6	2	3	2	0	0	1	1
2293650102	22	2	2090	81	1	53.89	58.81	43662.6	4537.25	3	2	1	1	3	2	2018	1	1	1	2	1	2	2	2	2293650102004	2293650102004403001	2293650102004403	AMLODIPINE	68645051654	90	TABS	EA	10	MG	48	6	2	3	2	0	0	1	1
2293650102	22	2	2090	81	1	53.89	58.81	43662.6	4537.25	3	2	1	1	3	2	2018	1	1	1	2	1	2	2	2	2293650102006	2293650102006303002	2293650102006303	HYDROCHLOROTHIAZIDE	68645051054	30	TABS	EA	25	MG	49	6	2	3	2	0	0	1	1
2293650102	22	2	2090	81	1	53.89	58.81	43662.6	4537.25	3	2	1	1	3	2	2018	1	1	1	2	1	2	2	2	2293650102005	2293650102005303002	2293650102005303	LEVOTHYROXINE	00074518290	30	TABS	EA	75	MCG	103	6	2	3	2	0	0	1	1
2293650102	22	2	2090	81	1	53.89	58.81	43662.6	4537.25	3	2	1	1	3	2	2018	1	1	1	2	1	2	2	2	2293650102009	2293650102009503001	2293650102009503	CLINDAMYCIN	63304069205	28	CAPS	EA	150	MG	240	6	2	3	2	0	0	1	1
2293650102	22	2	2090	81	1	53.89	58.81	43662.6	4537.25	3	2	1	1	3	2	2018	1	1	1	2	1	2	2	2	2293650102007	2293650102007503001	2293650102007503	PANTOPRAZOLE	68645049254	30	TBEC	EA	40	MG	272	6	2	3	2	0	0	1	1
2293711101	22	2	2115	52	1	24.06	40.88	4079.81	479.217	2	2	2	2	2	1	2018	1	1	1	2	1	2	2	2	2293711101001	2293711101001403001	2293711101001403	AMOXICILLIN	57237002901	20	TABS	EA	875	MG	13	6	2	2	1	0	1	0	0
2293711101	22	2	2115	52	1	24.06	40.88	4079.81	479.217	2	2	2	2	2	1	2018	1	1	1	2	1	2	2	2	2293711101005	2293711101005303001	2293711101005303	ATORVASTATIN	55111012390	30	TABS	EA	40	MG	19	6	2	2	1	0	1	0	0
2293711101	22	2	2115	52	1	24.06	40.88	4079.81	479.217	2	2	2	2	2	1	2018	1	1	1	2	1	2	2	2	2293711101002	2293711101002303002	2293711101002303	ENALAPRIL	51672404003	30	TABS	EA	20	MG	42	6	2	2	1	0	1	0	0
2293711101	22	2	2115	52	1	24.06	40.88	4079.81	479.217	2	2	2	2	2	1	2018	1	1	1	2	1	2	2	2	2293711101004	2293711101004303002	2293711101004303	AMLODIPINE	68180075103	30	TABS	EA	5	MG	48	6	2	2	1	0	1	0	0
2293711101	22	2	2115	52	1	24.06	40.88	4079.81	479.217	2	2	2	2	2	1	2018	1	1	1	2	1	2	2	2	2293711101003	2293711101003303002	2293711101003303	SPIRONOLACTONE	00228267211	30	TABS	EA	50	MG	49	6	2	2	1	0	1	0	0
2293711101	22	2	2115	52	1	24.06	40.88	4079.81	479.217	2	2	2	2	2	1	2018	1	1	1	2	1	2	2	2	2293711101006	2293711101006403001	2293711101006403	MELOXICAM	29300012510	30	TABS	EA	15	MG	58	6	2	2	1	0	1	0	0
2293711101	22	2	2115	52	1	24.06	40.88	4079.81	479.217	2	2	2	2	2	1	2018	1	1	1	2	1	2	2	2	2293711101008	2293711101008503001	2293711101008503	TIZANIDINE	00591278886	30	CAPS	EA	2	MG	73	6	2	2	1	0	1	0	0
2294667101	22	1	2075	63	2	16.84	30.98	15214.5	1638.47	4	2	1	1	3	1	2018	1	1	1	1	1	1	2	1	2294667101004	2294667101004303001	2294667101004303	NITROFURANTOIN	47781030301	14	CAPS	EA	100	MG	17	19	3	2	3	0	1	0	0
2294667101	22	1	2075	63	2	16.84	30.98	15214.5	1638.47	4	2	1	1	3	1	2018	1	1	1	1	1	1	2	1	2294667101006	2294667101006303001	2294667101006303	ROSUVASTATIN	31722088530	90	TABS	EA	40	MG	19	19	3	2	3	0	1	0	0
2294667101	22	1	2075	63	2	16.84	30.98	15214.5	1638.47	4	2	1	1	3	1	2018	1	1	1	1	1	1	2	1	2294667101008	2294667101008303001	2294667101008303	LISINOPRIL	68180051701	100	TABS	EA	40	MG	42	19	3	2	3	0	1	0	0
2294667101	22	1	2075	63	2	16.84	30.98	15214.5	1638.47	4	2	1	1	3	1	2018	1	1	1	1	1	1	2	1	2294667101009	2294667101009303001	2294667101009303	AMLODIPINE	69097012815	100	TABS	EA	10	MG	48	19	3	2	3	0	1	0	0
2294667101	22	1	2075	63	2	16.84	30.98	15214.5	1638.47	4	2	1	1	3	1	2018	1	1	1	1	1	1	2	1	2294667101013	2294667101013303001	2294667101013303	FUROSEMIDE	69315011610	90	TABS	EA	20	MG	49	19	3	2	3	0	1	0	0
2294667101	22	1	2075	63	2	16.84	30.98	15214.5	1638.47	4	2	1	1	3	1	2018	1	1	1	1	1	1	2	1	2294667101030	2294667101030403001	2294667101030403	MELOXICAM	29300012401	180	TABS	EA	7.5	MG	58	19	3	2	3	0	1	0	0
2294667101	22	1	2075	63	2	16.84	30.98	15214.5	1638.47	4	2	1	1	3	1	2018	1	1	1	1	1	1	2	1	2294667101005	2294667101005303001	2294667101005303	PREGABALIN	00071101768	270	CAPS	EA	200	MG	64	19	3	2	3	0	1	0	0
2294667101	22	1	2075	63	2	16.84	30.98	15214.5	1638.47	4	2	1	1	3	1	2018	1	1	1	1	1	1	2	1	2294667101020	2294667101020403006	2294667101020403	ESZOPICLONE	55111061701	60	TABS	EA	3	MG	67	19	3	2	3	0	1	0	0
2294667101	22	1	2075	63	2	16.84	30.98	15214.5	1638.47	4	2	1	1	3	1	2018	1	1	1	1	1	1	2	1	2294667101001	2294667101001303001	2294667101001303	CYCLOBENZAPRINE	00378075101	100	TABS	EA	10	MG	73	19	3	2	3	0	1	0	0
2294667101	22	1	2075	63	2	16.84	30.98	15214.5	1638.47	4	2	1	1	3	1	2018	1	1	1	1	1	1	2	1	2294667101021	2294667101021303001	2294667101021303	SODIUM BICARBONATE	00536104710	180	TABS	EA	650	MG	88	19	3	2	3	0	1	0	0
2294667101	22	1	2075	63	2	16.84	30.98	15214.5	1638.47	4	2	1	1	3	1	2018	1	1	1	1	1	1	2	1	2294667101029	2294667101029403002	2294667101029403	PREDNISOLONE	00054001725	30	TABS	EA	10	MG	98	19	3	2	3	0	1	0	0
2294667101	22	1	2075	63	2	16.84	30.98	15214.5	1638.47	4	2	1	1	3	1	2018	1	1	1	1	1	1	2	1	2294667101018	2294667101018303001	2294667101018303	SITAGLIPTIN	00006027782	90	TABS	EA	100	MG	99	19	3	2	3	0	1	0	0
2294667101	22	1	2075	63	2	16.84	30.98	15214.5	1638.47	4	2	1	1	3	1	2018	1	1	1	1	1	1	2	1	2294667101014	2294667101014303001	2294667101014303	POTASSIUM CHLORIDE	68180079901	100	CPCR	EA	10	MEQ	117	19	3	2	3	0	1	0	0
2294667101	22	1	2075	63	2	16.84	30.98	15214.5	1638.47	4	2	1	1	3	1	2018	1	1	1	1	1	1	2	1	2294667101003	2294667101003303001	2294667101003303	ERGOCALCIFEROL	00536333401	30	TABS	EA	1000	UNIT	119	19	3	2	3	0	1	0	0
2294667101	22	1	2075	63	2	16.84	30.98	15214.5	1638.47	4	2	1	1	3	1	2018	1	1	1	1	1	1	2	1	2294667101016	2294667101016503002	2294667101016503	CALCIUM CARBONATE VITAMIN D	-15	34	TABS	EA	-15	-15	120	19	3	2	3	0	1	0	0
2294667101	22	1	2075	63	2	16.84	30.98	15214.5	1638.47	4	2	1	1	3	1	2018	1	1	1	1	1	1	2	1	2294667101024	2294667101024303003	2294667101024303	ALBUTEROL	59310057922	25	AERS	GM	108	MCG/ACT	125	19	3	2	3	0	1	0	0
2294667101	22	1	2075	63	2	16.84	30.98	15214.5	1638.47	4	2	1	1	3	1	2018	1	1	1	1	1	1	2	1	2294667101002	2294667101002303001	2294667101002303	OMEGA 3	-15	30	CAPS	EA	1000	MG	219	19	3	2	3	0	1	0	0
2294667101	22	1	2075	63	2	16.84	30.98	15214.5	1638.47	4	2	1	1	3	1	2018	1	1	1	1	1	1	2	1	2294667101010	2294667101010303001	2294667101010303	FLUTICASONE	60505082901	48	SUSP	GM	50	MCG/ACT	247	19	3	2	3	0	1	0	0
2294667101	22	1	2075	63	2	16.84	30.98	15214.5	1638.47	4	2	1	1	3	1	2018	1	1	1	1	1	1	2	1	2294667101022	2294667101022303004	2294667101022303	TRAZODONE	50111044101	90	TABS	EA	150	MG	249	19	3	2	3	0	1	0	0
2294667101	22	1	2075	63	2	16.84	30.98	15214.5	1638.47	4	2	1	1	3	1	2018	1	1	1	1	1	1	2	1	2294667101007	2294667101007303001	2294667101007303	OMEPRAZOLE	00781223401	100	CPDR	EA	40	MG	272	19	3	2	3	0	1	0	0
2294667101	22	1	2075	63	2	16.84	30.98	15214.5	1638.47	4	2	1	1	3	1	2018	1	1	1	1	1	1	2	1	2294667101011	2294667101011303001	2294667101011303	METOCLOPRAMIDE	49884068901	90	TABS	EA	10	MG	422	19	3	2	3	0	1	0	0
2294818101	22	2	2021	63	1	56.37	50.25	14817.6	1690.37	1	1	1	2	3	1	2018	2	1	1	2	1	2	2	2	2294818101001	2294818101001403001	2294818101001403	LOSARTAN	43547036109	90	TABS	EA	50	MG	56	2	1	2	1	0	0	1	1
2294818101	22	2	2021	63	1	56.37	50.25	14817.6	1690.37	1	1	1	2	3	1	2018	2	1	1	2	1	2	2	2	2294818101002	2294818101002503001	2294818101002503	ERGOCALCIFEROL	69452015120	24	CAPS	EA	50000	UNIT	119	2	1	2	1	0	0	1	1
2294829101	22	1	2071	55	1	32.4	56.4	5540.04	668.716	3	2	2	1	3	1	2018	1	1	1	1	1	1	2	1	2294829101009	2294829101009303009	2294829101009303	ROSUVASTATIN	60505450409	30	TABS	EA	20	MG	19	6	2	2	3	0	0	1	1
2294829101	22	1	2071	55	1	32.4	56.4	5540.04	668.716	3	2	2	1	3	1	2018	1	1	1	1	1	1	2	1	2294829101006	2294829101006303003	2294829101006303	CARVEDILOL	68382009501	60	TABS	EA	25	MG	47	6	2	2	3	0	0	1	1
2294829101	22	1	2071	55	1	32.4	56.4	5540.04	668.716	3	2	2	1	3	1	2018	1	1	1	1	1	1	2	1	2294829101005	2294829101005303003	2294829101005303	AMLODIPINE	67877019805	30	TABS	EA	5	MG	48	6	2	2	3	0	0	1	1
2294829101	22	1	2071	55	1	32.4	56.4	5540.04	668.716	3	2	2	1	3	1	2018	1	1	1	1	1	1	2	1	2294829101003	2294829101003303003	2294829101003303	HYDRALAZINE	50111032801	90	TABS	EA	50	MG	53	6	2	2	3	0	0	1	1
2294829101	22	1	2071	55	1	32.4	56.4	5540.04	668.716	3	2	2	1	3	1	2018	1	1	1	1	1	1	2	1	2294829101008	2294829101008303003	2294829101008303	INSULIN LISPRO	00002879959	12	SOPN	ML	100	UNIT/ML	99	6	2	2	3	0	0	1	1
2294829101	22	1	2071	55	1	32.4	56.4	5540.04	668.716	3	2	2	1	3	1	2018	1	1	1	1	1	1	2	1	2294829101001	2294829101001303003	2294829101001303	COLCHICINE	00143301801	15	CAPS	EA	0.6	MG	194	6	2	2	3	0	0	1	1
2295189101	22	3	2077	70	1	19.67	32.57	7013.29	936.055	4	2	1	1	1	1	2018	1	2	2	1	1	1	2	1	2295189101014	2295189101014303002	2295189101014303	ATORVASTATIN	60505258008	90	TABS	EA	40	MG	19	8	2	3	3	1	1	0	0
2295189101	22	3	2077	70	1	19.67	32.57	7013.29	936.055	4	2	1	1	1	1	2018	1	2	2	1	1	1	2	1	2295189101005	2295189101005503001	2295189101005503	LISINOPRIL	43547035411	90	TABS	EA	20	MG	42	8	2	3	3	1	1	0	0
2295189101	22	3	2077	70	1	19.67	32.57	7013.29	936.055	4	2	1	1	1	1	2018	1	2	2	1	1	1	2	1	2295189101009	2295189101009303002	2295189101009303	TAMSULOSIN	65862059805	30	CAPS	EA	0.4	MG	43	8	2	3	3	1	1	0	0
2295189101	22	3	2077	70	1	19.67	32.57	7013.29	936.055	4	2	1	1	1	1	2018	1	2	2	1	1	1	2	1	2295189101018	2295189101018303001	2295189101018303	CLONIDINE	62332005471	38	TABS	EA	0.1	MG	44	8	2	3	3	1	1	0	0
2295189101	22	3	2077	70	1	19.67	32.57	7013.29	936.055	4	2	1	1	1	1	2018	1	2	2	1	1	1	2	1	2295189101012	2295189101012303002	2295189101012303	METOPROLOL	49884082710	30	TB24	EA	100	MG	47	8	2	3	3	1	1	0	0
2295189101	22	3	2077	70	1	19.67	32.57	7013.29	936.055	4	2	1	1	1	1	2018	1	2	2	1	1	1	2	1	2295189101007	2295189101007503001	2295189101007503	AMLODIPINE	67877019910	30	TABS	EA	10	MG	48	8	2	3	3	1	1	0	0
2295189101	22	3	2077	70	1	19.67	32.57	7013.29	936.055	4	2	1	1	1	1	2018	1	2	2	1	1	1	2	1	2295189101017	2295189101017303002	2295189101017303	METOLAZONE	00378617201	30	TABS	EA	2.5	MG	49	8	2	3	3	1	1	0	0
2295189101	22	3	2077	70	1	19.67	32.57	7013.29	936.055	4	2	1	1	1	1	2018	1	2	2	1	1	1	2	1	2295189101003	2295189101003303002	2295189101003303	OXYCODONE	00406851501	168	TABS	EA	15	MG	58	8	2	3	3	1	1	0	0
2295189101	22	3	2077	70	1	19.67	32.57	7013.29	936.055	4	2	1	1	1	1	2018	1	2	2	1	1	1	2	1	2295189101020	2295189101020403005	2295189101020403	PROMETHAZINE	68382004001	30	TABS	EA	12.5	MG	65	8	2	3	3	1	1	0	0
2295189101	22	3	2077	70	1	19.67	32.57	7013.29	936.055	4	2	1	1	1	1	2018	1	2	2	1	1	1	2	1	2295189101008	2295189101008403004	2295189101008403	WARFARIN	00832121200	90	TABS	EA	2	MG	82	8	2	3	3	1	1	0	0
2295189101	22	3	2077	70	1	19.67	32.57	7013.29	936.055	4	2	1	1	1	1	2018	1	2	2	1	1	1	2	1	2295189101011	2295189101011403005	2295189101011403	INSULIN ASPART	00169633910	15	SOPN	ML	100	UNIT/ML	99	8	2	3	3	1	1	0	0
2295189101	22	3	2077	70	1	19.67	32.57	7013.29	936.055	4	2	1	1	1	1	2018	1	2	2	1	1	1	2	1	2295189101022	2295189101022403001	2295189101022403	CLINDAMYCIN	65862018501	42	CAPS	EA	150	MG	240	8	2	3	3	1	1	0	0
2295189101	22	3	2077	70	1	19.67	32.57	7013.29	936.055	4	2	1	1	1	1	2018	1	2	2	1	1	1	2	1	2295189101013	2295189101013303001	2295189101013303	ESCITALOPRAM	16729016901	30	TABS	EA	10	MG	249	8	2	3	3	1	1	0	0
2295189101	22	3	2077	70	1	19.67	32.57	7013.29	936.055	4	2	1	1	1	1	2018	1	2	2	1	1	1	2	1	2295189101019	2295189101019403005	2295189101019403	OMEPRAZOLE	51991064310	30	CPDR	EA	20	MG	272	8	2	3	3	1	1	0	0
2295495101	22	1	2106	48	2	53.64	52.98	7999.53	876.219	3	1	1	2	2	1	2018	1	1	1	2	2	2	2	2	2295495101005	2295495101005303001	2295495101005303	AMOXICILLIN	00093226801	15	CHEW	EA	250	MG	13	4	1	2	0	0	0	1	1
2295495101	22	1	2106	48	2	53.64	52.98	7999.53	876.219	3	1	1	2	2	1	2018	1	1	1	2	2	2	2	2	2295495101007	2295495101007403002	2295495101007403	ACETAMINOPHEN-HYDROCODONE	53746010901	30	TABS	EA	-15	-15	58	4	1	2	0	0	0	1	1
2295495101	22	1	2106	48	2	53.64	52.98	7999.53	876.219	3	1	1	2	2	1	2018	1	1	1	2	2	2	2	2	2295495101010	2295495101010503001	2295495101010503	METAXALONE	65162055310	90	TABS	EA	800	MG	73	4	1	2	0	0	0	1	1
2295495101	22	1	2106	48	2	53.64	52.98	7999.53	876.219	3	1	1	2	2	1	2018	1	1	1	2	2	2	2	2	2295495101008	2295495101008403001	2295495101008403	SUCRALFATE	00093221001	90	TABS	EA	1	GM	96	4	1	2	0	0	0	1	1
2295495101	22	1	2106	48	2	53.64	52.98	7999.53	876.219	3	1	1	2	2	1	2018	1	1	1	2	2	2	2	2	2295495101006	2295495101006303001	2295495101006303	BENZONATATE	67877057505	30	CAPS	EA	200	MG	124	4	1	2	0	0	0	1	1
2295819102	22	1	2050	55	1	15.42	59.05	25202.5	2757.93	1	2	1	1	1		2018	1	1	1	1	1	2	2	1	2295819102017	2295819102017303001	2295819102017303	ATORVASTATIN	00378395305	90	TABS	EA	80	MG	19	11	3	2	3	0	0	0	1
2295819102	22	1	2050	55	1	15.42	59.05	25202.5	2757.93	1	2	1	1	1		2018	1	1	1	1	1	2	2	1	2295819102009	2295819102009303001	2295819102009303	METOPROLOL	55111046801	90	TB24	EA	100	MG	47	11	3	2	3	0	0	0	1
2295819102	22	1	2050	55	1	15.42	59.05	25202.5	2757.93	1	2	1	1	1		2018	1	1	1	1	1	2	2	1	2295819102015	2295819102015303001	2295819102015303	FUROSEMIDE	00054429931	50	TABS	EA	40	MG	49	11	3	2	3	0	0	0	1
2295819102	22	1	2050	55	1	15.42	59.05	25202.5	2757.93	1	2	1	1	1		2018	1	1	1	1	1	2	2	1	2295819102013	2295819102013403001	2295819102013403	LOSARTAN	13668011510	90	TABS	EA	100	MG	56	11	3	2	3	0	0	0	1
2295819102	22	1	2050	55	1	15.42	59.05	25202.5	2757.93	1	2	1	1	1		2018	1	1	1	1	1	2	2	1	2295819102020	2295819102020403001	2295819102020403	APIXABAN	00003089321	180	TABS	EA	2.5	MG	82	11	3	2	3	0	0	0	1
2295819102	22	1	2050	55	1	15.42	59.05	25202.5	2757.93	1	2	1	1	1		2018	1	1	1	1	1	2	2	1	2295819102011	2295819102011303001	2295819102011303	PREDNISOLONE	00054472825	90	TABS	EA	5	MG	98	11	3	2	3	0	0	0	1
2295819102	22	1	2050	55	1	15.42	59.05	25202.5	2757.93	1	2	1	1	1		2018	1	1	1	1	1	2	2	1	2295819102014	2295819102014303001	2295819102014303	MYCOPHENOLATE	16729009401	180	CAPS	EA	250	MG	104	11	3	2	3	0	0	0	1
2295819102	22	1	2050	55	1	15.42	59.05	25202.5	2757.93	1	2	1	1	1		2018	1	1	1	1	1	2	2	1	2295819102022	2295819102022403001	2295819102022403	CALCITRIOL	64380072306	90	CAPS	EA	0.25	MCG	119	11	3	2	3	0	0	0	1
2295819102	22	1	2050	55	1	15.42	59.05	25202.5	2757.93	1	2	1	1	1		2018	1	1	1	1	1	2	2	1	2295819102008	2295819102008303001	2295819102008303	ALLOPURINOL	53489015601	90	TABS	EA	100	MG	194	11	3	2	3	0	0	0	1
2295819102	22	1	2050	55	1	15.42	59.05	25202.5	2757.93	1	2	1	1	1		2018	1	1	1	1	1	2	2	1	2295819102023	2295819102023403001	2295819102023403	CINACALCET	55513007330	90	TABS	EA	30	MG	495	11	3	2	3	0	0	0	1
2295844102	22	1	2056	70	2	38.38	54.37	4033.75	448.9	3	2	2	1	1	2	2018	1	1	1	1	1	2	1	1	2295844102017	2295844102017503004	2295844102017503	PRAVASTATIN	00093077198	90	TABS	EA	10	MG	19	10	3	3	3	0	0	1	1
2295844102	22	1	2056	70	2	38.38	54.37	4033.75	448.9	3	2	2	1	1	2	2018	1	1	1	1	1	2	1	1	2295844102005	2295844102005303001	2295844102005303	METOPROLOL	00378004701	60	TABS	EA	100	MG	47	10	3	3	3	0	0	1	1
2295844102	22	1	2056	70	2	38.38	54.37	4033.75	448.9	3	2	2	1	1	2	2018	1	1	1	1	1	2	1	1	2295844102003	2295844102003303001	2295844102003303	AMLODIPINE	68645051654	30	TABS	EA	10	MG	48	10	3	3	3	0	0	1	1
2295844102	22	1	2056	70	2	38.38	54.37	4033.75	448.9	3	2	2	1	1	2	2018	1	1	1	1	1	2	1	1	2295844102001	2295844102001303001	2295844102001303	ACETAMINOPHEN-HYDROCODONE	00406012301	60	TABS	EA	-15	-15	58	10	3	3	3	0	0	1	1
2295844102	22	1	2056	70	2	38.38	54.37	4033.75	448.9	3	2	2	1	1	2	2018	1	1	1	1	1	2	1	1	2295844102018	2295844102018503002	2295844102018503	MECLIZINE	65162044211	120	TABS	EA	25	MG	65	10	3	3	3	0	0	1	1
2295844102	22	1	2056	70	2	38.38	54.37	4033.75	448.9	3	2	2	1	1	2	2018	1	1	1	1	1	2	1	1	2295844102016	2295844102016403001	2295844102016403	CYCLOBENZAPRINE	68645051790	30	TABS	EA	5	MG	73	10	3	3	3	0	0	1	1
2295844102	22	1	2056	70	2	38.38	54.37	4033.75	448.9	3	2	2	1	1	2	2018	1	1	1	1	1	2	1	1	2295844102014	2295844102014403005	2295844102014403	APIXABAN	00003089421	60	TABS	EA	5	MG	82	10	3	3	3	0	0	1	1
2295844102	22	1	2056	70	2	38.38	54.37	4033.75	448.9	3	2	2	1	1	2	2018	1	1	1	1	1	2	1	1	2295844102008	2295844102008403001	2295844102008403	PREDNISOLONE	00054472825	21	TABS	EA	5	MG	98	10	3	3	3	0	0	1	1
2295844102	22	1	2056	70	2	38.38	54.37	4033.75	448.9	3	2	2	1	1	2	2018	1	1	1	1	1	2	1	1	2295844102015	2295844102015403001	2295844102015403	ALBUTEROL	59310057922	9	AERS	GM	108	MCG/ACT	125	10	3	3	3	0	0	1	1
2295844102	22	1	2056	70	2	38.38	54.37	4033.75	448.9	3	2	2	1	1	2	2018	1	1	1	1	1	2	1	1	2295844102010	2295844102010303001	2295844102010303	PAROXETINE	60505009704	90	TABS	EA	10	MG	249	10	3	3	3	0	0	1	1
2295844102	22	1	2056	70	2	38.38	54.37	4033.75	448.9	3	2	2	1	1	2	2018	1	1	1	1	1	2	1	1	2295844102011	2295844102011403006	2295844102011403	PANTOPRAZOLE	68645049254	90	TBEC	EA	40	MG	272	10	3	3	3	0	0	1	1
2295844102	22	1	2056	70	2	38.38	54.37	4033.75	448.9	3	2	2	1	1	2	2018	1	1	1	1	1	2	1	1	2295844102002	2295844102002303001	2295844102002303	FEBUXOSTAT	64764067730	90	TABS	EA	80	MG	289	10	3	3	3	0	0	1	1
2295844102	22	1	2056	70	2	38.38	54.37	4033.75	448.9	3	2	2	1	1	2	2018	1	1	1	1	1	2	1	1	2295844102004	2295844102004303001	2295844102004303	CINACALCET	55513007430	30	TABS	EA	60	MG	495	10	3	3	3	0	0	1	1
2296032101	22	2	2018	60	1	53.08	57.63	23933.8	2769.17	4	1	1	1	2	1	2018	1	1	1	1	1	2	2	2	2296032101007	2296032101007403001	2296032101007403	HYDROCHLOROTHIAZIDE	00378081005	90	CAPS	EA	12.5	MG	49	6	2	2	2	0	0	1	1
2296032101	22	2	2018	60	1	53.08	57.63	23933.8	2769.17	4	1	1	1	2	1	2018	1	1	1	1	1	2	2	2	2296032101004	2296032101004403001	2296032101004403	HYDROCHLOROTHIAZIDE-VALSARTAN	43547031209	90	TABS	EA	-15	-15	55	6	2	2	2	0	0	1	1
2296032101	22	2	2018	60	1	53.08	57.63	23933.8	2769.17	4	1	1	1	2	1	2018	1	1	1	1	1	2	2	2	2296032101006	2296032101006403001	2296032101006403	IRBESARTAN	43547037509	90	TABS	EA	150	MG	56	6	2	2	2	0	0	1	1
2296032101	22	2	2018	60	1	53.08	57.63	23933.8	2769.17	4	1	1	1	2	1	2018	1	1	1	1	1	2	2	2	2296032101002	2296032101002403002	2296032101002403	SODIUM BICARBONATE	64980029410	120	TABS	EA	650	MG	88	6	2	2	2	0	0	1	1
2296032101	22	2	2018	60	1	53.08	57.63	23933.8	2769.17	4	1	1	1	2	1	2018	1	1	1	1	1	2	2	2	2296032101001	2296032101001303001	2296032101001303	RAYALDEE	70301100101	30	CPCR	EA	30	MCG	119	6	2	2	2	0	0	1	1
2296032101	22	2	2018	60	1	53.08	57.63	23933.8	2769.17	4	1	1	1	2	1	2018	1	1	1	1	1	2	2	2	2296032101005	2296032101005303001	2296032101005303	ALLOPURINOL	16714004110	30	TABS	EA	100	MG	194	6	2	2	2	0	0	1	1
2296032101	22	2	2018	60	1	53.08	57.63	23933.8	2769.17	4	1	1	1	2	1	2018	1	1	1	1	1	2	2	2	2296032101003	2296032101003403005	2296032101003403	FEBUXOSTAT	64764091830	30	TABS	EA	40	MG	289	6	2	2	2	0	0	1	1
2296193102	22	1	2103	59	1	28.9	38.25	7132.19	753.882	4	2	3	1	1	1	2018	1	2	2	1	1	1	2	2	2296193102004	2296193102004303001	2296193102004303	ERYTHROMYCIN	52536010303	28	TABS	EA	250	MG	11	17	3	2	3	0	1	0	0
2296193102	22	1	2103	59	1	28.9	38.25	7132.19	753.882	4	2	3	1	1	1	2018	1	2	2	1	1	1	2	2	2296193102017	2296193102017303001	2296193102017303	SIMVASTATIN	68180046409	90	TABS	EA	40	MG	19	17	3	2	3	0	1	0	0
2296193102	22	1	2103	59	1	28.9	38.25	7132.19	753.882	4	2	3	1	1	1	2018	1	2	2	1	1	1	2	2	2296193102011	2296193102011303001	2296193102011303	ENALAPRIL	51672404003	120	TABS	EA	20	MG	42	17	3	2	3	0	1	0	0
2296193102	22	1	2103	59	1	28.9	38.25	7132.19	753.882	4	2	3	1	1	1	2018	1	2	2	1	1	1	2	2	2296193102007	2296193102007303001	2296193102007303	METOPROLOL	00378004710	180	TABS	EA	100	MG	47	17	3	2	3	0	1	0	0
2296193102	22	1	2103	59	1	28.9	38.25	7132.19	753.882	4	2	3	1	1	1	2018	1	2	2	1	1	1	2	2	2296193102014	2296193102014303001	2296193102014303	NIFEDIPINE	50742062101	180	TB24	EA	60	MG	48	17	3	2	3	0	1	0	0
2296193102	22	1	2103	59	1	28.9	38.25	7132.19	753.882	4	2	3	1	1	1	2018	1	2	2	1	1	1	2	2	2296193102008	2296193102008303001	2296193102008303	FUROSEMIDE	00054430129	180	TABS	EA	80	MG	49	17	3	2	3	0	1	0	0
2296193102	22	1	2103	59	1	28.9	38.25	7132.19	753.882	4	2	3	1	1	1	2018	1	2	2	1	1	1	2	2	2296193102021	2296193102021303001	2296193102021303	ASPIRIN	00536114941	90	TBEC	EA	81	MG	58	17	3	2	3	0	1	0	0
2296193102	22	1	2103	59	1	28.9	38.25	7132.19	753.882	4	2	3	1	1	1	2018	1	2	2	1	1	1	2	2	2296193102013	2296193102013303001	2296193102013303	GABAPENTIN	65862019801	180	CAPS	EA	100	MG	64	17	3	2	3	0	1	0	0
2296193102	22	1	2103	59	1	28.9	38.25	7132.19	753.882	4	2	3	1	1	1	2018	1	2	2	1	1	1	2	2	2296193102012	2296193102012303001	2296193102012303	FAMOTIDINE	00172572860	90	TABS	EA	20	MG	94	17	3	2	3	0	1	0	0
2296193102	22	1	2103	59	1	28.9	38.25	7132.19	753.882	4	2	3	1	1	1	2018	1	2	2	1	1	1	2	2	2296193102020	2296193102020303001	2296193102020303	INSULIN GLARGINE	00088222033	30	SOLN	ML	100	UNIT/ML	99	17	3	2	3	0	1	0	0
2296193102	22	1	2103	59	1	28.9	38.25	7132.19	753.882	4	2	3	1	1	1	2018	1	2	2	1	1	1	2	2	2296193102006	2296193102006303001	2296193102006303	LEVOTHYROXINE	00378180310	90	TABS	EA	50	MCG	103	17	3	2	3	0	1	0	0
2296193102	22	1	2103	59	1	28.9	38.25	7132.19	753.882	4	2	3	1	1	1	2018	1	2	2	1	1	1	2	2	2296193102010	2296193102010303001	2296193102010303	FOLIC ACID	65162036111	90	TABS	EA	1	MG	119	17	3	2	3	0	1	0	0
2296193102	22	1	2103	59	1	28.9	38.25	7132.19	753.882	4	2	3	1	1	1	2018	1	2	2	1	1	1	2	2	2296193102005	2296193102005303001	2296193102005303	MULTIVITAMIN	60258016001	90	TABS	EA	-15	-15	120	17	3	2	3	0	1	0	0
2296193102	22	1	2103	59	1	28.9	38.25	7132.19	753.882	4	2	3	1	1	1	2018	1	2	2	1	1	1	2	2	2296193102009	2296193102009303001	2296193102009303	CITALOPRAM	65862000605	90	TABS	EA	20	MG	249	17	3	2	3	0	1	0	0
2296193102	22	1	2103	59	1	28.9	38.25	7132.19	753.882	4	2	3	1	1	1	2018	1	2	2	1	1	1	2	2	2296193102022	2296193102022303001	2296193102022303	OMEPRAZOLE	68462039790	30	CPDR	EA	40	MG	272	17	3	2	3	0	1	0	0
2296193102	22	1	2103	59	1	28.9	38.25	7132.19	753.882	4	2	3	1	1	1	2018	1	2	2	1	1	1	2	2	2296193102015	2296193102015303001	2296193102015303	CALCIUM ACETATE	65162059020	180	CAPS	EA	667	MG	460	17	3	2	3	0	1	0	0
2296193102	22	1	2103	59	1	28.9	38.25	7132.19	753.882	4	2	3	1	1	1	2018	1	2	2	1	1	1	2	2	2296193102016	2296193102016303001	2296193102016303	CINACALCET	55513007330	13	TABS	EA	30	MG	495	17	3	2	3	0	1	0	0
2296227101	22	2	2014	68	1	33.49	45.86	10476.7	1131.05	4	2	1	1	3	2	2018	1	2	2	1	1	1	2	2	2296227101005	2296227101005303001	2296227101005303	SIMVASTATIN	68180046509	90	TABS	EA	80	MG	19	6	2	3	3	0	0	1	0
2296227101	22	2	2014	68	1	33.49	45.86	10476.7	1131.05	4	2	1	1	3	2	2018	1	2	2	1	1	1	2	2	2296227101004	2296227101004303001	2296227101004303	LISINOPRIL	43547035411	90	TABS	EA	20	MG	42	6	2	3	3	0	0	1	0
2296227101	22	2	2014	68	1	33.49	45.86	10476.7	1131.05	4	2	1	1	3	2	2018	1	2	2	1	1	1	2	2	2296227101007	2296227101007303001	2296227101007303	TAMSULOSIN	57237001405	90	CAPS	EA	0.4	MG	43	6	2	3	3	0	0	1	0
2296227101	22	2	2014	68	1	33.49	45.86	10476.7	1131.05	4	2	1	1	3	2	2018	1	2	2	1	1	1	2	2	2296227101006	2296227101006303001	2296227101006303	HYDROCHLOROTHIAZIDE	16729018317	30	TABS	EA	25	MG	49	6	2	3	3	0	0	1	0
2296227101	22	2	2014	68	1	33.49	45.86	10476.7	1131.05	4	2	1	1	3	2	2018	1	2	2	1	1	1	2	2	2296227101008	2296227101008303001	2296227101008303	ACETAMINOPHEN-OXYCODONE	42858010250	120	TABS	EA	-15	-15	58	6	2	3	3	0	0	1	0
2296227101	22	2	2014	68	1	33.49	45.86	10476.7	1131.05	4	2	1	1	3	2	2018	1	2	2	1	1	1	2	2	2296227101009	2296227101009303001	2296227101009303	INSULIN ASPART	00169750111	10	SOLN	ML	100	UNIT/ML	99	6	2	3	3	0	0	1	0
2296818101	22	3	2018	73	2	4.41	50.64	17047.2	1742.87	4	2	1	1	3	2	2018	1	2	2	1	1	2	2	1	2296818101002	2296818101002303001	2296818101002303	ACYCLOVIR	31722077701	90	TABS	EA	400	MG	7	7	2	3	3	0	0	0	1
2296818101	22	3	2018	73	2	4.41	50.64	17047.2	1742.87	4	2	1	1	3	2	2018	1	2	2	1	1	2	2	1	2296818101011	2296818101011303002	2296818101011303	ATORVASTATIN	60505257809	90	TABS	EA	10	MG	19	7	2	3	3	0	0	0	1
2296818101	22	3	2018	73	2	4.41	50.64	17047.2	1742.87	4	2	1	1	3	2	2018	1	2	2	1	1	2	2	1	2296818101010	2296818101010303001	2296818101010303	CELECOXIB	16714073301	180	CAPS	EA	200	MG	58	7	2	3	3	0	0	0	1
2296818101	22	3	2018	73	2	4.41	50.64	17047.2	1742.87	4	2	1	1	3	2	2018	1	2	2	1	1	2	2	1	2296818101012	2296818101012403005	2296818101012403	APIXABAN	00003089421	60	TABS	EA	5	MG	82	7	2	3	3	0	0	0	1
2296818101	22	3	2018	73	2	4.41	50.64	17047.2	1742.87	4	2	1	1	3	2	2018	1	2	2	1	1	2	2	1	2296818101007	2296818101007303002	2296818101007303	RANITIDINE	65162025350	30	TABS	EA	150	MG	94	7	2	3	3	0	0	0	1
2296818101	22	3	2018	73	2	4.41	50.64	17047.2	1742.87	4	2	1	1	3	2	2018	1	2	2	1	1	2	2	1	2296818101006	2296818101006303001	2296818101006303	PREDNISOLONE	59746017306	30	TABS	EA	10	MG	98	7	2	3	3	0	0	0	1
2296818101	22	3	2018	73	2	4.41	50.64	17047.2	1742.87	4	2	1	1	3	2	2018	1	2	2	1	1	2	2	1	2296818101005	2296818101005303001	2296818101005303	OXYBUTYNIN	00832003800	60	TABS	EA	5	MG	264	7	2	3	3	0	0	0	1
2297040101	22	2	2004	42	1	47.52	41.87	9225.4	1274.62	4	1	1	2	1	1	2018	1	2	2	2	1	1	2	2	2297040101005	2297040101005303001	2297040101005303	ATORVASTATIN	69097094512	90	TABS	EA	20	MG	19	6	2	1	2	0	0	1	0
2297040101	22	2	2004	42	1	47.52	41.87	9225.4	1274.62	4	1	1	2	1	1	2018	1	2	2	2	1	1	2	2	2297040101001	2297040101001403004	2297040101001403	AMLODIPINE	67877019810	30	TABS	EA	5	MG	48	6	2	1	2	0	0	1	0
2297040101	22	2	2004	42	1	47.52	41.87	9225.4	1274.62	4	1	1	2	1	1	2018	1	2	2	2	1	1	2	2	2297040101007	2297040101007303001	2297040101007303	ACETAMINOPHEN-HYDROCODONE	00591217205	30	TABS	EA	-15	-15	58	6	2	1	2	0	0	1	0
2297040101	22	2	2004	42	1	47.52	41.87	9225.4	1274.62	4	1	1	2	1	1	2018	1	2	2	2	1	1	2	2	2297040101003	2297040101003303001	2297040101003303	ASCORBIC ACID	31604001338	30	TABS	EA	-15	-15	119	6	2	1	2	0	0	1	0
2297040101	22	2	2004	42	1	47.52	41.87	9225.4	1274.62	4	1	1	2	1	1	2018	1	2	2	2	1	1	2	2	2297040101004	2297040101004303001	2297040101004303	PANTOPRAZOLE	31722071390	30	TBEC	EA	40	MG	272	6	2	1	2	0	0	1	0
2297040101	22	2	2004	42	1	47.52	41.87	9225.4	1274.62	4	1	1	2	1	1	2018	1	2	2	2	1	1	2	2	2297040101008	2297040101008303001	2297040101008303	CINACALCET	55513007430	30	TABS	EA	60	MG	495	6	2	1	2	0	0	1	0
2297131101	22	2	2002	52	1	35.2	37.4	6563.51	667.342	2	2	2	2	1	1	2018	1	2	2	1	1	2	2	1	2297131101009	2297131101009303001	2297131101009303	CLONIDINE	53489021701	30	TAB	-15	0.3	MG	44	15	3	2	3	0	0	1	0
2297131101	22	2	2002	52	1	35.2	37.4	6563.51	667.342	2	2	2	2	1	1	2018	1	2	2	1	1	2	2	1	2297131101008	2297131101008303001	2297131101008303	DILTIAZEM	54868227602	180	TAB	-15	60	MG	46	15	3	2	3	0	0	1	0
2297131101	22	2	2002	52	1	35.2	37.4	6563.51	667.342	2	2	2	2	1	1	2018	1	2	2	1	1	2	2	1	2297131101007	2297131101007303001	2297131101007303	METOPROLOL	00440778660	60	TAB	-15	100	MG	47	15	3	2	3	0	0	1	0
2297131101	22	2	2002	52	1	35.2	37.4	6563.51	667.342	2	2	2	2	1	1	2018	1	2	2	1	1	2	2	1	2297131101015	2297131101015303001	2297131101015303	HYDRALAZINE	54868053601	90	TAB	-15	100	MG	53	15	3	2	3	0	0	1	0
2297131101	22	2	2002	52	1	35.2	37.4	6563.51	667.342	2	2	2	2	1	1	2018	1	2	2	1	1	2	2	1	2297131101017	2297131101017303001	2297131101017303	ACETAMINOPHEN	-15	90	TABS	EA	500	MG	58	15	3	2	3	0	0	1	0
2297131101	22	2	2002	52	1	35.2	37.4	6563.51	667.342	2	2	2	2	1	1	2018	1	2	2	1	1	2	2	1	2297131101018	2297131101018303001	2297131101018303	CYCLOBENZAPRINE	59746017710	90	TABS	EA	10	MG	73	15	3	2	3	0	0	1	0
2297131101	22	2	2002	52	1	35.2	37.4	6563.51	667.342	2	2	2	2	1	1	2018	1	2	2	1	1	2	2	1	2297131101010	2297131101010303001	2297131101010303	MAGNESIUM	71610018260	90	TAB	-15	400	MG	117	15	3	2	3	0	0	1	0
2297131101	22	2	2002	52	1	35.2	37.4	6563.51	667.342	2	2	2	2	1	1	2018	1	2	2	1	1	2	2	1	2297131101013	2297131101013303001	2297131101013303	LORATADINE	53002074930	30	TAB	-15	10	MG	123	15	3	2	3	0	0	1	0
2297131101	22	2	2002	52	1	35.2	37.4	6563.51	667.342	2	2	2	2	1	1	2018	1	2	2	1	1	2	2	1	2297131101020	2297131101020403004	2297131101020403	GUAIFENESIN	-15	360	SYR	ML	100/5	MG/ML	128	15	3	2	3	0	0	1	0
2297131101	22	2	2002	52	1	35.2	37.4	6563.51	667.342	2	2	2	2	1	1	2018	1	2	2	1	1	2	2	1	2297131101003	2297131101003303001	2297131101003303	CODEINE-GUAIFENESIN	00121155010	360	SYR	ML	-15	-15	132	15	3	2	3	0	0	1	0
2297131101	22	2	2002	52	1	35.2	37.4	6563.51	667.342	2	2	2	2	1	1	2018	1	2	2	1	1	2	2	1	2297131101021	2297131101021503001	2297131101021503	MUPIROCIN	70166035510	22	OIN	G	2	%	136	15	3	2	3	0	0	1	0
2297131101	22	2	2002	52	1	35.2	37.4	6563.51	667.342	2	2	2	2	1	1	2018	1	2	2	1	1	2	2	1	2297131101011	2297131101011303001	2297131101011303	COLCHICINE	60687032021	30	TAB	-15	0.6	MG	194	15	3	2	3	0	0	1	0
2297131101	22	2	2002	52	1	35.2	37.4	6563.51	667.342	2	2	2	2	1	1	2018	1	2	2	1	1	2	2	1	2297131101006	2297131101006403006	2297131101006403	FLUTICASONE	49999098216	16	SPR	G	50	MCG	247	15	3	2	3	0	0	1	0
2297131101	22	2	2002	52	1	35.2	37.4	6563.51	667.342	2	2	2	2	1	1	2018	1	2	2	1	1	2	2	1	2297131101004	2297131101004303001	2297131101004303	QUETIAPINE	68180044701	30	TABS	EA	100	MG	251	15	3	2	3	0	0	1	0
2297131101	22	2	2002	52	1	35.2	37.4	6563.51	667.342	2	2	2	2	1	1	2018	1	2	2	1	1	2	2	1	2297131101005	2297131101005403006	2297131101005403	OMEPRAZOLE	68071023015	30	CAP-Capsule	-15	20	MG	272	15	3	2	3	0	0	1	0
2297183101	22	1	2096	63	1	52.71	57.37	15304.6	1814.94	3	1	3	1	3	2	2018	1	1	1	2	1	2	2	2	2297183101001	2297183101001503001	2297183101001503	AZITHROMYCIN	68180016013	6	TABS	EA	250	MG	11	9	2	2	1	0	0	1	1
2297183101	22	1	2096	63	1	52.71	57.37	15304.6	1814.94	3	1	3	1	3	2	2018	1	1	1	2	1	2	2	2	2297183101010	2297183101010503001	2297183101010503	AMOXICILLIN-CLAVULANATE	00781185220	20	TABS	EA	-15	-15	13	9	2	2	1	0	0	1	1
2297183101	22	1	2096	63	1	52.71	57.37	15304.6	1814.94	3	1	3	1	3	2	2018	1	1	1	2	1	2	2	2	2297183101003	2297183101003303001	2297183101003303	SIMVASTATIN	16729000515	90	TABS	EA	20	MG	19	9	2	2	1	0	0	1	1
2297183101	22	1	2096	63	1	52.71	57.37	15304.6	1814.94	3	1	3	1	3	2	2018	1	1	1	2	1	2	2	2	2297183101007	2297183101007303001	2297183101007303	LISINOPRIL	43547041611	90	TABS	EA	10	MG	42	9	2	2	1	0	0	1	1
2297183101	22	1	2096	63	1	52.71	57.37	15304.6	1814.94	3	1	3	1	3	2	2018	1	1	1	2	1	2	2	2	2297183101005	2297183101005303001	2297183101005303	METOPROLOL	62037083010	90	TB24	EA	25	MG	47	9	2	2	1	0	0	1	1
2297183101	22	1	2096	63	1	52.71	57.37	15304.6	1814.94	3	1	3	1	3	2	2018	1	1	1	2	1	2	2	2	2297183101004	2297183101004303001	2297183101004303	AMLODIPINE	69097012805	90	TABS	EA	10	MG	48	9	2	2	1	0	0	1	1
2297183101	22	1	2096	63	1	52.71	57.37	15304.6	1814.94	3	1	3	1	3	2	2018	1	1	1	2	1	2	2	2	2297183101011	2297183101011503001	2297183101011503	PREDNISOLONE	00591544305	7	TABS	EA	20	MG	98	9	2	2	1	0	0	1	1
2297183101	22	1	2096	63	1	52.71	57.37	15304.6	1814.94	3	1	3	1	3	2	2018	1	1	1	2	1	2	2	2	2297183101012	2297183101012503002	2297183101012503	BENZONATATE	51224000150	30	CAPS	EA	200	MG	124	9	2	2	1	0	0	1	1
2297183101	22	1	2096	63	1	52.71	57.37	15304.6	1814.94	3	1	3	1	3	2	2018	1	1	1	2	1	2	2	2	2297183101009	2297183101009403001	2297183101009403	BETAMETHASONE TOPICAL-CLOTRIMAZOLE TOPICAL	16714049602	45	CREA	GM	-15	-15	136	9	2	2	1	0	0	1	1
2297183101	22	1	2096	63	1	52.71	57.37	15304.6	1814.94	3	1	3	1	3	2	2018	1	1	1	2	1	2	2	2	2297183101008	2297183101008403001	2297183101008403	FLUTICASONE	00054327099	32	SUSP	GM	50	MCG/ACT	247	9	2	2	1	0	0	1	1
2297183101	22	1	2096	63	1	52.71	57.37	15304.6	1814.94	3	1	3	1	3	2	2018	1	1	1	2	1	2	2	2	2297183101006	2297183101006303001	2297183101006303	ESOMEPRAZOLE	43598050990	90	CPDR	EA	20	MG	272	9	2	2	1	0	0	1	1
2297686102	22	1	2042	53	1	42.51	61.87	11245.2	1297.84	4	1	3	1	3	2	2018	1	1	1	2	1	1	2	2	2297686102008	2297686102008503002	2297686102008503	PENICILLN	57237004101	28	TABS	EA	500	MG	13	3	1	2	2	0	0	1	1
2297686102	22	1	2042	53	1	42.51	61.87	11245.2	1297.84	4	1	3	1	3	2	2018	1	1	1	2	1	1	2	2	2297686102002	2297686102002303003	2297686102002303	HYDRALAZINE	23155000210	90	TABS	EA	25	MG	53	3	1	2	2	0	0	1	1
2297686102	22	1	2042	53	1	42.51	61.87	11245.2	1297.84	4	1	3	1	3	2	2018	1	1	1	2	1	1	2	2	2297686102004	2297686102004303002	2297686102004303	INSULIN GLARGINE	00088221905	90	SOPN	ML	100	UNIT/ML	99	3	1	2	2	0	0	1	1
2297686102	22	1	2042	53	1	42.51	61.87	11245.2	1297.84	4	1	3	1	3	2	2018	1	1	1	2	1	1	2	2	2297686102005	2297686102005403002	2297686102005403	TRIAMCINOLONE	00713065540	10	PSTE	GM	0.1	%	136	3	1	2	2	0	0	1	1
2297933101	22	1	2049	59	1	35.73	54.38	13542.1	1475.57	2	1	1	2	1	2	2018	1	1	1	2	1	1	2	1	2297933101004	2297933101004303001	2297933101004303	ATORVASTATIN	71610009460	90	TABS	EA	80	MG	19	18	3	2	3	0	0	1	1
2297933101	22	1	2049	59	1	35.73	54.38	13542.1	1475.57	2	1	1	2	1	2	2018	1	1	1	2	1	1	2	1	2297933101025	2297933101025303003	2297933101025303	LISINOPRIL	43547041611	30	TABS	EA	10	MG	42	18	3	2	3	0	0	1	1
2297933101	22	1	2049	59	1	35.73	54.38	13542.1	1475.57	2	1	1	2	1	2	2018	1	1	1	2	1	1	2	1	2297933101009	2297933101009303001	2297933101009303	TAMSULOSIN	-15	90	CAPS	EA	0.4	MG	43	18	3	2	3	0	0	1	1
2297933101	22	1	2049	59	1	35.73	54.38	13542.1	1475.57	2	1	1	2	1	2	2018	1	1	1	2	1	1	2	1	2297933101007	2297933101007303003	2297933101007303	RANOLAZINE	61958100301	60	TB12	EA	500	MG	45	18	3	2	3	0	0	1	1
2297933101	22	1	2049	59	1	35.73	54.38	13542.1	1475.57	2	1	1	2	1	2	2018	1	1	1	2	1	1	2	1	2297933101017	2297933101017303001	2297933101017303	METOPROLOL	57237010099	180	TABS	EA	25	MG	47	18	3	2	3	0	0	1	1
2297933101	22	1	2049	59	1	35.73	54.38	13542.1	1475.57	2	1	1	2	1	2	2018	1	1	1	2	1	1	2	1	2297933101010	2297933101010303001	2297933101010303	FUROSEMIDE	43547040350	90	TABS	EA	80	MG	49	18	3	2	3	0	0	1	1
2297933101	22	1	2049	59	1	35.73	54.38	13542.1	1475.57	2	1	1	2	1	2	2018	1	1	1	2	1	1	2	1	2297933101028	2297933101028403002	2297933101028403	ASPIRIN	00603002436	108	CTB	-15	81	MG	58	18	3	2	3	0	0	1	1
2297933101	22	1	2049	59	1	35.73	54.38	13542.1	1475.57	2	1	1	2	1	2	2018	1	1	1	2	1	1	2	1	2297933101006	2297933101006503001	2297933101006503	PREGABALIN	00071101468	60	CAPS	EA	75	MG	64	18	3	2	3	0	0	1	1
2297933101	22	1	2049	59	1	35.73	54.38	13542.1	1475.57	2	1	1	2	1	2	2018	1	1	1	2	1	1	2	1	2297933101020	2297933101020303001	2297933101020303	CARBIDOPA / LEVODOPA	00228253910	90	TABS	EA	-15	-15	66	18	3	2	3	0	0	1	1
2297933101	22	1	2049	59	1	35.73	54.38	13542.1	1475.57	2	1	1	2	1	2	2018	1	1	1	2	1	1	2	1	2297933101031	2297933101031303001	2297933101031303	HYDROXYZINE	68462035201	30	TABS	EA	10	MG	67	18	3	2	3	0	0	1	1
2297933101	22	1	2049	59	1	35.73	54.38	13542.1	1475.57	2	1	1	2	1	2	2018	1	1	1	2	1	1	2	1	2297933101019	2297933101019303001	2297933101019303	CYCLOBENZAPRINE	59746021110	90	TABS	EA	5	MG	73	18	3	2	3	0	0	1	1
2297933101	22	1	2049	59	1	35.73	54.38	13542.1	1475.57	2	1	1	2	1	2	2018	1	1	1	2	1	1	2	1	2297933101005	2297933101005303001	2297933101005303	CLOPIDOGREL	65862035705	30	TABS	EA	75	MG	83	18	3	2	3	0	0	1	1
2297933101	22	1	2049	59	1	35.73	54.38	13542.1	1475.57	2	1	1	2	1	2	2018	1	1	1	2	1	1	2	1	2297933101014	2297933101014303001	2297933101014303	SODIUM BICARBONATE	64980029410	60	TABS	EA	650	MG	88	18	3	2	3	0	0	1	1
2297933101	22	1	2049	59	1	35.73	54.38	13542.1	1475.57	2	1	1	2	1	2	2018	1	1	1	2	1	1	2	1	2297933101027	2297933101027303001	2297933101027303	INSULIN GLARGINE	00088222033	20	SOLN	ML	100	UNIT/ML	99	18	3	2	3	0	0	1	1
2297933101	22	1	2049	59	1	35.73	54.38	13542.1	1475.57	2	1	1	2	1	2	2018	1	1	1	2	1	1	2	1	2297933101026	2297933101026303003	2297933101026303	RAYALDEE	70301100102	60	CPCR	EA	30	MCG	119	18	3	2	3	0	0	1	1
2297933101	22	1	2049	59	1	35.73	54.38	13542.1	1475.57	2	1	1	2	1	2	2018	1	1	1	2	1	1	2	1	2297933101036	2297933101036403001	2297933101036403	CETIRIZINE	00536104105	30	TABS	EA	10	MG	123	18	3	2	3	0	0	1	1
2297933101	22	1	2049	59	1	35.73	54.38	13542.1	1475.57	2	1	1	2	1	2	2018	1	1	1	2	1	1	2	1	2297933101016	2297933101016303001	2297933101016303	NORTRIPTYLINE	00093081201	90	CAPS	EA	50	MG	249	18	3	2	3	0	0	1	1
2297933101	22	1	2049	59	1	35.73	54.38	13542.1	1475.57	2	1	1	2	1	2	2018	1	1	1	2	1	1	2	1	2297933101034	2297933101034403004	2297933101034403	ARIPIPRAZOLE	13668021630	30	TABS	EA	2	MG	251	18	3	2	3	0	0	1	1
2298139102	22	1	2112	46	1	20.24	47.95	11005.3	1122.17	3	2	1	1	2	1	2018	1	1	1	1	1	2	2	2	2298139102002	2298139102002303005	2298139102002303	LISINOPRIL	68645055354	180	TABS	EA	20	MG	42	8	2	2	2	0	0	0	0
2298139102	22	1	2112	46	1	20.24	47.95	11005.3	1122.17	3	2	1	1	2	1	2018	1	1	1	1	1	2	2	2	2298139102011	2298139102011503002	2298139102011503	CLONIDINE	52817018000	60	TABS	EA	0.1	MG	44	8	2	2	2	0	0	0	0
2298139102	22	1	2112	46	1	20.24	47.95	11005.3	1122.17	3	2	1	1	2	1	2018	1	1	1	1	1	2	2	2	2298139102012	2298139102012503001	2298139102012503	AMLODIPINE	67877019910	30	TABS	EA	10	MG	48	8	2	2	2	0	0	0	0
2298139102	22	1	2112	46	1	20.24	47.95	11005.3	1122.17	3	2	1	1	2	1	2018	1	1	1	1	1	2	2	2	2298139102001	2298139102001303005	2298139102001303	HYDRALAZINE	23155000401	90	TABS	EA	100	MG	53	8	2	2	2	0	0	0	0
2298139102	22	1	2112	46	1	20.24	47.95	11005.3	1122.17	3	2	1	1	2	1	2018	1	1	1	1	1	2	2	2	2298139102008	2298139102008303005	2298139102008303	IBUPROFEN	55111068405	90	TABS	EA	800	MG	58	8	2	2	2	0	0	0	0
2298139102	22	1	2112	46	1	20.24	47.95	11005.3	1122.17	3	2	1	1	2	1	2018	1	1	1	1	1	2	2	2	2298139102007	2298139102007303005	2298139102007303	GABAPENTIN	69097081512	90	CAPS	EA	400	MG	64	8	2	2	2	0	0	0	0
2298139102	22	1	2112	46	1	20.24	47.95	11005.3	1122.17	3	2	1	1	2	1	2018	1	1	1	1	1	2	2	2	2298139102006	2298139102006303004	2298139102006303	BACLOFEN	00172409660	90	TABS	EA	10	MG	73	8	2	2	2	0	0	0	0
2298139102	22	1	2112	46	1	20.24	47.95	11005.3	1122.17	3	2	1	1	2	1	2018	1	1	1	1	1	2	2	2	2298139102003	2298139102003303004	2298139102003303	LEVOCETIRIZINE	31722055190	30	TABS	EA	5	MG	123	8	2	2	2	0	0	0	0
2298139102	22	1	2112	46	1	20.24	47.95	11005.3	1122.17	3	2	1	1	2	1	2018	1	1	1	1	1	2	2	2	2298139102009	2298139102009303001	2298139102009303	UMECLIDINIUM/VILANTEROL	00173086910	60	AEPB	EA	-15	-15	125	8	2	2	2	0	0	0	0
2298139102	22	1	2112	46	1	20.24	47.95	11005.3	1122.17	3	2	1	1	2	1	2018	1	1	1	1	1	2	2	2	2298139102004	2298139102004403004	2298139102004403	DULOXETINE	27241009990	30	CPEP	EA	60	MG	249	8	2	2	2	0	0	0	0
2298652102	22	1	2112	85	2	23.69	66.83	12003.2	1237.44	3	2	1	2	1	1	2018	1	2	2	2	1	1	1	2	2298652102007	2298652102007303005	2298652102007303	ATORVASTATIN	00071015523	30	TABS	EA	10	MG	19	10	3	3	3	0	0	0	1
2298652102	22	1	2112	85	2	23.69	66.83	12003.2	1237.44	3	2	1	2	1	1	2018	1	2	2	2	1	1	1	2	2298652102006	2298652102006303005	2298652102006303	GABAPENTIN	67877022201	60	CAPS	EA	100	MG	64	10	3	3	3	0	0	0	1
2298652102	22	1	2112	85	2	23.69	66.83	12003.2	1237.44	3	2	1	2	1	1	2018	1	2	2	2	1	1	1	2	2298652102012	2298652102012403005	2298652102012403	LORATADINE	41100080657	30	CTB	-15	5	MG	95	10	3	3	3	0	0	0	1
2298652102	22	1	2112	85	2	23.69	66.83	12003.2	1237.44	3	2	1	2	1	1	2018	1	2	2	2	1	1	1	2	2298652102001	2298652102001303005	2298652102001303	LINAGLIPTIN	00597014030	30	TABS	EA	5	MG	99	10	3	3	3	0	0	0	1
2298652102	22	1	2112	85	2	23.69	66.83	12003.2	1237.44	3	2	1	2	1	1	2018	1	2	2	2	1	1	1	2	2298652102002	2298652102002303005	2298652102002303	LEVOTHYROXINE	49999079500	90	TAB	-15	0.125	MG	103	10	3	3	3	0	0	0	1
2298652102	22	1	2112	85	2	23.69	66.83	12003.2	1237.44	3	2	1	2	1	1	2018	1	2	2	2	1	1	1	2	2298652102016	2298652102016303005	2298652102016303	FOLIC ACID	65162036111	90	TABS	EA	1	MG	119	10	3	3	3	0	0	0	1
2298652102	22	1	2112	85	2	23.69	66.83	12003.2	1237.44	3	2	1	2	1	1	2018	1	2	2	2	1	1	1	2	2298652102015	2298652102015403005	2298652102015403	ASCORBIC ACID	59528031701	30	TAB	-15	-15	-15	120	10	3	3	3	0	0	0	1
2298652102	22	1	2112	85	2	23.69	66.83	12003.2	1237.44	3	2	1	2	1	1	2018	1	2	2	2	1	1	1	2	2298652102012	2298652102012503002	2298652102012503	LORATADINE	11523432801	30	CHEW	EA	5	MG	123	10	3	3	3	0	0	0	1
2298652102	22	1	2112	85	2	23.69	66.83	12003.2	1237.44	3	2	1	2	1	1	2018	1	2	2	2	1	1	1	2	2298652102011	2298652102011303004	2298652102011303	TIMOLOL	61314022710	10	SOLN	ML	0.5	%	147	10	3	3	3	0	0	0	1
2298652102	22	1	2112	85	2	23.69	66.83	12003.2	1237.44	3	2	1	2	1	1	2018	1	2	2	2	1	1	1	2	2298652102014	2298652102014503001	2298652102014503	OMEGA 3	-15	30	CAPS	EA	-15	-15	219	10	3	3	3	0	0	0	1
2298652102	22	1	2112	85	2	23.69	66.83	12003.2	1237.44	3	2	1	2	1	1	2018	1	2	2	2	1	1	1	2	2298652102008	2298652102008303005	2298652102008303	CITALOPRAM	13668001005	30	TABS	EA	20	MG	249	10	3	3	3	0	0	0	1
2298652102	22	1	2112	85	2	23.69	66.83	12003.2	1237.44	3	2	1	2	1	1	2018	1	2	2	2	1	1	1	2	2298652102009	2298652102009303005	2298652102009303	DONEPEZIL	62332009391	90	TABS	EA	10	MG	313	10	3	3	3	0	0	0	1
2298713101	22	1	2037	52	2	16.18	34.3	4861.66	499.955	1	1	3	1	1	1	2018	1	2	2	2	1	2	1	2	2298713101001	2298713101001303006	2298713101001303	CLONIDINE	61442032205	90	TABS	EA	0.2	MG	44	7	2	2	1	0	0	0	0
2298713101	22	1	2037	52	2	16.18	34.3	4861.66	499.955	1	1	3	1	1	1	2018	1	2	2	2	1	2	1	2	2298713101008	2298713101008503004	2298713101008503	FUROSEMIDE	00378020810	30	TABS	EA	20	MG	49	7	2	2	1	0	0	0	0
2298713101	22	1	2037	52	2	16.18	34.3	4861.66	499.955	1	1	3	1	1	1	2018	1	2	2	2	1	2	1	2	2298713101009	2298713101009303005	2298713101009303	ACETAMINOPHEN	-15	100	TABS	EA	325	MG	58	7	2	2	1	0	0	0	0
2298713101	22	1	2037	52	2	16.18	34.3	4861.66	499.955	1	1	3	1	1	1	2018	1	2	2	2	1	2	1	2	2298713101002	2298713101002303006	2298713101002303	CLONAZEPAM	16714046902	75	TABS	EA	0.5	MG	64	7	2	2	1	0	0	0	0
2298713101	22	1	2037	52	2	16.18	34.3	4861.66	499.955	1	1	3	1	1	1	2018	1	2	2	2	1	2	1	2	2298713101007	2298713101007303006	2298713101007303	WARFARIN	57237011901	30	TABS	EA	1	MG	82	7	2	2	1	0	0	0	0
2298713101	22	1	2037	52	2	16.18	34.3	4861.66	499.955	1	1	3	1	1	1	2018	1	2	2	2	1	2	1	2	2298713101003	2298713101003303006	2298713101003303	FLUOXETINE	49884033611	30	TABS	EA	20	MG	249	7	2	2	1	0	0	0	0
2298990101	22	1	2090	75	2	30.63	40.36	7270.04	585.083	3	1	1	2	1	1	2018	1	1	2	2	1	1	1	1	2298990101023	2298990101023403001	2298990101023403	AZITHROMYCIN	50111078766	6	TABS	EA	250	MG	11	14	3	3	3	0	0	0	0
2298990101	22	1	2090	75	2	30.63	40.36	7270.04	585.083	3	1	1	2	1	1	2018	1	1	2	2	1	1	1	1	2298990101019	2298990101019403001	2298990101019403	AMOXICILLIN-CLAVULANATE	66685100100	20	TABS	EA	-15	-15	13	14	3	3	3	0	0	0	0
2298990101	22	1	2090	75	2	30.63	40.36	7270.04	585.083	3	1	1	2	1	1	2018	1	1	2	2	1	1	1	1	2298990101025	2298990101025403002	2298990101025403	SIMVASTATIN	16729000717	90	TABS	EA	80	MG	19	14	3	3	3	0	0	0	0
2298990101	22	1	2090	75	2	30.63	40.36	7270.04	585.083	3	1	1	2	1	1	2018	1	1	2	2	1	1	1	1	2298990101015	2298990101015403002	2298990101015403	DOXAZOSIN	67253038110	90	TABS	EA	2	MG	43	14	3	3	3	0	0	0	0
2298990101	22	1	2090	75	2	30.63	40.36	7270.04	585.083	3	1	1	2	1	1	2018	1	1	2	2	1	1	1	1	2298990101007	2298990101007403002	2298990101007403	ISOSORBIDE MONONITRATE	00603411032	90	TB24	EA	30	MG	45	14	3	3	3	0	0	0	0
2298990101	22	1	2090	75	2	30.63	40.36	7270.04	585.083	3	1	1	2	1	1	2018	1	1	2	2	1	1	1	1	2298990101005	2298990101005403002	2298990101005403	CARVEDILOL	00093729605	180	TABS	EA	25	MG	47	14	3	3	3	0	0	0	0
2298990101	22	1	2090	75	2	30.63	40.36	7270.04	585.083	3	1	1	2	1	1	2018	1	1	2	2	1	1	1	1	2298990101017	2298990101017403002	2298990101017403	FUROSEMIDE	43547040350	90	TABS	EA	80	MG	49	14	3	3	3	0	0	0	0
2298990101	22	1	2090	75	2	30.63	40.36	7270.04	585.083	3	1	1	2	1	1	2018	1	1	2	2	1	1	1	1	2298990101016	2298990101016403004	2298990101016403	HYDRALAZINE	23155000401	90	TABS	EA	100	MG	53	14	3	3	3	0	0	0	0
2298990101	22	1	2090	75	2	30.63	40.36	7270.04	585.083	3	1	1	2	1	1	2018	1	1	2	2	1	1	1	1	2298990101004	2298990101004403002	2298990101004403	HYDROCHLOROTHIAZIDE-LISINOPRIL	68180051902	180	TABS	EA	-15	-15	55	14	3	3	3	0	0	0	0
2298990101	22	1	2090	75	2	30.63	40.36	7270.04	585.083	3	1	1	2	1	1	2018	1	1	2	2	1	1	1	1	2298990101008	2298990101008403002	2298990101008403	APIXABAN	00003089421	60	TABS	EA	5	MG	82	14	3	3	3	0	0	0	0
2298990101	22	1	2090	75	2	30.63	40.36	7270.04	585.083	3	1	1	2	1	1	2018	1	1	2	2	1	1	1	1	2298990101028	2298990101028503001	2298990101028503	PREDNISOLONE	59746017310	40	TABS	EA	10	MG	98	14	3	3	3	0	0	0	0
2298990101	22	1	2090	75	2	30.63	40.36	7270.04	585.083	3	1	1	2	1	1	2018	1	1	2	2	1	1	1	1	2298990101003	2298990101003403002	2298990101003403	INSULIN GLARGINE	00088221905	30	SOPN	ML	100	UNIT/ML	99	14	3	3	3	0	0	0	0
2298990101	22	1	2090	75	2	30.63	40.36	7270.04	585.083	3	1	1	2	1	1	2018	1	1	2	2	1	1	1	1	2298990101026	2298990101026403001	2298990101026403	MONTELUKAST	16729011917	30	TABS	EA	10	MG	243	14	3	3	3	0	0	0	0
2298990101	22	1	2090	75	2	30.63	40.36	7270.04	585.083	3	1	1	2	1	1	2018	1	1	2	2	1	1	1	1	2298990101014	2298990101014403002	2298990101014403	SERTRALINE	16714061305	90	TABS	EA	100	MG	249	14	3	3	3	0	0	0	0
2298990101	22	1	2090	75	2	30.63	40.36	7270.04	585.083	3	1	1	2	1	1	2018	1	1	2	2	1	1	1	1	2298990101006	2298990101006403002	2298990101006403	OMEPRAZOLE	16714074703	90	CPDR	EA	20	MG	272	14	3	3	3	0	0	0	0
2298993101	22	1	2116	64	2	18.25	54.25	20160.8	2219.75	3	2	1	2	1	2	2018	2	1	1	2	1	1	2	2	2298993101019	2298993101019403001	2298993101019403	CEFUROXIME	68180030260	6	TABS	EA	250	MG	9	9	2	2	2	0	0	0	1
2298993101	22	1	2116	64	2	18.25	54.25	20160.8	2219.75	3	2	1	2	1	2	2018	2	1	1	2	1	1	2	2	2298993101003	2298993101003403001	2298993101003403	METOPROLOL	49884082610	90	TB24	EA	50	MG	47	9	2	2	2	0	0	0	1
2298993101	22	1	2116	64	2	18.25	54.25	20160.8	2219.75	3	2	1	2	1	2	2018	2	1	1	2	1	1	2	2	2298993101015	2298993101015403003	2298993101015403	AMLODIPINE	68180075103	30	TABS	EA	5	MG	48	9	2	2	2	0	0	0	1
2298993101	22	1	2116	64	2	18.25	54.25	20160.8	2219.75	3	2	1	2	1	2	2018	2	1	1	2	1	1	2	2	2298993101011	2298993101011403002	2298993101011403	ACETAMINOPHEN-HYDROCODONE	43386035701	20	TABS	EA	-15	-15	58	9	2	2	2	0	0	0	1
2298993101	22	1	2116	64	2	18.25	54.25	20160.8	2219.75	3	2	1	2	1	2	2018	2	1	1	2	1	1	2	2	2298993101016	2298993101016403002	2298993101016403	PREGABALIN	00071101268	60	CAPS	EA	25	MG	64	9	2	2	2	0	0	0	1
2298993101	22	1	2116	64	2	18.25	54.25	20160.8	2219.75	3	2	1	2	1	2	2018	2	1	1	2	1	1	2	2	2298993101012	2298993101012303008	2298993101012303	ONDANSETRON	65862039010	9	TBDP	EA	4	MG	65	9	2	2	2	0	0	0	1
2298993101	22	1	2116	64	2	18.25	54.25	20160.8	2219.75	3	2	1	2	1	2	2018	2	1	1	2	1	1	2	2	2298993101009	2298993101009303004	2298993101009303	SODIUM BICARBONATE	00536104710	120	TABS	EA	650	MG	88	9	2	2	2	0	0	0	1
2298993101	22	1	2116	64	2	18.25	54.25	20160.8	2219.75	3	2	1	2	1	2	2018	2	1	1	2	1	1	2	2	2298993101008	2298993101008303001	2298993101008303	INSULIN ASPART	00169633910	15	SOPN	ML	100	UNIT/ML	99	9	2	2	2	0	0	0	1
2298993101	22	1	2116	64	2	18.25	54.25	20160.8	2219.75	3	2	1	2	1	2	2018	2	1	1	2	1	1	2	2	2298993101010	2298993101010303004	2298993101010303	ERGOCALCIFEROL	69452015120	12	CAPS	EA	50000	UNIT	119	9	2	2	2	0	0	0	1
2298993101	22	1	2116	64	2	18.25	54.25	20160.8	2219.75	3	2	1	2	1	2	2018	2	1	1	2	1	1	2	2	2298993101018	2298993101018403001	2298993101018403	OMEPRAZOLE	55111015810	30	CPDR	EA	20	MG	272	9	2	2	2	0	0	0	1
2299180102	22	2	2003	39	1	50.74	53.36	14087	1592.51	3	2	2	1	2	1	2018	1	3	2	2	1	1	2	2	2299180102002	2299180102002303002	2299180102002303	LISINOPRIL	00378207605	30	TABS	EA	40	MG	42	4	1	1	2	0	0	1	1
2299180102	22	2	2003	39	1	50.74	53.36	14087	1592.51	3	2	2	1	2	1	2018	1	3	2	2	1	1	2	2	2299180102004	2299180102004303001	2299180102004303	METOPROLOL	55111046805	30	TB24	EA	100	MG	47	4	1	1	2	0	0	1	1
2299180102	22	2	2003	39	1	50.74	53.36	14087	1592.51	3	2	2	1	2	1	2018	1	3	2	2	1	1	2	2	2299180102001	2299180102001303001	2299180102001303	AMLODIPINE	29300024310	30	TABS	EA	10	MG	48	4	1	1	2	0	0	1	1
2299180102	22	2	2003	39	1	50.74	53.36	14087	1592.51	3	2	2	1	2	1	2018	1	3	2	2	1	1	2	2	2299180102003	2299180102003303002	2299180102003303	HYDRALAZINE	31722051901	90	TABS	EA	10	MG	53	4	1	1	2	0	0	1	1
2299395101	22	2	2003	71	2	44.98	61.3	11813	1152.33	3	2	1	2	2	1	2018	1	2	2	2	1	2	2	2	2299395101006	2299395101006503002	2299395101006503	DILTIAZEM	68682036990	30	CP24	EA	240	MG	46	2	1	3	2	0	0	1	1
2299395101	22	2	2003	71	2	44.98	61.3	11813	1152.33	3	2	1	2	2	1	2018	1	2	2	2	1	2	2	2	2299395101003	2299395101003303001	2299395101003303	ALBUTEROL	00378827052	75	NEBU	ML	0.083	%	125	2	1	3	2	0	0	1	1
22997104	17	1	1022	37	1	34.21	43.32	8797.01	920.73	1	2	4	2	3	2	2012	1	2	2	1	1	2	2	2	22997104003	229971040071001	229971040071	ENTECAVIR	00003161112	5	TABS	TAB	0.5	MG	7	11	3	1	2	0	0	1	0
22997104	17	1	1022	37	1	34.21	43.32	8797.01	920.73	1	2	4	2	3	2	2012	1	2	2	1	1	2	2	2	22997104004	229971040081001	229971040081	CLONIDINE	00378018601	90	TABS	TAB	0.2	MG	44	11	3	1	2	0	0	1	0
22997104	17	1	1022	38	1	24.97	57.23	7361.24	1141.65	1	2	4	2	3	2	2013	1	2	2	1	1	2	2	2	22997104004	229971040501002	229971040501	CLONIDINE	00378018601	180	TABS	EA	0.2	MG	44	7	2	1	2	0	1	0	1
22997104	17	1	1022	38	1	24.97	57.23	7361.24	1141.65	1	2	4	2	3	2	2013	1	2	2	1	1	2	2	2	22997104002	229971040481002	229971040481	METOPROLOL	00378004710	60	TABS	EA	100	MG	47	7	2	1	2	0	1	0	1
22997104	17	1	1022	37	1	34.21	43.32	8797.01	920.73	1	2	4	2	3	2	2012	1	2	2	1	1	2	2	2	22997104002	229971040061001	229971040061	METOPROLOL	49884040610	90	TB24	TAB	100	MG	47	11	3	1	2	0	0	1	0
22997104	17	1	1022	37	1	34.21	43.32	8797.01	920.73	1	2	4	2	3	2	2012	1	2	2	1	1	2	2	2	22997104001	229971040051001	229971040051	ACETAMINOPHEN-OXYCODONE	00406051201	10	TABS	TAB	-9	-9	58	11	3	1	2	0	0	1	0
22997104	17	1	1022	38	1	24.97	57.23	7361.24	1141.65	1	2	4	2	3	2	2013	1	2	2	1	1	2	2	2	22997104001	229971040661001	229971040661	ACETAMINOPHEN-OXYCODONE	00591074905	30	TABS	EA	-9	-9	58	7	2	1	2	0	1	0	1
22997104	17	1	1022	37	1	34.21	43.32	8797.01	920.73	1	2	4	2	3	2	2012	1	2	2	1	1	2	2	2	22997104009	229971040131001	229971040131	PREDNISOLONE	00054472831	15	TABS	TAB	5	MG	98	11	3	1	2	0	0	1	0
22997104	17	1	1022	38	1	24.97	57.23	7361.24	1141.65	1	2	4	2	3	2	2013	1	2	2	1	1	2	2	2	22997104009	229971040541002	229971040541	PREDNISOLONE	00591505210	30	TABS	EA	5	MG	98	7	2	1	2	0	1	0	1
22997104	17	1	1022	37	1	34.21	43.32	8797.01	920.73	1	2	4	2	3	2	2012	1	2	2	1	1	2	2	2	22997104005	229971040091001	229971040091	CALCITRIOL	00093065701	20	CAPS	CAPS	0.25	MCG	119	11	3	1	2	0	0	1	0
22997104	17	1	1022	37	1	34.21	43.32	8797.01	920.73	1	2	4	2	3	2	2012	1	2	2	1	1	2	2	2	22997104010	229971040141001	229971040141	MULTIVITAMIN	00256018504	30	CAPS	CAPS	-9	-9	120	11	3	1	2	0	0	1	0
22997104	17	1	1022	37	1	34.21	43.32	8797.01	920.73	1	2	4	2	3	2	2012	1	2	2	1	1	2	2	2	22997104007	229971040111001	229971040111	ALLOPURINOL	00378013701	90	TABS	TAB	100	MG	194	11	3	1	2	0	0	1	0
22997104	17	1	1022	38	1	24.97	57.23	7361.24	1141.65	1	2	4	2	3	2	2013	1	2	2	1	1	2	2	2	22997104012	229971040571002	229971040571	COLCHICINE	64764011901	30	TABS	EA	0.6	MG	194	7	2	1	2	0	1	0	1
22997104	17	1	1022	37	1	34.21	43.32	8797.01	920.73	1	2	4	2	3	2	2012	1	2	2	1	1	2	2	2	22997104013	229971040581003	229971040581	FEBUXOSTAT	64764091830	30	TABS	TAB	40	MG	289	11	3	1	2	0	0	1	0
22997104	17	1	1022	38	1	24.97	57.23	7361.24	1141.65	1	2	4	2	3	2	2013	1	2	2	1	1	2	2	2	22997104013	229971040581002	229971040581	FEBUXOSTAT	64764091830	30	TABS	EA	40	MG	289	7	2	1	2	0	1	0	1
22997104	17	1	1022	37	1	34.21	43.32	8797.01	920.73	1	2	4	2	3	2	2012	1	2	2	1	1	2	2	2	22997104011	229971040151001	229971040151	CALCIUM ACETATE	00054008826	450	CAPS	CAPS	667	MG	460	11	3	1	2	0	0	1	0
22997104	17	1	1022	38	1	24.97	57.23	7361.24	1141.65	1	2	4	2	3	2	2013	1	2	2	1	1	2	2	2	22997104011	229971040741006	229971040741	CALCIUM ACETATE	00054008826	260	CAPS	EA	667	MG	460	7	2	1	2	0	1	0	1
2320691101	23	1	2090	61	2	39.05	47.55	2639.69	502.493	3	2	3	2	1	1	2018	1	2	2	1	1	1	1	1	2320691101032	2320691101032303001	2320691101032303	SULFAMETHOXAZOLE-TRIMETHOPRIM	-15	14	TAB	-15	-15	-15	15	20	3	2	3	0	0	1	0
2320691101	23	1	2090	62	2	36.62	47.6	2282.8	220.405	3	2	3	2	1	1	2019	1	2	2	1	1	1	1	1	2320691101017	2320691101017303001	2320691101017303	PRAVASTATIN	60505017007	30	TABS	EA	40	MG	19	19	3	2	3	0	0	1	0
2320691101	23	1	2090	61	2	39.05	47.55	2639.69	502.493	3	2	3	2	1	1	2018	1	2	2	1	1	1	1	1	2320691101017	2320691101017203006	2320691101017203	PRAVASTATIN	55111023190	30	TAB	-15	40	MG	19	20	3	2	3	0	0	1	0
2320691101	23	1	2090	62	2	36.62	47.6	2282.8	220.405	3	2	3	2	1	1	2019	1	2	2	1	1	1	1	1	2320691101004	2320691101004303001	2320691101004303	RANOLAZINE	61958100301	60	TB12	EA	500	MG	45	19	3	2	3	0	0	1	0
2320691101	23	1	2090	61	2	39.05	47.55	2639.69	502.493	3	2	3	2	1	1	2018	1	2	2	1	1	1	1	1	2320691101004	2320691101004203006	2320691101004203	RANOLAZINE	61958100301	60	TAB	-15	500	MG	45	20	3	2	3	0	0	1	0
2320691101	23	1	2090	62	2	36.62	47.6	2282.8	220.405	3	2	3	2	1	1	2019	1	2	2	1	1	1	1	1	2320691101005	2320691101005303001	2320691101005303	METOPROLOL	55111046705	30	TB24	EA	50	MG	47	19	3	2	3	0	0	1	0
2320691101	23	1	2090	61	2	39.05	47.55	2639.69	502.493	3	2	3	2	1	1	2018	1	2	2	1	1	1	1	1	2320691101005	2320691101005203006	2320691101005203	METOPROLOL	00378459610	90	TAB	-15	50	MG	47	20	3	2	3	0	0	1	0
2320691101	23	1	2090	62	2	36.62	47.6	2282.8	220.405	3	2	3	2	1	1	2019	1	2	2	1	1	1	1	1	2320691101038	2320691101038503004	2320691101038503	AMLODIPINE	29300024210	30	TABS	EA	5	MG	48	19	3	2	3	0	0	1	0
2320691101	23	1	2090	62	2	36.62	47.6	2282.8	220.405	3	2	3	2	1	1	2019	1	2	2	1	1	1	1	1	2320691101011	2320691101011303001	2320691101011303	METOLAZONE	00185005501	30	TABS	EA	5	MG	49	19	3	2	3	0	0	1	0
2320691101	23	1	2090	61	2	39.05	47.55	2639.69	502.493	3	2	3	2	1	1	2018	1	2	2	1	1	1	1	1	2320691101011	2320691101011203006	2320691101011203	METOLAZONE	54868510401	30	TAB	-15	2.5	MG	49	20	3	2	3	0	0	1	0
2320691101	23	1	2090	61	2	39.05	47.55	2639.69	502.493	3	2	3	2	1	1	2018	1	2	2	1	1	1	1	1	2320691101020	2320691101020203006	2320691101020203	ACETAMINOPHEN-HYDROCODONE	27808003702	90	TABS	EA	-15	-15	58	20	3	2	3	0	0	1	0
2320691101	23	1	2090	62	2	36.62	47.6	2282.8	220.405	3	2	3	2	1	1	2019	1	2	2	1	1	1	1	1	2320691101031	2320691101031303001	2320691101031303	ACETAMINOPHEN-HYDROCODONE	42858020350	12	TABS	EA	-15	-15	58	19	3	2	3	0	0	1	0
2320691101	23	1	2090	61	2	39.05	47.55	2639.69	502.493	3	2	3	2	1	1	2018	1	2	2	1	1	1	1	1	2320691101022	2320691101022203001	2320691101022203	PROMETHAZINE	10702000310	60	TABS	EA	25	MG	65	20	3	2	3	0	0	1	0
2320691101	23	1	2090	62	2	36.62	47.6	2282.8	220.405	3	2	3	2	1	1	2019	1	2	2	1	1	1	1	1	2320691101022	2320691101022303001	2320691101022303	PROMETHAZINE	10702000310	60	TABS	EA	25	MG	65	19	3	2	3	0	0	1	0
2320691101	23	1	2090	62	2	36.62	47.6	2282.8	220.405	3	2	3	2	1	1	2019	1	2	2	1	1	1	1	1	2320691101010	2320691101010303001	2320691101010303	BUSPIRONE	16729020201	60	TABS	EA	10	MG	67	19	3	2	3	0	0	1	0
2320691101	23	1	2090	61	2	39.05	47.55	2639.69	502.493	3	2	3	2	1	1	2018	1	2	2	1	1	1	1	1	2320691101010	2320691101010203006	2320691101010203	BUSPIRONE	52959067660	60	TAB	-15	10	MG	67	20	3	2	3	0	0	1	0
2320691101	23	1	2090	62	2	36.62	47.6	2282.8	220.405	3	2	3	2	1	1	2019	1	2	2	1	1	1	1	1	2320691101012	2320691101012303001	2320691101012303	TIZANIDINE	55111018010	90	TABS	EA	4	MG	73	19	3	2	3	0	0	1	0
2320691101	23	1	2090	61	2	39.05	47.55	2639.69	502.493	3	2	3	2	1	1	2018	1	2	2	1	1	1	1	1	2320691101012	2320691101012203006	2320691101012203	TIZANIDINE	68788636506	90	TAB	-15	4	MG	73	20	3	2	3	0	0	1	0
2320691101	23	1	2090	61	2	39.05	47.55	2639.69	502.493	3	2	3	2	1	1	2018	1	2	2	1	1	1	1	1	2320691101008	2320691101008203006	2320691101008203	CALCIFEDIOL	52959050221	60	TAB	-15	150	MG	94	20	3	2	3	0	0	1	0
2320691101	23	1	2090	62	2	36.62	47.6	2282.8	220.405	3	2	3	2	1	1	2019	1	2	2	1	1	1	1	1	2320691101008	2320691101008303001	2320691101008303	RANITIDINE	64380080303	60	TABS	EA	150	MG	94	19	3	2	3	0	0	1	0
2320691101	23	1	2090	62	2	36.62	47.6	2282.8	220.405	3	2	3	2	1	1	2019	1	2	2	1	1	1	1	1	2320691101029	2320691101029303001	2320691101029303	INSULIN GLARGINE	00024586903	6	SOPN	ML	300	UNIT/ML	99	19	3	2	3	0	0	1	0
2320691101	23	1	2090	61	2	39.05	47.55	2639.69	502.493	3	2	3	2	1	1	2018	1	2	2	1	1	1	1	1	2320691101029	2320691101029203001	2320691101029203	INSULIN GLARGINE	00024587100	9	INJ	ML	300/1	U/ML	99	20	3	2	3	0	0	1	0
2320691101	23	1	2090	62	2	36.62	47.6	2282.8	220.405	3	2	3	2	1	1	2019	1	2	2	1	1	1	1	1	2320691101018	2320691101018303001	2320691101018303	LEVOTHYROXINE	00781518710	35	TABS	EA	150	MCG	103	19	3	2	3	0	0	1	0
2320691101	23	1	2090	61	2	39.05	47.55	2639.69	502.493	3	2	3	2	1	1	2018	1	2	2	1	1	1	1	1	2320691101018	2320691101018203006	2320691101018203	LEVOTHYROXINE	55289008430	30	TAB	-15	150	MCG	103	20	3	2	3	0	0	1	0
2320691101	23	1	2090	62	2	36.62	47.6	2282.8	220.405	3	2	3	2	1	1	2019	1	2	2	1	1	1	1	1	2320691101024	2320691101024303001	2320691101024303	FERROUS SULFATE	00904759080	120	TABS	EA	325	MG	116	19	3	2	3	0	0	1	0
2320691101	23	1	2090	62	2	36.62	47.6	2282.8	220.405	3	2	3	2	1	1	2019	1	2	2	1	1	1	1	1	2320691101019	2320691101019303001	2320691101019303	MAGNESIUM	60258017101	120	TABS	EA	241.3	MG	117	19	3	2	3	0	0	1	0
2320691101	23	1	2090	61	2	39.05	47.55	2639.69	502.493	3	2	3	2	1	1	2018	1	2	2	1	1	1	1	1	2320691101019	2320691101019203005	2320691101019203	MAGNESIUM	54738097312	120	TAB	-15	400	MG	117	20	3	2	3	0	0	1	0
2320691101	23	1	2090	62	2	36.62	47.6	2282.8	220.405	3	2	3	2	1	1	2019	1	2	2	1	1	1	1	1	2320691101025	2320691101025303001	2320691101025303	CALCITRIOL	00093735201	60	CAPS	EA	0.25	MCG	119	19	3	2	3	0	0	1	0
2320691101	23	1	2090	61	2	39.05	47.55	2639.69	502.493	3	2	3	2	1	1	2018	1	2	2	1	1	1	1	1	2320691101025	2320691101025203001	2320691101025203	CALCITRIOL	23155066201	30	CAP-Capsule	-15	0.25	MCG	119	20	3	2	3	0	0	1	0
2320691101	23	1	2090	61	2	39.05	47.55	2639.69	502.493	3	2	3	2	1	1	2018	1	2	2	1	1	1	1	1	2320691101023	2320691101023203005	2320691101023203	FOLIC ACID	51991008490	90	TABS	EA	-15	-15	120	20	3	2	3	0	0	1	0
2320691101	23	1	2090	62	2	36.62	47.6	2282.8	220.405	3	2	3	2	1	1	2019	1	2	2	1	1	1	1	1	2320691101023	2320691101023303001	2320691101023303	FOLIC ACID/CYANOCOBALAMIN/PYRIDOXINE	76439035310	30	TABS	EA	-15	-15	120	19	3	2	3	0	0	1	0
2320691101	23	1	2090	61	2	39.05	47.55	2639.69	502.493	3	2	3	2	1	1	2018	1	2	2	1	1	1	1	1	2320691101028	2320691101028203006	2320691101028203	LORATADINE	43353025930	30	TAB	-15	10	MG	123	20	3	2	3	0	0	1	0
2320691101	23	1	2090	62	2	36.62	47.6	2282.8	220.405	3	2	3	2	1	1	2019	1	2	2	1	1	1	1	1	2320691101027	2320691101027303001	2320691101027303	FLUTICASONE-VILANTEROL	00173088210	60	AEPB	EA	-15	-15	125	19	3	2	3	0	0	1	0
2320691101	23	1	2090	61	2	39.05	47.55	2639.69	502.493	3	2	3	2	1	1	2018	1	2	2	1	1	1	1	1	2320691101027	2320691101027203006	2320691101027203	FLUTICASONE-VILANTEROL	54569666500	60	INH-Inhalant	INH	200-25	MCG	125	20	3	2	3	0	0	1	0
2320691101	23	1	2090	62	2	36.62	47.6	2282.8	220.405	3	2	3	2	1	1	2019	1	2	2	1	1	1	1	1	2320691101028	2320691101028303001	2320691101028303	MONTELUKAST	29300022010	30	TABS	EA	10	MG	243	19	3	2	3	0	0	1	0
2320691101	23	1	2090	62	2	36.62	47.6	2282.8	220.405	3	2	3	2	1	1	2019	1	2	2	1	1	1	1	1	2320691101021	2320691101021303001	2320691101021303	PANTOPRAZOLE	62175061746	60	TBEC	EA	40	MG	272	19	3	2	3	0	0	1	0
2320691101	23	1	2090	61	2	39.05	47.55	2639.69	502.493	3	2	3	2	1	1	2018	1	2	2	1	1	1	1	1	2320691101021	2320691101021203006	2320691101021203	PANTOPRAZOLE	33342002010	60	TAB	-15	40	MG	272	20	3	2	3	0	0	1	0
2320691101	23	1	2090	62	2	36.62	47.6	2282.8	220.405	3	2	3	2	1	1	2019	1	2	2	1	1	1	1	1	2320691101014	2320691101014303001	2320691101014303	LINACLOTIDE	00456120230	30	CAPS	EA	290	MCG	355	19	3	2	3	0	0	1	0
2320691101	23	1	2090	61	2	39.05	47.55	2639.69	502.493	3	2	3	2	1	1	2018	1	2	2	1	1	1	1	1	2320691101014	2320691101014203006	2320691101014203	LINACLOTIDE	00456120230	30	CAP-Capsule	-15	290	MCG	355	20	3	2	3	0	0	1	0
2320804101	23	1	2095	71	1	25.3	58.4	11917.5	1170.88	3	2	1	1	3	2	2018	1	1	1	2	2	1	2	2	2320804101004	2320804101004103001	2320804101004103	ATORVASTATIN	62175089146	90	TABS	EA	20	MG	19	8	2	3	1	0	0	0	1
2320804101	23	1	2095	71	1	25.3	58.4	11917.5	1170.88	3	2	1	1	3	2	2018	1	1	1	2	2	1	2	2	2320804101008	2320804101008203002	2320804101008203	TERAZOSIN	59746038510	30	CAPS	EA	5	MG	43	8	2	3	1	0	0	0	1
2320804101	23	1	2095	71	1	25.3	58.4	11917.5	1170.88	3	2	1	1	3	2	2018	1	1	1	2	2	1	2	2	2320804101010	2320804101010203002	2320804101010203	LOSARTAN	68382013716	30	TABS	EA	100	MG	56	8	2	3	1	0	0	0	1
2320804101	23	1	2095	71	1	25.3	58.4	11917.5	1170.88	3	2	1	1	3	2	2018	1	1	1	2	2	1	2	2	2320804101005	2320804101005103001	2320804101005103	GABAPENTIN	65862019999	90	CAPS	EA	300	MG	64	8	2	3	1	0	0	0	1
2320804101	23	1	2095	71	1	25.3	58.4	11917.5	1170.88	3	2	1	1	3	2	2018	1	1	1	2	2	1	2	2	2320804101014	2320804101014303001	2320804101014303	RIVAROXABAN	50458057830	30	TABS	EA	15	MG	82	8	2	3	1	0	0	0	1
2320804101	23	1	2095	71	1	25.3	58.4	11917.5	1170.88	3	2	1	1	3	2	2018	1	1	1	2	2	1	2	2	2320804101002	2320804101002103002	2320804101002103	INSULIN ASPART	00169633910	15	SOPN	ML	100	UNIT/ML	99	8	2	3	1	0	0	0	1
2320804101	23	1	2095	71	1	25.3	58.4	11917.5	1170.88	3	2	1	1	3	2	2018	1	1	1	2	2	1	2	2	2320804101007	2320804101007303001	2320804101007303	ERGOCALCIFEROL	64380073706	12	CAPS	EA	50000	UNIT	119	8	2	3	1	0	0	0	1
2320804101	23	1	2095	71	1	25.3	58.4	11917.5	1170.88	3	2	1	1	3	2	2018	1	1	1	2	2	1	2	2	2320804101012	2320804101012303001	2320804101012303	CLINDAMYCIN	63304069301	28	CAPS	EA	300	MG	240	8	2	3	1	0	0	0	1
2321055101	23	2	2048	69	2	21.78	55.39	6993.23	763.917	2	2	1	2	3	2	2019	1	1	2	1	1	2	2	1	2321055101008	2321055101008303003	2321055101008303	METOPROLOL	57664047758	60	TABS	EA	50	MG	47	8	2	3	3	0	0	0	1
2321055101	23	2	2048	69	2	21.78	55.39	6993.23	763.917	2	2	1	2	3	2	2019	1	1	2	1	1	2	2	1	2321055101005	2321055101005303003	2321055101005303	FUROSEMIDE	43547040211	270	TABS	EA	40	MG	49	8	2	3	3	0	0	0	1
2321055101	23	2	2048	69	2	21.78	55.39	6993.23	763.917	2	2	1	2	3	2	2019	1	1	2	1	1	2	2	1	2321055101009	2321055101009303003	2321055101009303	HYDRALAZINE	50111032801	60	TABS	EA	50	MG	53	8	2	3	3	0	0	0	1
2321055101	23	2	2048	69	2	21.78	55.39	6993.23	763.917	2	2	1	2	3	2	2019	1	1	2	1	1	2	2	1	2321055101912	2321055101912303002	2321055101912303	APIXABAN	00003089421	180	TABS	EA	5	MG	82	8	2	3	3	0	0	0	1
2321055101	23	2	2048	69	2	21.78	55.39	6993.23	763.917	2	2	1	2	3	2	2019	1	1	2	1	1	2	2	1	2321055101003	2321055101003303001	2321055101003303	PREDNISOLONE	59746017206	30	TABS	EA	5	MG	98	8	2	3	3	0	0	0	1
2321055101	23	2	2048	69	2	21.78	55.39	6993.23	763.917	2	2	1	2	3	2	2019	1	1	2	1	1	2	2	1	2321055101004	2321055101004303001	2321055101004303	CHOLECALCIFEROL	53191036201	12	CAPS	EA	50000	UNIT	119	8	2	3	3	0	0	0	1
2321055101	23	2	2048	69	2	21.78	55.39	6993.23	763.917	2	2	1	2	3	2	2019	1	1	2	1	1	2	2	1	2321055101007	2321055101007303003	2321055101007303	ALLOPURINOL	16714004110	60	TABS	EA	100	MG	194	8	2	3	3	0	0	0	1
2321055101	23	2	2048	69	2	21.78	55.39	6993.23	763.917	2	2	1	2	3	2	2019	1	1	2	1	1	2	2	1	2321055101010	2321055101010303003	2321055101010303	OMEPRAZOLE	59651000330	30	CPDR	EA	40	MG	272	8	2	3	3	0	0	0	1
2321104101	23	3	2006	65	1	39.11	58.28	4781.5	576.733	3	2	2	1	3	2	2019	1	1	1	2	1	1	2	2	2321104101004	2321104101004303003	2321104101004303	SIMVASTATIN	16714068402	30	TABS	EA	40	MG	19	4	1	3	2	0	0	1	1
2321104101	23	3	2006	65	1	39.11	58.28	4781.5	576.733	3	2	2	1	3	2	2019	1	1	1	2	1	1	2	2	2321104101002	2321104101002303003	2321104101002303	LOSARTAN	00054012522	30	TABS	EA	100	MG	56	4	1	3	2	0	0	1	1
2321104101	23	3	2006	65	1	39.11	58.28	4781.5	576.733	3	2	2	1	3	2	2019	1	1	1	2	1	1	2	2	2321104101003	2321104101003303003	2321104101003303	GLIMEPIRIDE	55111032201	180	TABS	EA	4	MG	99	4	1	3	2	0	0	1	1
2321104101	23	3	2006	65	1	39.11	58.28	4781.5	576.733	3	2	2	1	3	2	2019	1	1	1	2	1	1	2	2	2321104101007	2321104101007403001	2321104101007403	BIMATOPROST	00023320503	2.5	SOLN	ML	0.01	%	147	4	1	3	2	0	0	1	1
2321566102	23	2	2076	74	1	27.76	59.29	10340.1	1241.68	3	2	1	1	3	2	2018	1	1	1	2	1	2	2	1	2321566102007	2321566102007203001	2321566102007203	SIMVASTATIN	52343002445	90	TAB	-15	40	MG	19	5	2	3	2	0	0	0	1
2321566102	23	2	2076	74	1	27.76	59.29	10340.1	1241.68	3	2	1	1	3	2	2018	1	1	1	2	1	2	2	1	2321566102006	2321566102006203001	2321566102006203	METOPROLOL	52343006099	180	TABS	EA	50	MG	47	5	2	3	2	0	0	0	1
2321566102	23	2	2076	74	1	27.76	59.29	10340.1	1241.68	3	2	1	1	3	2	2018	1	1	1	2	1	2	2	1	2321566102003	2321566102003203001	2321566102003203	ACETAMINOPHEN	-15	240	TABS	EA	325	MG	58	5	2	3	2	0	0	0	1
2321566102	23	2	2076	74	1	27.76	59.29	10340.1	1241.68	3	2	1	1	3	2	2018	1	1	1	2	1	2	2	1	2321566102002	2321566102002203002	2321566102002203	HYDROCORTISONE	00603390021	180	TABS	EA	10	MG	98	5	2	3	2	0	0	0	1
2321566102	23	2	2076	74	1	27.76	59.29	10340.1	1241.68	3	2	1	1	3	2	2018	1	1	1	2	1	2	2	1	2321566102004	2321566102004203002	2321566102004203	ASCORBIC ACID	10542001010	30	TABS	EA	-15	-15	120	5	2	3	2	0	0	0	1
2321566102	23	2	2076	74	1	27.76	59.29	10340.1	1241.68	3	2	1	1	3	2	2018	1	1	1	2	1	2	2	1	2321566102001	2321566102001103001	2321566102001103	CINACALCET	55513007330	55	TABS	EA	30	MG	495	5	2	3	2	0	0	0	1
2321750101	23	2	2094	60	1	53.72	53	9101.83	1005.55	3	1	1	2	2	1	2018	2	1	1	2	1	2	2	2	2321750101001	2321750101001103002	2321750101001103	AMLODIPINE	67877019910	30	TABS	EA	10	MG	48	1	1	2	1	0	0	1	1
2321750101	23	6	2070	61	1	53.08	57.63	9150.54	1029.16	3	1	1	2	2	1	2019	2	1	1	2	1	2	2	2	2321750101001	2321750101001303001	2321750101001303	AMLODIPINE	67877019910	90	TABS	EA	10	MG	48	1	1	2	1	0	0	1	1
2321980102	23	1	2059	64	2	42.57	50.42	4902.53	513.305	3	2	2	1	1	1	2018	2	2	2	1	1	1	2	2	2321980102007	2321980102007203001	2321980102007203	SULFAMETHOXAZOLE-TRIMETHOPRIM	65862042005	6	TABS	EA	-15	-15	15	10	3	2	3	0	0	1	1
2321980102	23	1	2059	64	2	42.57	50.42	4902.53	513.305	3	2	2	1	1	1	2018	2	2	2	1	1	1	2	2	2321980102013	2321980102013203002	2321980102013203	SIMVASTATIN	65862005390	90	TABS	EA	40	MG	19	10	3	2	3	0	0	1	1
2321980102	23	1	2059	64	2	42.57	50.42	4902.53	513.305	3	2	2	1	1	1	2018	2	2	2	1	1	1	2	2	2321980102015	2321980102015203001	2321980102015203	AMLODIPINE	42806005505	90	TABS	EA	2.5	MG	48	10	3	2	3	0	0	1	1
2321980102	23	1	2059	64	2	42.57	50.42	4902.53	513.305	3	2	2	1	1	1	2018	2	2	2	1	1	1	2	2	2321980102006	2321980102006103001	2321980102006103	BUMETANIDE	00185012901	180	TABS	EA	1	MG	49	10	3	2	3	0	0	1	1
2321980102	23	1	2059	64	2	42.57	50.42	4902.53	513.305	3	2	2	1	1	1	2018	2	2	2	1	1	1	2	2	2321980102005	2321980102005103001	2321980102005103	HYDROCHLOROTHIAZIDE-LISINOPRIL	68180052001	45	TABS	EA	-15	-15	55	10	3	2	3	0	0	1	1
2321980102	23	1	2059	64	2	42.57	50.42	4902.53	513.305	3	2	2	1	1	1	2018	2	2	2	1	1	1	2	2	2321980102008	2321980102008203001	2321980102008203	ACETAMINOPHEN-HYDROCODONE	53746010901	4	TABS	EA	-15	-15	58	10	3	2	3	0	0	1	1
2321980102	23	1	2059	64	2	42.57	50.42	4902.53	513.305	3	2	2	1	1	1	2018	2	2	2	1	1	1	2	2	2321980102014	2321980102014203005	2321980102014203	LEVOTHYROXINE	00378181510	30	TABS	EA	150	MCG	103	10	3	2	3	0	0	1	1
2321980102	23	1	2059	64	2	42.57	50.42	4902.53	513.305	3	2	2	1	1	1	2018	2	2	2	1	1	1	2	2	2321980102002	2321980102002103003	2321980102002103	TIMOLOL	61314022505	5	SOLG	ML	0.5	%	147	10	3	2	3	0	0	1	1
2321980102	23	1	2059	64	2	42.57	50.42	4902.53	513.305	3	2	2	1	1	1	2018	2	2	2	1	1	1	2	2	2321980102011	2321980102011203002	2321980102011203	AMITRIPTYLINE	16729017301	270	TABS	EA	50	MG	249	10	3	2	3	0	0	1	1
2321980102	23	1	2059	64	2	42.57	50.42	4902.53	513.305	3	2	2	1	1	1	2018	2	2	2	1	1	1	2	2	2321980102012	2321980102012203002	2321980102012203	LINACLOTIDE	00456120230	30	CAPS	EA	290	MCG	355	10	3	2	3	0	0	1	1
2322330101	23	3	2010	69	1	53.56	49.73	10931.4	1231.88	2	1	1	2	2	1	2019	1	2	2	2	1	2	2	2	2322330101001	2322330101001403002	2322330101001403	SIMVASTATIN	65862005299	90	TABS	EA	20	MG	19	3	1	3	1	0	0	1	1
2322330101	23	3	2010	69	1	53.56	49.73	10931.4	1231.88	2	1	1	2	2	1	2019	1	2	2	2	1	2	2	2	2322330101003	2322330101003403002	2322330101003403	METOPROLOL	57664050658	180	TABS	EA	25	MG	47	3	1	3	1	0	0	1	1
2322330101	23	3	2010	69	1	53.56	49.73	10931.4	1231.88	2	1	1	2	2	1	2019	1	2	2	2	1	2	2	2	2322330101002	2322330101002403002	2322330101002403	HYDROCHLOROTHIAZIDE	29300012810	90	TABS	EA	25	MG	49	3	1	3	1	0	0	1	1
2322390201	23	2	2011	60	1	43.53	42.19	8515.84	1088.58	4	2	2	2	1	1	2019	1	2	2	2	1	1	2	1	2322390201014	2322390201014403001	2322390201014403	SIMVASTATIN	68180047902	90	TABS	EA	20	MG	19	7	2	2	3	0	0	1	0
2322390201	23	2	2011	60	1	43.53	42.19	8515.84	1088.58	4	2	2	2	1	1	2019	1	2	2	2	1	1	2	1	2322390201002	2322390201002403001	2322390201002403	BENAZEPRIL	43547033810	90	TABS	EA	40	MG	42	7	2	2	3	0	0	1	0
2322390201	23	2	2011	60	1	43.53	42.19	8515.84	1088.58	4	2	2	2	1	1	2019	1	2	2	2	1	1	2	1	2322390201015	2322390201015503003	2322390201015503	CLONIDINE	00228212750	180	TABS	EA	0.1	MG	44	7	2	2	3	0	0	1	0
2322390201	23	2	2011	60	1	43.53	42.19	8515.84	1088.58	4	2	2	2	1	1	2019	1	2	2	2	1	1	2	1	2322390201013	2322390201013403001	2322390201013403	METOPROLOL	00378003210	90	TABS	EA	50	MG	47	7	2	2	3	0	0	1	0
2322390201	23	2	2011	60	1	43.53	42.19	8515.84	1088.58	4	2	2	2	1	1	2019	1	2	2	2	1	1	2	1	2322390201006	2322390201006403001	2322390201006403	HYDROCHLOROTHIAZIDE	16729018317	30	TABS	EA	25	MG	49	7	2	2	3	0	0	1	0
2322390201	23	2	2011	60	1	43.53	42.19	8515.84	1088.58	4	2	2	2	1	1	2019	1	2	2	2	1	1	2	1	2322390201016	2322390201016503003	2322390201016503	HYDRALAZINE	31722052101	270	TABS	EA	50	MG	53	7	2	2	3	0	0	1	0
2322390201	23	2	2011	60	1	43.53	42.19	8515.84	1088.58	4	2	2	2	1	1	2019	1	2	2	2	1	1	2	1	2322390201005	2322390201005403001	2322390201005403	ASPIRIN	-15	30	TBEC	EA	81	MG	58	7	2	2	3	0	0	1	0
2322390201	23	2	2011	60	1	43.53	42.19	8515.84	1088.58	4	2	2	2	1	1	2019	1	2	2	2	1	1	2	1	2322390201007	2322390201007403001	2322390201007403	INSULIN GLARGINE	00002771559	3	SOPN	ML	100	UNIT/ML	99	7	2	2	3	0	0	1	0
2322390201	23	2	2011	60	1	43.53	42.19	8515.84	1088.58	4	2	2	2	1	1	2019	1	2	2	2	1	1	2	1	2322390201009	2322390201009403001	2322390201009403	RISPERIDONE	43547034306	60	TABS	EA	3	MG	251	7	2	2	3	0	0	1	0
2322602101	23	1	2077	77	2	4.41	54.76	4714.97	413.815	4	2	1	2	1	1	2019	1	2	2	1	1	1	1	1	2322602101019	2322602101019303001	2322602101019303	LISINOPRIL	68180051201	90	TABS	EA	2.5	MG	42	8	2	3	3	0	0	0	1
2322602101	23	1	2077	77	2	4.41	54.76	4714.97	413.815	4	2	1	2	1	1	2019	1	2	2	1	1	1	1	1	2322602101003	2322602101003403001	2322602101003403	METOPROLOL	57664050658	180	TABS	EA	25	MG	47	8	2	3	3	0	0	0	1
2322602101	23	1	2077	77	2	4.41	54.76	4714.97	413.815	4	2	1	2	1	1	2019	1	2	2	1	1	1	1	1	2322602101010	2322602101010303001	2322602101010303	FUROSEMIDE	00054429731	30	TABS	EA	20	MG	49	8	2	3	3	0	0	0	1
2322602101	23	1	2077	77	2	4.41	54.76	4714.97	413.815	4	2	1	2	1	1	2019	1	2	2	1	1	1	1	1	2322602101009	2322602101009403001	2322602101009403	ACETAMINOPHEN-HYDROCODONE	00406012301	45	TABS	EA	-15	-15	58	8	2	3	3	0	0	0	1
2322602101	23	1	2077	77	2	4.41	54.76	4714.97	413.815	4	2	1	2	1	1	2019	1	2	2	1	1	1	1	1	2322602101013	2322602101013303001	2322602101013303	GABAPENTIN	50228018005	90	CAPS	EA	300	MG	64	8	2	3	3	0	0	0	1
2322602101	23	1	2077	77	2	4.41	54.76	4714.97	413.815	4	2	1	2	1	1	2019	1	2	2	1	1	1	1	1	2322602101011	2322602101011503001	2322602101011503	BACLOFEN	52817032010	15	TABS	EA	10	MG	73	8	2	3	3	0	0	0	1
2322602101	23	1	2077	77	2	4.41	54.76	4714.97	413.815	4	2	1	2	1	1	2019	1	2	2	1	1	1	1	1	2322602101016	2322602101016503001	2322602101016503	WARFARIN	51672403201	90	TABS	EA	5	MG	82	8	2	3	3	0	0	0	1
2322602101	23	1	2077	77	2	4.41	54.76	4714.97	413.815	4	2	1	2	1	1	2019	1	2	2	1	1	1	1	1	2322602101017	2322602101017303001	2322602101017303	GLYBURIDE	65862003099	90	TABS	EA	5	MG	99	8	2	3	3	0	0	0	1
2322602101	23	1	2077	77	2	4.41	54.76	4714.97	413.815	4	2	1	2	1	1	2019	1	2	2	1	1	1	1	1	2322602101007	2322602101007403001	2322602101007403	ALBUTEROL	59310057922	8.5	AERS	GM	108	MCG/ACT	125	8	2	3	3	0	0	0	1
2322602101	23	1	2077	77	2	4.41	54.76	4714.97	413.815	4	2	1	2	1	1	2019	1	2	2	1	1	1	1	1	2322602101001	2322602101001403001	2322602101001403	BECLOMETHASONE	59310030480	10.6	AERB	GM	80	MCG/ACT	130	8	2	3	3	0	0	0	1
2322602101	23	1	2077	77	2	4.41	54.76	4714.97	413.815	4	2	1	2	1	1	2019	1	2	2	1	1	1	1	1	2322602101015	2322602101015303001	2322602101015303	VENLAFAXINE	62332001231	180	TABS	EA	100	MG	249	8	2	3	3	0	0	0	1
2322602101	23	1	2077	77	2	4.41	54.76	4714.97	413.815	4	2	1	2	1	1	2019	1	2	2	1	1	1	1	1	2322602101012	2322602101012403002	2322602101012403	BUPROPRION	43598065530	90	TB24	EA	150	MG	320	8	2	3	3	0	0	0	1
2322706101	23	1	2110	63	1	53.41	53.11	13624.6	1849.24	4	1	4	1	3	1	2018	1	1	1	2	1	2	2	2	2322706101001	2322706101001103002	2322706101001103	LISINOPRIL	68180051701	90	TABS	EA	40	MG	42	3	1	2	1	0	0	1	1
2322706101	23	1	2110	64	1	53.41	53.11	13695.9	1520.27	4	1	4	1	3	1	2019	1	1	1	2	1	2	2	2	2322706101001	2322706101001303001	2322706101001303	LISINOPRIL	43547035610	30	TABS	EA	40	MG	42	2	1	2	1	0	0	1	1
2322706101	23	1	2110	63	1	53.41	53.11	13624.6	1849.24	4	1	4	1	3	1	2018	1	1	1	2	1	2	2	2	2322706101003	2322706101003103001	2322706101003103	AMLODIPINE	29300024205	30	TABS	EA	5	MG	48	3	1	2	1	0	0	1	1
2322706101	23	1	2110	64	1	53.41	53.11	13695.9	1520.27	4	1	4	1	3	1	2019	1	1	1	2	1	2	2	2	2322706101003	2322706101003303001	2322706101003303	AMLODIPINE	67877019805	30	TABS	EA	5	MG	48	2	1	2	1	0	0	1	1
2322706101	23	1	2110	64	1	53.41	53.11	13695.9	1520.27	4	1	4	1	3	1	2019	1	1	1	2	1	2	2	2	2322706101004	2322706101004403001	2322706101004403	OLMESARTAN	62332013230	30	TABS	EA	20	MG	56	2	1	2	1	0	0	1	1
2322706101	23	1	2110	63	1	53.41	53.11	13624.6	1849.24	4	1	4	1	3	1	2018	1	1	1	2	1	2	2	2	2322706101002	2322706101002103001	2322706101002103	INFLUENZA VIRUS VACCINE	-15	0.5	-15	-15	-15	-15	437	3	1	2	1	0	0	1	1
2323066101	23	1	2102	68	1	33.53	45.4	7577.14	767.671	4	2	1	1	3	2	2019	1	1	1	2	1	2	2	1	2323066101001	2323066101001503002	2323066101001503	HYDROXYCHLOROQUINE	68382009601	180	TABS	EA	200	MG	5	11	3	3	2	0	0	1	0
2323066101	23	1	2102	68	1	33.53	45.4	7577.14	767.671	4	2	1	1	3	2	2019	1	1	1	2	1	2	2	1	2323066101001	2323066101001403001	2323066101001403	PENICILLN	00093117410	28	TABS	EA	500	MG	13	11	3	3	2	0	0	1	0
2323066101	23	1	2102	67	1	35.24	34.65	7411.79	697.964	4	1	1	1	3	2	2018	1	1	1	2	2	2	2	1	2323066101001	2323066101001103001	2323066101001103	LEVOFLOXACIN	69097028907	14	TABS	EA	500	MG	14	7	2	3	1	0	0	1	0
2323066101	23	1	2102	67	1	35.24	34.65	7411.79	697.964	4	1	1	1	3	2	2018	1	1	1	2	2	2	2	1	2323066101003	2323066101003103001	2323066101003103	METHOTREXATE	00378001401	36	TABS	EA	2.5	MG	23	7	2	3	1	0	0	1	0
2323066101	23	1	2102	68	1	33.53	45.4	7577.14	767.671	4	2	1	1	3	2	2019	1	1	1	2	1	2	2	1	2323066101003	2323066101003403001	2323066101003403	METHOTREXATE	47335023583	60	TABS	EA	2.5	MG	23	11	3	3	2	0	0	1	0
2323066101	23	1	2102	68	1	33.53	45.4	7577.14	767.671	4	2	1	1	3	2	2019	1	1	1	2	1	2	2	1	2323066101011	2323066101011403001	2323066101011403	METOPROLOL	62037083110	90	TB24	EA	50	MG	47	11	3	3	2	0	0	1	0
2323066101	23	1	2102	67	1	35.24	34.65	7411.79	697.964	4	1	1	1	3	2	2018	1	1	1	2	2	2	2	1	2323066101005	2323066101005103001	2323066101005103	ACETAMINOPHEN-OXYCODONE	00603497921	30	TABS	EA	-15	-15	58	7	2	3	1	0	0	1	0
2323066101	23	1	2102	68	1	33.53	45.4	7577.14	767.671	4	2	1	1	3	2	2019	1	1	1	2	1	2	2	1	2323066101008	2323066101008303001	2323066101008303	OXYCODONE EXTENDED RELEASE	24510011010	60	C12A	EA	9	MG	58	11	3	3	2	0	0	1	0
2323066101	23	1	2102	67	1	35.24	34.65	7411.79	697.964	4	1	1	1	3	2	2018	1	1	1	2	2	2	2	1	2323066101007	2323066101007103001	2323066101007103	TOPIRAMATE	68382013814	540	TABS	EA	25	MG	64	7	2	3	1	0	0	1	0
2323066101	23	1	2102	68	1	33.53	45.4	7577.14	767.671	4	2	1	1	3	2	2019	1	1	1	2	1	2	2	1	2323066101007	2323066101007403001	2323066101007403	TOPIRAMATE	68382014014	90	TABS	EA	100	MG	64	11	3	3	2	0	0	1	0
2323066101	23	1	2102	68	1	33.53	45.4	7577.14	767.671	4	2	1	1	3	2	2019	1	1	1	2	1	2	2	1	2323066101012	2323066101012403001	2323066101012403	CLOPIDOGREL	16729021816	90	TABS	EA	75	MG	83	11	3	3	2	0	0	1	0
2323066101	23	1	2102	68	1	33.53	45.4	7577.14	767.671	4	2	1	1	3	2	2019	1	1	1	2	1	2	2	1	2323066101013	2323066101013403001	2323066101013403	FOLIC ACID	65162036111	90	TABS	EA	1	MG	119	11	3	3	2	0	0	1	0
2323066101	23	1	2102	68	1	33.53	45.4	7577.14	767.671	4	2	1	1	3	2	2019	1	1	1	2	1	2	2	1	2323066101010	2323066101010403001	2323066101010403	PSEUDOEPHEDRINE/DEXTROMETHORPHAN	-15	240	SYR	ML	-15	-15	132	11	3	3	2	0	0	1	0
2323066101	23	1	2102	68	1	33.53	45.4	7577.14	767.671	4	2	1	1	3	2	2019	1	1	1	2	1	2	2	1	2323066101014	2323066101014403001	2323066101014403	COLCHICINE	00254200801	180	TABS	EA	0.6	MG	194	11	3	3	2	0	0	1	0
2323066101	23	1	2102	67	1	35.24	34.65	7411.79	697.964	4	1	1	1	3	2	2018	1	1	1	2	2	2	2	1	2323066101004	2323066101004103001	2323066101004103	TRAZODONE	50111043303	60	TABS	EA	50	MG	249	7	2	3	1	0	0	1	0
2323066101	23	1	2102	68	1	33.53	45.4	7577.14	767.671	4	2	1	1	3	2	2019	1	1	1	2	1	2	2	1	2323066101004	2323066101004403001	2323066101004403	TRAZODONE	50111043303	180	TABS	EA	50	MG	249	11	3	3	2	0	0	1	0
2323066101	23	1	2102	67	1	35.24	34.65	7411.79	697.964	4	1	1	1	3	2	2018	1	1	1	2	2	2	2	1	2323066101006	2323066101006103001	2323066101006103	MESALAMINE	62559042007	1680	ENEM	ML	4	GM	277	7	2	3	1	0	0	1	0
2323066101	23	1	2102	68	1	33.53	45.4	7577.14	767.671	4	2	1	1	3	2	2019	1	1	1	2	1	2	2	1	2323066101006	2323066101006403002	2323066101006403	MESALAMINE	45802092341	4	KIT	EA	4	GM	277	11	3	3	2	0	0	1	0
2323066101	23	1	2102	67	1	35.24	34.65	7411.79	697.964	4	1	1	1	3	2	2018	1	1	1	2	2	2	2	1	2323066101002	2323066101002103001	2323066101002103	INFLUENZA VIRUS VACCINE	49281040365	0.5	SUSY	ML	-15	-15	437	7	2	3	1	0	0	1	0
2323070101	23	1	2068	54	2	38.92	55.76	937.13	103.428	3	2	2	2	1	1	2018	1	2	2	2	2	2	2	2	2323070101001	2323070101001103001	2323070101001103	DOXYCYCLINE	53489011905	60	CAPS	EA	100	MG	5	3	1	2	0	0	0	1	1
2323070101	23	1	2068	55	2	28.82	68.72	986.297	125.807	3	1	2	2	1	1	2019	1	2	2	2	2	2	2	1	2323070101001	2323070101001403002	2323070101001403	DOXYCYCLINE	53489011905	60	CAPS	EA	100	MG	5	5	2	2	1	0	0	0	1
2323070101	23	1	2068	54	2	38.92	55.76	937.13	103.428	3	2	2	2	1	1	2018	1	2	2	2	2	2	2	2	2323070101002	2323070101002103001	2323070101002103	ATORVASTATIN	00378395177	90	TABS	EA	20	MG	19	3	1	2	0	0	0	1	1
2323070101	23	1	2068	55	2	28.82	68.72	986.297	125.807	3	1	2	2	1	1	2019	1	2	2	2	2	2	2	1	2323070101008	2323070101008403002	2323070101008403	ATORVASTATIN	00378395177	90	TABS	EA	20	MG	19	5	2	2	1	0	0	0	1
2323070101	23	1	2068	55	2	28.82	68.72	986.297	125.807	3	1	2	2	1	1	2019	1	2	2	2	2	2	2	1	2323070101010	2323070101010503001	2323070101010503	LISINOPRIL	68180051303	90	TABS	EA	5	MG	42	5	2	2	1	0	0	0	1
2323070101	23	1	2068	55	2	28.82	68.72	986.297	125.807	3	1	2	2	1	1	2019	1	2	2	2	2	2	2	1	2323070101006	2323070101006403001	2323070101006403	METOPROLOL	50742061510	90	TB24	EA	25	MG	47	5	2	2	1	0	0	0	1
2323070101	23	1	2068	55	2	28.82	68.72	986.297	125.807	3	1	2	2	1	1	2019	1	2	2	2	2	2	2	1	2323070101007	2323070101007403001	2323070101007403	OMEPRAZOLE	55111015810	180	CPDR	EA	20	MG	272	5	2	2	1	0	0	0	1
2323070101	23	1	2068	54	2	38.92	55.76	937.13	103.428	3	2	2	2	1	1	2018	1	2	2	2	2	2	2	2	2323070101003	2323070101003103001	2323070101003103	CINACALCET	54868561600	30	TAB	-15	30	MG	495	3	1	2	0	0	0	1	1
2323447101	23	1	2071	68	1	42.85	53.67	7619.75	816.38	3	2	2	2	3	1	2019		1	1	1	1	1	2	2	2323447101008	2323447101008503001	2323447101008503	TERBINAFINE	69097085907	84	TABS	EA	250	MG	4	5	2	3	3	0	0	1	1
2323447101	23	1	2071	67	1	45.02	63.1	7050.11	772.323	3	1	2	2	2	1	2018	1	1	1	1	1	1	2	2	2323447101002	2323447101002103001	2323447101002103	SIMVASTATIN	16729000517	90	TABS	EA	20	MG	19	4	1	3	3	0	0	1	1
2323447101	23	1	2071	68	1	42.85	53.67	7619.75	816.38	3	2	2	2	3	1	2019		1	1	1	1	1	2	2	2323447101004	2323447101004303001	2323447101004303	SIMVASTATIN	16729000517	90	TABS	EA	20	MG	19	5	2	3	3	0	0	1	1
2323447101	23	1	2071	67	1	45.02	63.1	7050.11	772.323	3	1	2	2	2	1	2018	1	1	1	1	1	1	2	2	2323447101005	2323447101005203001	2323447101005203	LISINOPRIL	68180098003	90	TABS	EA	10	MG	42	4	1	3	3	0	0	1	1
2323447101	23	1	2071	68	1	42.85	53.67	7619.75	816.38	3	2	2	2	3	1	2019		1	1	1	1	1	2	2	2323447101005	2323447101005403002	2323447101005403	LISINOPRIL	68180098103	90	TABS	EA	20	MG	42	5	2	3	3	0	0	1	1
2323447101	23	1	2071	67	1	45.02	63.1	7050.11	772.323	3	1	2	2	2	1	2018	1	1	1	1	1	1	2	2	2323447101003	2323447101003103001	2323447101003103	HYDROCHLOROTHIAZIDE-LISINOPRIL	68180051802	90	TABS	EA	-15	-15	55	4	1	3	3	0	0	1	1
2323447101	23	1	2071	68	1	42.85	53.67	7619.75	816.38	3	2	2	2	3	1	2019		1	1	1	1	1	2	2	2323447101003	2323447101003303001	2323447101003303	HYDROCHLOROTHIAZIDE-LISINOPRIL	68180051802	90	TABS	EA	-15	-15	55	5	2	3	3	0	0	1	1
2323447101	23	1	2071	68	1	42.85	53.67	7619.75	816.38	3	2	2	2	3	1	2019		1	1	1	1	1	2	2	2323447101006	2323447101006303001	2323447101006303	NAPROXEN	68462019005	180	TABS	EA	500	MG	58	5	2	3	3	0	0	1	1
2323447101	23	1	2071	67	1	45.02	63.1	7050.11	772.323	3	1	2	2	2	1	2018	1	1	1	1	1	1	2	2	2323447101001	2323447101001103001	2323447101001103	GLIPIZIDE	00591084410	90	TB24	EA	5	MG	99	4	1	3	3	0	0	1	1
2323447101	23	1	2071	68	1	42.85	53.67	7619.75	816.38	3	2	2	2	3	1	2019		1	1	1	1	1	2	2	2323447101001	2323447101001303001	2323447101001303	GLIPIZIDE	64980028010	90	TB24	EA	5	MG	99	5	2	3	3	0	0	1	1
2323677102	23	1	2092	64	2	27.45	53.25	11693.8	1273.69	2	2	1	1	2	2	2019	1	2	2	2	1	2	1	2	2323677102011	2323677102011403001	2323677102011403	ATORVASTATIN	60505267109	90	TABS	EA	80	MG	19	10	3	2	2	0	0	0	1
2323677102	23	1	2092	64	2	27.45	53.25	11693.8	1273.69	2	2	1	1	2	2	2019	1	2	2	2	1	2	1	2	2323677102006	2323677102006403002	2323677102006403	LISINOPRIL	68180098001	90	TABS	EA	10	MG	42	10	3	2	2	0	0	0	1
2323677102	23	1	2092	64	2	27.45	53.25	11693.8	1273.69	2	2	1	1	2	2	2019	1	2	2	2	1	2	1	2	2323677102012	2323677102012403001	2323677102012403	CHLORTHALIDONE	43598071901	90	TABS	EA	25	MG	49	10	3	2	2	0	0	0	1
2323677102	23	1	2092	64	2	27.45	53.25	11693.8	1273.69	2	2	1	1	2	2	2019	1	2	2	2	1	2	1	2	2323677102010	2323677102010403001	2323677102010403	ASPIRIN	00904404073	30	CHEW	EA	81	MG	58	10	3	2	2	0	0	0	1
2323677102	23	1	2092	64	2	27.45	53.25	11693.8	1273.69	2	2	1	1	2	2	2019	1	2	2	2	1	2	1	2	2323677102005	2323677102005403002	2323677102005403	LEVETIRACETAM	68180011316	270	TABS	EA	500	MG	64	10	3	2	2	0	0	0	1
2323677102	23	1	2092	64	2	27.45	53.25	11693.8	1273.69	2	2	1	1	2	2	2019	1	2	2	2	1	2	1	2	2323677102009	2323677102009403001	2323677102009403	CHOLECALCIFEROL	-15	100	CAPS	EA	5000	UNIT	119	10	3	2	2	0	0	0	1
2323677102	23	1	2092	64	2	27.45	53.25	11693.8	1273.69	2	2	1	1	2	2	2019	1	2	2	2	1	2	1	2	2323677102002	2323677102002403001	2323677102002403	ALBUTEROL	66993001968	18	AERS	GM	108	MCG/ACT	125	10	3	2	2	0	0	0	1
2323677102	23	1	2092	64	2	27.45	53.25	11693.8	1273.69	2	2	1	1	2	2	2019	1	2	2	2	1	2	1	2	2323677102013	2323677102013503001	2323677102013503	ALLOPURINOL	55111072901	90	TABS	EA	100	MG	194	10	3	2	2	0	0	0	1
2323677102	23	1	2092	64	2	27.45	53.25	11693.8	1273.69	2	2	1	1	2	2	2019	1	2	2	2	1	2	1	2	2323677102007	2323677102007403002	2323677102007403	MONTELUKAST	31722072610	90	TABS	EA	10	MG	243	10	3	2	2	0	0	0	1
2323677102	23	1	2092	64	2	27.45	53.25	11693.8	1273.69	2	2	1	1	2	2	2019	1	2	2	2	1	2	1	2	2323677102003	2323677102003403001	2323677102003403	FLUTICASONE	60505082901	48	SUSP	GM	50	MCG/ACT	247	10	3	2	2	0	0	0	1
2323677102	23	1	2092	64	2	27.45	53.25	11693.8	1273.69	2	2	1	1	2	2	2019	1	2	2	2	1	2	1	2	2323677102008	2323677102008403002	2323677102008403	SERTRALINE	68180035202	135	TABS	EA	50	MG	249	10	3	2	2	0	0	0	1
2323700101	23	1	2073	58	2	22.89	47.63	6280.61	705.354	4	1	3	2	1	1	2018	1	2	2	2	2	1	1	2	2323700101014	2323700101014203001	2323700101014203	AMOXICILLIN	00093226801	20	CHEW	EA	250	MG	13	9	2	2	3	0	0	0	0
2323700101	23	1	2073	58	2	22.89	47.63	6280.61	705.354	4	1	3	2	1	1	2018	1	2	2	2	2	1	1	2	2323700101023	2323700101023303005	2323700101023303	ATORVASTATIN	60505257909	30	TABS	EA	20	MG	19	9	2	2	3	0	0	0	0
2323700101	23	1	2073	59	2	30.83	53.61	6264.52	738.316	4	1	3	2	1	1	2019	1	2	2	2	1	1	2	2	2323700101023	2323700101023303003	2323700101023303	ATORVASTATIN	60505257909	30	TABS	EA	20	MG	19	9	2	2	3	0	0	0	1
2323700101	23	1	2073	59	2	30.83	53.61	6264.52	738.316	4	1	3	2	1	1	2019	1	2	2	2	1	1	2	2	2323700101032	2323700101032403001	2323700101032403	FUROSEMIDE	00054429931	120	TABS	EA	40	MG	49	9	2	2	3	0	0	0	1
2323700101	23	1	2073	58	2	22.89	47.63	6280.61	705.354	4	1	3	2	1	1	2018	1	2	2	2	2	1	1	2	2323700101001	2323700101001103001	2323700101001103	ACETAMINOPHEN-HYDROCODONE	00406012301	30	TABS	EA	-15	-15	58	9	2	2	3	0	0	0	0
2323700101	23	1	2073	59	2	30.83	53.61	6264.52	738.316	4	1	3	2	1	1	2019	1	2	2	2	1	1	2	2	2323700101020	2323700101020303001	2323700101020303	ACETAMINOPHEN-HYDROCODONE	00406012501	3	TABS	EA	-15	-15	58	9	2	2	3	0	0	0	1
2323700101	23	1	2073	58	2	22.89	47.63	6280.61	705.354	4	1	3	2	1	1	2018	1	2	2	2	2	1	1	2	2323700101005	2323700101005103002	2323700101005103	BUSPIRONE	68382018314	60	TABS	EA	30	MG	67	9	2	2	3	0	0	0	0
2323700101	23	1	2073	59	2	30.83	53.61	6264.52	738.316	4	1	3	2	1	1	2019	1	2	2	2	1	1	2	2	2323700101005	2323700101005303003	2323700101005303	BUSPIRONE	68382018314	60	TABS	EA	30	MG	67	9	2	2	3	0	0	0	1
2323700101	23	1	2073	59	2	30.83	53.61	6264.52	738.316	4	1	3	2	1	1	2019	1	2	2	2	1	1	2	2	2323700101024	2323700101024303001	2323700101024303	RANITIDINE	65162025403	30	TABS	EA	300	MG	94	9	2	2	3	0	0	0	1
2323700101	23	1	2073	58	2	22.89	47.63	6280.61	705.354	4	1	3	2	1	1	2018	1	2	2	2	2	1	1	2	2323700101004	2323700101004103002	2323700101004103	INSULIN GLARGINE	00088221905	9	SOPN	ML	100	UNIT/ML	99	9	2	2	3	0	0	0	0
2323700101	23	1	2073	58	2	22.89	47.63	6280.61	705.354	4	1	3	2	1	1	2018	1	2	2	2	2	1	1	2	2323700101025	2323700101025303005	2323700101025303	POTASSIUM CHLORIDE	00781572001	90	TBCR	EA	20	MEQ	117	9	2	2	3	0	0	0	0
2323700101	23	1	2073	59	2	30.83	53.61	6264.52	738.316	4	1	3	2	1	1	2019	1	2	2	2	1	1	2	2	2323700101025	2323700101025303003	2323700101025303	POTASSIUM CHLORIDE	00781572001	90	TBCR	EA	20	MEQ	117	9	2	2	3	0	0	0	1
2323700101	23	1	2073	58	2	22.89	47.63	6280.61	705.354	4	1	3	2	1	1	2018	1	2	2	2	2	1	1	2	2323700101009	2323700101009103001	2323700101009103	ALBUTEROL	76204020025	300	NEBU	ML	0.083	%	125	9	2	2	3	0	0	0	0
2323700101	23	1	2073	59	2	30.83	53.61	6264.52	738.316	4	1	3	2	1	1	2019	1	2	2	2	1	1	2	2	2323700101022	2323700101022303001	2323700101022303	IPRATROPIUM	00378967130	360	SOLN	ML	-15	-15	125	9	2	2	3	0	0	0	1
2323700101	23	1	2073	58	2	22.89	47.63	6280.61	705.354	4	1	3	2	1	1	2018	1	2	2	2	2	1	1	2	2323700101019	2323700101019203001	2323700101019203	LACTOSE-MOMETASONE	00085134102	1	AEPB	EA	220	MCG/INH	130	9	2	2	3	0	0	0	0
2323700101	23	1	2073	59	2	30.83	53.61	6264.52	738.316	4	1	3	2	1	1	2019	1	2	2	2	1	1	2	2	2323700101035	2323700101035503004	2323700101035503	MOMETASONE FUROATE	00085433301	13	AERO	GM	100	MCG/ACT	130	9	2	2	3	0	0	0	1
2323700101	23	1	2073	58	2	22.89	47.63	6280.61	705.354	4	1	3	2	1	1	2018	1	2	2	2	2	1	1	2	2323700101007	2323700101007103002	2323700101007103	SERTRALINE	65862001330	60	TABS	EA	100	MG	249	9	2	2	3	0	0	0	0
2323700101	23	1	2073	59	2	30.83	53.61	6264.52	738.316	4	1	3	2	1	1	2019	1	2	2	2	1	1	2	2	2323700101026	2323700101026303002	2323700101026303	SERTRALINE	65862001330	30	TABS	EA	100	MG	249	9	2	2	3	0	0	0	1
2323700101	23	1	2073	58	2	22.89	47.63	6280.61	705.354	4	1	3	2	1	1	2018	1	2	2	2	2	1	1	2	2323700101028	2323700101028303004	2323700101028303	ARIPIPRAZOLE	65162089903	30	TABS	EA	15	MG	251	9	2	2	3	0	0	0	0
2323700101	23	1	2073	59	2	30.83	53.61	6264.52	738.316	4	1	3	2	1	1	2019	1	2	2	2	1	1	2	2	2323700101028	2323700101028303002	2323700101028303	ARIPIPRAZOLE	13668021730	30	TABS	EA	5	MG	251	9	2	2	3	0	0	0	1
2323700101	23	1	2073	58	2	22.89	47.63	6280.61	705.354	4	1	3	2	1	1	2018	1	2	2	2	2	1	1	2	2323700101010	2323700101010103002	2323700101010103	MIRABEGRON	00469260130	30	TB24	EA	25	MG	264	9	2	2	3	0	0	0	0
2323700101	23	1	2073	59	2	30.83	53.61	6264.52	738.316	4	1	3	2	1	1	2019	1	2	2	2	1	1	2	2	2323700101010	2323700101010303003	2323700101010303	MIRABEGRON	00469260130	30	TB24	EA	25	MG	264	9	2	2	3	0	0	0	1
2323741101	23	1	2112	66	1	15.5	37.53	11326.8	1214.86	3	2	1	1	3	2	2019	1	2	2	1	1	2	2	1	2323741101005	2323741101005303004	2323741101005303	LISINOPRIL	68180051301	30	TABS	EA	5	MG	42	12	3	3	3	0	1	0	0
2323741101	23	1	2112	66	1	15.5	37.53	11326.8	1214.86	3	2	1	1	3	2	2019	1	2	2	1	1	2	2	1	2323741101003	2323741101003303004	2323741101003303	TAMSULOSIN	16714071302	30	CAPS	EA	0.4	MG	43	12	3	3	3	0	1	0	0
2323741101	23	1	2112	66	1	15.5	37.53	11326.8	1214.86	3	2	1	1	3	2	2019	1	2	2	1	1	2	2	1	2323741101014	2323741101014403002	2323741101014403	AMIODARONE	65862073260	30	TABS	EA	200	MG	46	12	3	3	3	0	1	0	0
2323741101	23	1	2112	66	1	15.5	37.53	11326.8	1214.86	3	2	1	1	3	2	2019	1	2	2	1	1	2	2	1	2323741101012	2323741101012303001	2323741101012303	METOPROLOL	57237010099	60	TABS	EA	25	MG	47	12	3	3	3	0	1	0	0
2323741101	23	1	2112	66	1	15.5	37.53	11326.8	1214.86	3	2	1	1	3	2	2019	1	2	2	1	1	2	2	1	2323741101018	2323741101018403001	2323741101018403	FUROSEMIDE	69315011610	10	TABS	EA	20	MG	49	12	3	3	3	0	1	0	0
2323741101	23	1	2112	66	1	15.5	37.53	11326.8	1214.86	3	2	1	1	3	2	2019	1	2	2	1	1	2	2	1	2323741101002	2323741101002303004	2323741101002303	TRAMADOL	57664037713	90	TABS	EA	50	MG	58	12	3	3	3	0	1	0	0
2323741101	23	1	2112	66	1	15.5	37.53	11326.8	1214.86	3	2	1	1	3	2	2019	1	2	2	1	1	2	2	1	2323741101001	2323741101001303001	2323741101001303	PREGABALIN	00071101668	90	CAPS	EA	150	MG	64	12	3	3	3	0	1	0	0
2323741101	23	1	2112	66	1	15.5	37.53	11326.8	1214.86	3	2	1	1	3	2	2019	1	2	2	1	1	2	2	1	2323741101019	2323741101019403002	2323741101019403	POTASSIUM CHLORIDE	00781572010	10	TBCR	EA	20	MEQ	117	12	3	3	3	0	1	0	0
2323741101	23	1	2112	66	1	15.5	37.53	11326.8	1214.86	3	2	1	1	3	2	2019	1	2	2	1	1	2	2	1	2323741101004	2323741101004303003	2323741101004303	CYANOCOBALAMIN	00143962125	1	SOLN	ML	1000	MCG/ML	119	12	3	3	3	0	1	0	0
2323741101	23	1	2112	66	1	15.5	37.53	11326.8	1214.86	3	2	1	1	3	2	2019	1	2	2	1	1	2	2	1	2323741101006	2323741101006303004	2323741101006303	LORATADINE	45802065087	60	TABS	EA	10	MG	123	12	3	3	3	0	1	0	0
2323741101	23	1	2112	66	1	15.5	37.53	11326.8	1214.86	3	2	1	1	3	2	2019	1	2	2	1	1	2	2	1	2323741101020	2323741101020403002	2323741101020403	ALBUTEROL	00173068220	18	AERS	GM	108	MCG/ACT	125	12	3	3	3	0	1	0	0
2323741101	23	1	2112	66	1	15.5	37.53	11326.8	1214.86	3	2	1	1	3	2	2019	1	2	2	1	1	2	2	1	2323741101013	2323741101013303001	2323741101013303	BETAMETHASONE TOPICAL-CLOTRIMAZOLE TOPICAL	00168025846	45	CREA	GM	-15	-15	136	12	3	3	3	0	1	0	0
2323741101	23	1	2112	66	1	15.5	37.53	11326.8	1214.86	3	2	1	1	3	2	2019	1	2	2	1	1	2	2	1	2323741101007	2323741101007303003	2323741101007303	ALLOPURINOL	16714004211	30	TABS	EA	300	MG	194	12	3	3	3	0	1	0	0
2323806101	23	2	2058	85	2	10.66	52.64	20274.8	2279.55	3	2	1	2	1	1	2018	1	2	2	2	1	1	2	1	2323806101006	2323806101006103002	2323806101006103	SPIRONOLACTONE	59746021605	90	TABS	EA	25	MG	49	6	2	3	3	0	0	0	1
2323806101	23	2	2058	85	2	9.31	54.15	18010.9	1858.1	3	2	1	2	1	1	2019	1	2	2	1	1	1	2	1	2323806101006	2323806101006303001	2323806101006303	SPIRONOLACTONE	68382066005	90	TABS	EA	25	MG	49	5	2	3	3	0	0	0	1
2323806101	23	2	2058	85	2	10.66	52.64	20274.8	2279.55	3	2	1	2	1	1	2018	1	2	2	2	1	1	2	1	2323806101002	2323806101002103001	2323806101002103	TRAMADOL	65162062711	180	TABS	EA	50	MG	58	6	2	3	3	0	0	0	1
2323806101	23	2	2058	85	2	9.31	54.15	18010.9	1858.1	3	2	1	2	1	1	2019	1	2	2	1	1	1	2	1	2323806101002	2323806101002503005	2323806101002503	TRAMADOL	65162062711	120	TABS	EA	50	MG	58	5	2	3	3	0	0	0	1
2323806101	23	2	2058	85	2	10.66	52.64	20274.8	2279.55	3	2	1	2	1	1	2018	1	2	2	2	1	1	2	1	2323806101003	2323806101003103003	2323806101003103	BISACODYL	-15	30	TBEC	EA	5	MG	95	6	2	3	3	0	0	0	1
2323806101	23	2	2058	85	2	9.31	54.15	18010.9	1858.1	3	2	1	2	1	1	2019	1	2	2	1	1	1	2	1	2323806101003	2323806101003403002	2323806101003403	BISACODYL	-15	4	TBEC	EA	5	MG	95	5	2	3	3	0	0	0	1
2323806101	23	2	2058	85	2	9.31	54.15	18010.9	1858.1	3	2	1	2	1	1	2019	1	2	2	1	1	1	2	1	2323806101005	2323806101005303001	2323806101005303	GLIPIZIDE	60505014102	60	TABS	EA	5	MG	99	5	2	3	3	0	0	0	1
2323806101	23	2	2058	85	2	10.66	52.64	20274.8	2279.55	3	2	1	2	1	1	2018	1	2	2	2	1	1	2	1	2323806101005	2323806101005103001	2323806101005103	GLIPIZIDE	59762054202	60	TB24	EA	10	MG	99	6	2	3	3	0	0	0	1
2323806101	23	2	2058	85	2	10.66	52.64	20274.8	2279.55	3	2	1	2	1	1	2018	1	2	2	2	1	1	2	1	2323806101001	2323806101001103001	2323806101001103	SILVER SULFADIAZINE	67877012450	50	CREA	GM	1	%	136	6	2	3	3	0	0	0	1
2323806101	23	2	2058	85	2	9.31	54.15	18010.9	1858.1	3	2	1	2	1	1	2019	1	2	2	1	1	1	2	1	2323806101001	2323806101001303001	2323806101001303	SILVER SULFADIAZINE	59762013106	50	CREA	GM	1	%	136	5	2	3	3	0	0	0	1
2323806101	23	2	2058	85	2	10.66	52.64	20274.8	2279.55	3	2	1	2	1	1	2018	1	2	2	2	1	1	2	1	2323806101007	2323806101007103001	2323806101007103	PANTOPRAZOLE	55111033290	30	TBEC	EA	20	MG	272	6	2	3	3	0	0	0	1
2323806101	23	2	2058	85	2	9.31	54.15	18010.9	1858.1	3	2	1	2	1	1	2019	1	2	2	1	1	1	2	1	2323806101007	2323806101007303001	2323806101007303	PANTOPRAZOLE	65862055990	90	TBEC	EA	20	MG	272	5	2	3	3	0	0	0	1
2323887101	23	2	2026	84	2	48.75	53.8	14190.2	1593.28	1	1	1	2	1	1	2018	1	2	2	2	1	2	2	1	2323887101004	2323887101004103001	2323887101004103	CARVEDILOL	68382009201	60	TABS	EA	3.125	MG	47	5	2	3	2	0	0	1	1
2323887101	23	2	2026	84	2	48.75	53.8	14190.2	1593.28	1	1	1	2	1	1	2018	1	2	2	2	1	2	2	1	2323887101005	2323887101005103001	2323887101005103	HYDROCHLOROTHIAZIDE	16729018317	90	TABS	EA	25	MG	49	5	2	3	2	0	0	1	1
2323887101	23	2	2026	84	2	48.75	53.8	14190.2	1593.28	1	1	1	2	1	1	2018	1	2	2	2	1	2	2	1	2323887101003	2323887101003103002	2323887101003103	HYDRALAZINE	50111032701	270	TABS	EA	25	MG	53	5	2	3	2	0	0	1	1
2323887101	23	2	2026	84	2	48.75	53.8	14190.2	1593.28	1	1	1	2	1	1	2018	1	2	2	2	1	2	2	1	2323887101006	2323887101006103002	2323887101006103	CLOPIDOGREL	60505025302	90	TABS	EA	75	MG	83	5	2	3	2	0	0	1	1
2323887101	23	2	2026	84	2	48.75	53.8	14190.2	1593.28	1	1	1	2	1	1	2018	1	2	2	2	1	2	2	1	2323887101002	2323887101002103001	2323887101002103	ALBUTEROL	00173068220	18	AERS	GM	108	MCG/ACT	125	5	2	3	2	0	0	1	1
2324091101	23	2	2095	70	2	18.19	32.6	1275.37	130.211	3	2	3	2	1	1	2019	1	2	2	2	1	1	2	2	2324091101006	2324091101006303004	2324091101006303	LETROZOLE	00093762056	30	TABS	EA	2.5	MG	24	6	2	3	2	1	1	0	0
2324091101	23	2	2095	70	2	18.19	32.6	1275.37	130.211	3	2	3	2	1	1	2019	1	2	2	2	1	1	2	2	2324091101004	2324091101004503003	2324091101004503	AMLODIPINE	67877019805	90	TABS	EA	5	MG	48	6	2	3	2	1	1	0	0
2324091101	23	2	2095	70	2	18.19	32.6	1275.37	130.211	3	2	3	2	1	1	2019	1	2	2	2	1	1	2	2	2324091101002	2324091101002503003	2324091101002503	HYDRALAZINE	50111032803	360	TABS	EA	50	MG	53	6	2	3	2	1	1	0	0
2324091101	23	2	2095	70	2	18.19	32.6	1275.37	130.211	3	2	3	2	1	1	2019	1	2	2	2	1	1	2	2	2324091101008	2324091101008403001	2324091101008403	RANITIDINE	65162025425	30	TABS	EA	300	MG	94	6	2	3	2	1	1	0	0
2324091101	23	2	2095	70	2	18.19	32.6	1275.37	130.211	3	2	3	2	1	1	2019	1	2	2	2	1	1	2	2	2324091101001	2324091101001303002	2324091101001303	INSULIN ASPART	00169633910	9	SOPN	ML	100	UNIT/ML	99	6	2	3	2	1	1	0	0
2324091101	23	2	2095	70	2	18.19	32.6	1275.37	130.211	3	2	3	2	1	1	2019	1	2	2	2	1	1	2	2	2324091101005	2324091101005303001	2324091101005303	PANTOPRAZOLE	65862056090	30	TBEC	EA	40	MG	272	6	2	3	2	1	1	0	0
2324273102	23	2	2076	46	1	52.97	60.42	9503.12	1092.44	3	2	1	1	2	1	2018	1	1	2	1	2	2	2	2	2324273102003	2324273102003203001	2324273102003203	TRAMADOL	16714048103	15	TABS	EA	50	MG	58	3	1	2	1	0	0	1	1
2324273102	23	2	2076	46	1	52.97	60.42	9503.12	1092.44	3	2	1	1	2	1	2018	1	1	2	1	2	2	2	2	2324273102002	2324273102002103002	2324273102002103	PREDNISOLONE	00143973810	8	TABS	EA	20	MG	98	3	1	2	1	0	0	1	1
2324273102	23	2	2076	46	1	52.97	60.42	9503.12	1092.44	3	2	1	1	2	1	2018	1	1	2	1	2	2	2	2	2324273102001	2324273102001103002	2324273102001103	COLCHICINE	66993016502	10	TABS	EA	0.6	MG	194	3	1	2	1	0	0	1	1
2324604101	23	2	2085	82	2	52.97	60.42	8146.69	934.285	1	2	2	2	1	1	2018	1	2	2	2	1	2	2	2	2324604101002	2324604101002103002	2324604101002103	LOVASTATIN	68180046907	90	TABS	EA	40	MG	19	5	2	3	1	0	0	1	1
2324604101	23	2	2085	82	2	52.97	60.42	8146.69	934.285	1	2	2	2	1	1	2018	1	2	2	2	1	2	2	2	2324604101003	2324604101003103002	2324604101003103	LISINOPRIL	68180051703	90	TABS	EA	40	MG	42	5	2	3	1	0	0	1	1
2324604101	23	2	2085	82	2	52.97	60.42	8146.69	934.285	1	2	2	2	1	1	2018	1	2	2	2	1	2	2	2	2324604101004	2324604101004103003	2324604101004103	ATENOLOL	00093075305	90	TABS	EA	100	MG	47	5	2	3	1	0	0	1	1
2324604101	23	2	2085	82	2	52.97	60.42	8146.69	934.285	1	2	2	2	1	1	2018	1	2	2	2	1	2	2	2	2324604101001	2324604101001103002	2324604101001103	AMLODIPINE	68180075203	90	TABS	EA	10	MG	48	5	2	3	1	0	0	1	1
2324604101	23	2	2085	82	2	52.97	60.42	8146.69	934.285	1	2	2	2	1	1	2018	1	2	2	2	1	2	2	2	2324604101005	2324604101005203001	2324604101005203	ALENDRONATE	16252060144	12	TABS	EA	70	MG	409	5	2	3	1	0	0	1	1
2324923102	23	2	2047	85	1	33.45	49.53	3942.41	568.917	2	1	1	2	2	1	2019	1	2	2	1	1	2	1	2	2324923102004	2324923102004303001	2324923102004303	LOVASTATIN	68180046803	90	TABS	EA	20	MG	19	5	2	3	2	0	0	1	1
2324923102	23	2	2047	85	1	33.45	49.53	3942.41	568.917	2	1	1	2	2	1	2019	1	2	2	1	1	2	1	2	2324923102002	2324923102002303001	2324923102002303	ATENOLOL	10544017130	240	TAB	-15	100	MG	47	5	2	3	2	0	0	1	1
2324923102	23	2	2047	85	1	33.45	49.53	3942.41	568.917	2	1	1	2	2	1	2019	1	2	2	1	1	2	1	2	2324923102001	2324923102001303001	2324923102001303	AMLODIPINE	67877019905	30	TABS	EA	10	MG	48	5	2	3	2	0	0	1	1
2324923102	23	2	2047	85	1	33.45	49.53	3942.41	568.917	2	1	1	2	2	1	2019	1	2	2	1	1	2	1	2	2324923102003	2324923102003303001	2324923102003303	FUROSEMIDE	43547040111	90	TABS	EA	20	MG	49	5	2	3	2	0	0	1	1
2324923102	23	2	2047	85	1	33.45	49.53	3942.41	568.917	2	1	1	2	2	1	2019	1	2	2	1	1	2	1	2	2324923102007	2324923102007403001	2324923102007403	MORPHINE	27808008201	22	SOLN	ML	100/5	MG/ML	58	5	2	3	2	0	0	1	1
2324923102	23	2	2047	85	1	33.45	49.53	3942.41	568.917	2	1	1	2	2	1	2019	1	2	2	1	1	2	1	2	2324923102005	2324923102005403003	2324923102005403	LORAZEPAM	00591024005	15	TABS	EA	0.5	MG	64	5	2	3	2	0	0	1	1
2324923102	23	2	2047	85	1	33.45	49.53	3942.41	568.917	2	1	1	2	2	1	2019	1	2	2	1	1	2	1	2	2324923102006	2324923102006403001	2324923102006403	PREDNISOLONE	00591544305	11	TABS	EA	20	MG	98	5	2	3	2	0	0	1	1
2324938103	23	1	2091	57	2	42.31	19.9	11291.2	1316.84	3	2	1	1	3	1	2018	1	2	2	2	2	1	1	2	2324938103008	2324938103008103001	2324938103008103	ATORVASTATIN	60505257908	90	TABS	EA	20	MG	19	7	2	2	2	1	1	1	0
2324938103	23	1	2091	57	2	42.31	19.9	11291.2	1316.84	3	2	1	1	3	1	2018	1	2	2	2	2	1	1	2	2324938103009	2324938103009103001	2324938103009103	ASPIRIN	00536100441	90	TBEC	EA	81	MG	58	7	2	2	2	1	1	1	0
2324938103	23	1	2091	57	2	42.31	19.9	11291.2	1316.84	3	2	1	1	3	1	2018	1	2	2	2	2	1	1	2	2324938103004	2324938103004103004	2324938103004103	CLONAZEPAM	00093083201	60	TABS	EA	0.5	MG	64	7	2	2	2	1	1	1	0
2324938103	23	1	2091	57	2	42.31	19.9	11291.2	1316.84	3	2	1	1	3	1	2018	1	2	2	2	2	1	1	2	2324938103010	2324938103010103001	2324938103010103	METFORMIN	49483062401	180	TB24	EA	750	MG	99	7	2	2	2	1	1	1	0
2324938103	23	1	2091	57	2	42.31	19.9	11291.2	1316.84	3	2	1	1	3	1	2018	1	2	2	2	2	1	1	2	2324938103006	2324938103006103001	2324938103006103	LEVOTHYROXINE	00527134110	90	TABS	EA	25	MCG	103	7	2	2	2	1	1	1	0
2324938103	23	1	2091	57	2	42.31	19.9	11291.2	1316.84	3	2	1	1	3	1	2018	1	2	2	2	2	1	1	2	2324938103005	2324938103005103001	2324938103005103	PAROXETINE	13107015599	90	TABS	EA	20	MG	249	7	2	2	2	1	1	1	0
2324938103	23	1	2091	57	2	42.31	19.9	11291.2	1316.84	3	2	1	1	3	1	2018	1	2	2	2	2	1	1	2	2324938103001	2324938103001103001	2324938103001103	OLANZAPINE	60505311408	90	TABS	EA	15	MG	251	7	2	2	2	1	1	1	0
2324990101	23	1	2066	59	1	35.93	60.4	10334.4	1069.37	3	2	1	1	3	1	2018	1	1	1	2	1	1	2	1	2324990101008	2324990101008303001	2324990101008303	ATORVASTATIN	60505258008	30	TABS	EA	40	MG	19	5	2	2	3	0	0	1	1
2324990101	23	1	2066	60	1	18.86	31.05	10016.6	1117.6	3	2	1	1	2	1	2019	1	1	1	2	1	1	2	1	2324990101008	2324990101008403001	2324990101008403	ATORVASTATIN	16729004617	30	TABS	EA	40	MG	19	6	2	2	3	0	1	0	0
2324990101	23	1	2066	59	1	35.93	60.4	10334.4	1069.37	3	2	1	1	3	1	2018	1	1	1	2	1	1	2	1	2324990101006	2324990101006203002	2324990101006203	CARVEDILOL	68462016505	90	TABS	EA	25	MG	47	5	2	2	3	0	0	1	1
2324990101	23	1	2066	60	1	18.86	31.05	10016.6	1117.6	3	2	1	1	2	1	2019	1	1	1	2	1	1	2	1	2324990101006	2324990101006403001	2324990101006403	CARVEDILOL	65862014505	90	TABS	EA	25	MG	47	6	2	2	3	0	1	0	0
2324990101	23	1	2066	59	1	35.93	60.4	10334.4	1069.37	3	2	1	1	3	1	2018	1	1	1	2	1	1	2	1	2324990101005	2324990101005203002	2324990101005203	FUROSEMIDE	69315011710	180	TABS	EA	40	MG	49	5	2	2	3	0	0	1	1
2324990101	23	1	2066	60	1	18.86	31.05	10016.6	1117.6	3	2	1	1	2	1	2019	1	1	1	2	1	1	2	1	2324990101011	2324990101011303001	2324990101011303	METOLAZONE	00185560001	30	TABS	EA	10	MG	49	6	2	2	3	0	1	0	0
2324990101	23	1	2066	59	1	35.93	60.4	10334.4	1069.37	3	2	1	1	3	1	2018	1	1	1	2	1	1	2	1	2324990101009	2324990101009303001	2324990101009303	TICAGRELOR	00186077760	60	TABS	EA	90	MG	83	5	2	2	3	0	0	1	1
2324990101	23	1	2066	60	1	18.86	31.05	10016.6	1117.6	3	2	1	1	2	1	2019	1	1	1	2	1	1	2	1	2324990101009	2324990101009303001	2324990101009303	TICAGRELOR	00186077760	60	TABS	EA	90	MG	83	6	2	2	3	0	1	0	0
2324990101	23	1	2066	59	1	35.93	60.4	10334.4	1069.37	3	2	1	1	3	1	2018	1	1	1	2	1	1	2	1	2324990101002	2324990101002203002	2324990101002203	INSULIN GLARGINE	00088222033	20	SOLN	ML	100	UNIT/ML	99	5	2	2	3	0	0	1	1
2324990101	23	1	2066	60	1	18.86	31.05	10016.6	1117.6	3	2	1	1	2	1	2019	1	1	1	2	1	1	2	1	2324990101002	2324990101002303001	2324990101002303	INSULIN GLARGINE	00088222033	60	SOLN	ML	100	UNIT/ML	99	6	2	2	3	0	1	0	0
2324990101	23	1	2066	59	1	35.93	60.4	10334.4	1069.37	3	2	1	1	3	1	2018	1	1	1	2	1	1	2	1	2324990101003	2324990101003203002	2324990101003203	LEVOTHYROXINE	00527134701	180	TABS	EA	125	MCG	103	5	2	2	3	0	0	1	1
2324990101	23	1	2066	60	1	18.86	31.05	10016.6	1117.6	3	2	1	1	2	1	2019	1	1	1	2	1	1	2	1	2324990101010	2324990101010303001	2324990101010303	LEVOTHYROXINE	00527134701	180	TABS	EA	125	MCG	103	6	2	2	3	0	1	0	0
2325219101	23	1	2040	79	2	23.29	59.68	9535.56	1035.02	3	2	1	1	2	1	2019	1	1	2	2	1	1	2	1	2325219101018	2325219101018503001	2325219101018503	SULFAMETHOXAZOLE-TRIMETHOPRIM	65862042005	14	TABS	EA	-15	-15	15	8	2	3	3	0	0	0	1
2325219101	23	1	2040	79	2	23.29	59.68	9535.56	1035.02	3	2	1	1	2	1	2019	1	1	2	2	1	1	2	1	2325219101021	2325219101021503001	2325219101021503	ATORVASTATIN	00378395177	90	TABS	EA	20	MG	19	8	2	3	3	0	0	0	1
2325219101	23	1	2040	79	2	23.29	59.68	9535.56	1035.02	3	2	1	1	2	1	2019	1	1	2	2	1	1	2	1	2325219101912	2325219101912303001	2325219101912303	LISINOPRIL	68180051703	90	TABS	EA	40	MG	42	8	2	3	3	0	0	0	1
2325219101	23	1	2040	79	2	23.29	59.68	9535.56	1035.02	3	2	1	1	2	1	2019	1	1	2	2	1	1	2	1	2325219101008	2325219101008303001	2325219101008303	DILTIAZEM	68682052101	30	CP24	EA	360	MG	46	8	2	3	3	0	0	0	1
2325219101	23	1	2040	79	2	23.29	59.68	9535.56	1035.02	3	2	1	1	2	1	2019	1	1	2	2	1	1	2	1	2325219101007	2325219101007303001	2325219101007303	FUROSEMIDE	43547040350	6	TABS	EA	80	MG	49	8	2	3	3	0	0	0	1
2325219101	23	1	2040	79	2	23.29	59.68	9535.56	1035.02	3	2	1	1	2	1	2019	1	1	2	2	1	1	2	1	2325219101006	2325219101006303001	2325219101006303	HYDRALAZINE	31722052001	270	TABS	EA	25	MG	53	8	2	3	3	0	0	0	1
2325219101	23	1	2040	79	2	23.29	59.68	9535.56	1035.02	3	2	1	1	2	1	2019	1	1	2	2	1	1	2	1	2325219101014	2325219101014403001	2325219101014403	LOSARTAN	31722070010	270	TABS	EA	25	MG	56	8	2	3	3	0	0	0	1
2325219101	23	1	2040	79	2	23.29	59.68	9535.56	1035.02	3	2	1	1	2	1	2019	1	1	2	2	1	1	2	1	2325219101019	2325219101019503001	2325219101019503	APIXABAN	00003089321	180	TABS	EA	2.5	MG	82	8	2	3	3	0	0	0	1
2325219101	23	1	2040	79	2	23.29	59.68	9535.56	1035.02	3	2	1	1	2	1	2019	1	1	2	2	1	1	2	1	2325219101012	2325219101012303001	2325219101012303	INSULIN DETEMIR	00169643810	60	SOPN	ML	100	UNIT/ML	99	8	2	3	3	0	0	0	1
2325219101	23	1	2040	79	2	23.29	59.68	9535.56	1035.02	3	2	1	1	2	1	2019	1	1	2	2	1	1	2	1	2325219101015	2325219101015403002	2325219101015403	FOLIC ACID	69315012701	90	TABS	EA	1	MG	119	8	2	3	3	0	0	0	1
2325219101	23	1	2040	79	2	23.29	59.68	9535.56	1035.02	3	2	1	1	2	1	2019	1	1	2	2	1	1	2	1	2325219101016	2325219101016403001	2325219101016403	AZELASTINE	60505084805	30	SOLN	ML	0.15	%	247	8	2	3	3	0	0	0	1
2325219101	23	1	2040	79	2	23.29	59.68	9535.56	1035.02	3	2	1	1	2	1	2019	1	1	2	2	1	1	2	1	2325219101010	2325219101010303001	2325219101010303	CITALOPRAM	00378623201	90	TABS	EA	20	MG	249	8	2	3	3	0	0	0	1
2325219101	23	1	2040	79	2	23.29	59.68	9535.56	1035.02	3	2	1	1	2	1	2019	1	1	2	2	1	1	2	1	2325219101009	2325219101009303001	2325219101009303	PANTOPRAZOLE	31722071390	90	TBEC	EA	40	MG	272	8	2	3	3	0	0	0	1
2325219101	23	1	2040	79	2	23.29	59.68	9535.56	1035.02	3	2	1	1	2	1	2019	1	1	2	2	1	1	2	1	2325219101013	2325219101013303001	2325219101013303	FEBUXOSTAT	64764091830	90	TABS	EA	40	MG	289	8	2	3	3	0	0	0	1
2325292101	23	4	2012	72	1	42.33	42.39	10241.5	1206.95	3	1	1	1	2	2	2019	1	2	2	1	1	1	2	2	2325292101009	2325292101009403002	2325292101009403	ATORVASTATIN	62175089143	90	TABS	EA	20	MG	19	7	2	3	3	0	0	1	0
2325292101	23	4	2012	72	1	42.33	42.39	10241.5	1206.95	3	1	1	1	2	2	2019	1	2	2	1	1	1	2	2	2325292101002	2325292101002403002	2325292101002403	LISINOPRIL	43547035411	90	TABS	EA	20	MG	42	7	2	3	3	0	0	1	0
2325292101	23	4	2012	72	1	42.33	42.39	10241.5	1206.95	3	1	1	1	2	2	2019	1	2	2	1	1	1	2	2	2325292101008	2325292101008303001	2325292101008303	IBUPROFEN	64380080707	30	TABS	EA	800	MG	58	7	2	3	3	0	0	1	0
2325292101	23	4	2012	72	1	42.33	42.39	10241.5	1206.95	3	1	1	1	2	2	2019	1	2	2	1	1	1	2	2	2325292101006	2325292101006403002	2325292101006403	TEMAZEPAM	67877014705	90	CAPS	EA	30	MG	67	7	2	3	3	0	0	1	0
2325292101	23	4	2012	72	1	42.33	42.39	10241.5	1206.95	3	1	1	1	2	2	2019	1	2	2	1	1	1	2	2	2325292101012	2325292101012303001	2325292101012303	BACLOFEN	00172409780	90	TABS	EA	20	MG	73	7	2	3	3	0	0	1	0
2325292101	23	4	2012	72	1	42.33	42.39	10241.5	1206.95	3	1	1	1	2	2	2019	1	2	2	1	1	1	2	2	2325292101015	2325292101015403001	2325292101015403	SODIUM BICARBONATE	64980029410	60	TABS	EA	650	MG	88	7	2	3	3	0	0	1	0
2325292101	23	4	2012	72	1	42.33	42.39	10241.5	1206.95	3	1	1	1	2	2	2019	1	2	2	1	1	1	2	2	2325292101003	2325292101003403002	2325292101003403	METFORMIN	23155010410	180	TABS	EA	1000	MG	99	7	2	3	3	0	0	1	0
2325292101	23	4	2012	72	1	42.33	42.39	10241.5	1206.95	3	1	1	1	2	2	2019	1	2	2	1	1	1	2	2	2325292101013	2325292101013403002	2325292101013403	LEVOTHYROXINE	00781518210	90	TABS	EA	75	MCG	103	7	2	3	3	0	0	1	0
2325292101	23	4	2012	72	1	42.33	42.39	10241.5	1206.95	3	1	1	1	2	2	2019	1	2	2	1	1	1	2	2	2325292101014	2325292101014403002	2325292101014403	SERTRALINE	65862001305	90	TABS	EA	100	MG	249	7	2	3	3	0	0	1	0
2325534101	23	3	2045	52	1	37.41	59	6444.74	590.764	3	1	2	2	1	1	2018	2	2	2	2	1	1	2	2	2325534101002	2325534101002103006	2325534101002103	CLONIDINE	29300013701	90	TABS	EA	0.3	MG	44	6	2	2	2	0	0	1	1
2325534101	23	3	2045	52	1	37.41	59	6444.74	590.764	3	1	2	2	1	1	2018	2	2	2	2	1	1	2	2	2325534101003	2325534101003103006	2325534101003103	AMLODIPINE	29300024305	30	TABS	EA	10	MG	48	6	2	2	2	0	0	1	1
2325534101	23	3	2045	52	1	37.41	59	6444.74	590.764	3	1	2	2	1	1	2018	2	2	2	2	1	1	2	2	2325534101004	2325534101004103006	2325534101004103	HYDRALAZINE	31722052201	60	TABS	EA	100	MG	53	6	2	2	2	0	0	1	1
2325534101	23	3	2045	52	1	37.41	59	6444.74	590.764	3	1	2	2	1	1	2018	2	2	2	2	1	1	2	2	2325534101006	2325534101006103006	2325534101006103	LOSARTAN	65862020399	30	TABS	EA	100	MG	56	6	2	2	2	0	0	1	1
2325534101	23	3	2045	52	1	37.41	59	6444.74	590.764	3	1	2	2	1	1	2018	2	2	2	2	1	1	2	2	2325534101008	2325534101008303001	2325534101008303	OXYCODONE EXTENDED RELEASE	24510011010	60	C12A	EA	9	MG	58	6	2	2	2	0	0	1	1
2325534101	23	3	2045	52	1	37.41	59	6444.74	590.764	3	1	2	2	1	1	2018	2	2	2	2	1	1	2	2	2325534101010	2325534101010303003	2325534101010303	METFORMIN	68645054459	30	TABS	EA	500	MG	99	6	2	2	2	0	0	1	1
2325534101	23	3	2045	52	1	37.41	59	6444.74	590.764	3	1	2	2	1	1	2018	2	2	2	2	1	1	2	2	2325534101007	2325534101007103001	2325534101007103	CINACALCET	55513007430	30	TABS	EA	60	MG	495	6	2	2	2	0	0	1	1
2325600101	23	2	2038	83	2	37.89	46.3	9072.86	984.572	4	2	1	2	1	1	2018	1	1	2	1	1	2	1	2	2325600101003	2325600101003103001	2325600101003103	PRAVASTATIN	42291066810	90	TABS	EA	40	MG	19	5	2	3	2	0	0	1	0
2325600101	23	2	2038	83	2	37.89	46.3	9072.86	984.572	4	2	1	2	1	1	2018	1	1	2	1	1	2	1	2	2325600101001	2325600101001103001	2325600101001103	LOSARTAN	62332002891	90	TABS	EA	50	MG	56	5	2	3	2	0	0	1	0
2325600101	23	2	2038	83	2	37.89	46.3	9072.86	984.572	4	2	1	2	1	1	2018	1	1	2	1	1	2	1	2	2325600101006	2325600101006303001	2325600101006303	MECLIZINE	59746012206	20	TABS	EA	12.5	MG	65	5	2	3	2	0	0	1	0
2325600101	23	2	2038	83	2	37.89	46.3	9072.86	984.572	4	2	1	2	1	1	2018	1	1	2	1	1	2	1	2	2325600101004	2325600101004103001	2325600101004103	CITALOPRAM	76282020710	90	TABS	EA	20	MG	249	5	2	3	2	0	0	1	0
2325600101	23	2	2038	83	2	37.89	46.3	9072.86	984.572	4	2	1	2	1	1	2018	1	1	2	1	1	2	1	2	2325600101002	2325600101002103001	2325600101002103	OMEPRAZOLE	60429027010	180	CPDR	EA	20	MG	272	5	2	3	2	0	0	1	0
2325829101	23	2	2035	52	1	19.26	54.07	4357.33	455.516	2	2	2	2	2	1	2019	1	2	2	2	1	1	2	1	2325829101002	2325829101002403007	2325829101002403	INSULIN GLARGINE	00088222033	10	SOLN	ML	100	UNIT/ML	99	2	1	2	3	0	0	0	1
2325829101	23	2	2035	52	1	19.26	54.07	4357.33	455.516	2	2	2	2	2	1	2019	1	2	2	2	1	1	2	1	2325829101006	2325829101006403007	2325829101006403	OMEPRAZOLE	59651000330	30	CPDR	EA	40	MG	272	2	1	2	3	0	0	0	1
2325889101	23	1	2020	67	1	39.67	51	7115.26	768.956	2	1	1	2	2	1	2019	1	1	2	2	1	2	2	2	2325889101005	2325889101005503001	2325889101005503	LISINOPRIL	43547035311	30	TABS	EA	10	MG	42	5	2	3	2	0	0	1	1
2325889101	23	1	2020	67	1	39.67	51	7115.26	768.956	2	1	1	2	2	1	2019	1	1	2	2	1	2	2	2	2325889101011	2325889101011503005	2325889101011503	FUROSEMIDE	69315011610	30	TABS	EA	20	MG	49	5	2	3	2	0	0	1	1
2325889101	23	1	2020	67	1	39.67	51	7115.26	768.956	2	1	1	2	2	1	2019	1	1	2	2	1	2	2	2	2325889101007	2325889101007403001	2325889101007403	BUDESONIDE	69097031887	120	SUSP	ML	0.25/2	MG/ML	98	5	2	3	2	0	0	1	1
2325889101	23	1	2020	67	1	39.67	51	7115.26	768.956	2	1	1	2	2	1	2019	1	1	2	2	1	2	2	2	2325889101004	2325889101004303001	2325889101004303	FOLIC ACID	58657015010	90	TABS	EA	1	MG	119	5	2	3	2	0	0	1	1
2325889101	23	1	2020	67	1	39.67	51	7115.26	768.956	2	1	1	2	2	1	2019	1	1	2	2	1	2	2	2	2325889101010	2325889101010503005	2325889101010503	IPRATROPIUM	00487020103	90	SOLN	ML	-15	-15	125	5	2	3	2	0	0	1	1
2325889101	23	1	2020	67	1	39.67	51	7115.26	768.956	2	1	1	2	2	1	2019	1	1	2	2	1	2	2	2	2325889101006	2325889101006303001	2325889101006303	MIRTAZAPINE	57664049983	30	TABS	EA	15	MG	249	5	2	3	2	0	0	1	1
2325889101	23	1	2020	67	1	39.67	51	7115.26	768.956	2	1	1	2	2	1	2019	1	1	2	2	1	2	2	2	2325889101003	2325889101003303001	2325889101003303	OMEPRAZOLE	68462039610	90	CPDR	EA	20	MG	272	5	2	3	2	0	0	1	1
2325972101	23	2	2007	79	1	19.8	51.61	20786.8	2509.55	3	1	1	2	2	2	2018	1	1	2	2	1	1	2	2	2325972101006	2325972101006303001	2325972101006303	METOPROLOL	62332011291	180	TABS	EA	25	MG	47	4	1	3	2	0	0	0	1
2325972101	23	2	2007	79	1	19.8	51.61	20786.8	2509.55	3	1	1	2	2	2	2018	1	1	2	2	1	1	2	2	2325972101005	2325972101005303001	2325972101005303	PREDNISOLONE	59746017210	180	TABS	EA	5	MG	98	4	1	3	2	0	0	0	1
2325972101	23	2	2007	79	1	19.8	51.61	20786.8	2509.55	3	1	1	2	2	2	2018	1	1	2	2	1	1	2	2	2325972101004	2325972101004303001	2325972101004303	MINERALS-MULTIVITAMIN	00536417841	120	TABS	EA	-15	-15	120	4	1	3	2	0	0	0	1
2325972101	23	2	2007	79	1	19.8	51.61	20786.8	2509.55	3	1	1	2	2	2	2018	1	1	2	2	1	1	2	2	2325972101003	2325972101003303001	2325972101003303	GUAIFENESIN-PSEUDOEPHEDRINE	63824005718	18	TB12	EA	-15	-15	132	4	1	3	2	0	0	0	1
2325972101	23	2	2007	79	1	19.8	51.61	20786.8	2509.55	3	1	1	2	2	2	2018	1	1	2	2	1	1	2	2	2325972101001	2325972101001103001	2325972101001103	CIPROFLOXACIN	00065853302	7	SUSP	ML	-15	-15	148	4	1	3	2	0	0	0	1
2326115101	23	2	2027	66	1	48.64	38.07	7905.38	720.751	4	2	1	1	3	1	2018	1	1	1	1	2	2	1	1	2326115101001	2326115101001103001	2326115101001103	SULFAMETHOXAZOLE-TRIMETHOPRIM	65862042005	20	TABS	EA	-15	-15	15	10	3	3	3	0	1	1	0
2326115101	23	2	2027	67	1	40.78	25.98	7714.46	730.722	4	1	1	1	2	1	2019	1	1	1	2	2	2	1	1	2326115101016	2326115101016303002	2326115101016303	METOPROLOL	62332011291	90	TABS	EA	25	MG	47	10	3	3	2	1	1	1	0
2326115101	23	2	2027	67	1	40.78	25.98	7714.46	730.722	4	1	1	1	2	1	2019	1	1	1	2	2	2	1	1	2326115101015	2326115101015303001	2326115101015303	FUROSEMIDE	69315011610	90	TABS	EA	20	MG	49	10	3	3	2	1	1	1	0
2326115101	23	2	2027	66	1	48.64	38.07	7905.38	720.751	4	2	1	1	3	1	2018	1	1	1	1	2	2	1	1	2326115101010	2326115101010203004	2326115101010203	SPIRONOLACTONE	53489014310	30	TABS	EA	25	MG	49	10	3	3	3	0	1	1	0
2326115101	23	2	2027	66	1	48.64	38.07	7905.38	720.751	4	2	1	1	3	1	2018	1	1	1	1	2	2	1	1	2326115101004	2326115101004203001	2326115101004203	ACETAMINOPHEN-HYDROCODONE	00406012301	30	TABS	EA	-15	-15	58	10	3	3	3	0	1	1	0
2326115101	23	2	2027	66	1	48.64	38.07	7905.38	720.751	4	2	1	1	3	1	2018	1	1	1	1	2	2	1	1	2326115101008	2326115101008203003	2326115101008203	CLONAZEPAM	16729013716	60	TABS	EA	1	MG	64	10	3	3	3	0	1	1	0
2326115101	23	2	2027	67	1	40.78	25.98	7714.46	730.722	4	1	1	1	2	1	2019	1	1	1	2	2	2	1	1	2326115101008	2326115101008303003	2326115101008303	CLONAZEPAM	16729013716	60	TABS	EA	1	MG	64	10	3	3	2	1	1	1	0
2326115101	23	2	2027	67	1	40.78	25.98	7714.46	730.722	4	1	1	1	2	1	2019	1	1	1	2	2	2	1	1	2326115101018	2326115101018303003	2326115101018303	ZOLPIDEM	13668000805	30	TABS	EA	10	MG	67	10	3	3	2	1	1	1	0
2326115101	23	2	2027	66	1	48.64	38.07	7905.38	720.751	4	2	1	1	3	1	2018	1	1	1	1	2	2	1	1	2326115101005	2326115101005203003	2326115101005203	TIZANIDINE	29300016910	30	TABS	EA	4	MG	73	10	3	3	3	0	1	1	0
2326115101	23	2	2027	67	1	40.78	25.98	7714.46	730.722	4	1	1	1	2	1	2019	1	1	1	2	2	2	1	1	2326115101005	2326115101005303001	2326115101005303	TIZANIDINE	55111018010	60	TABS	EA	4	MG	73	10	3	3	2	1	1	1	0
2326115101	23	2	2027	66	1	48.64	38.07	7905.38	720.751	4	2	1	1	3	1	2018	1	1	1	1	2	2	1	1	2326115101017	2326115101017303003	2326115101017303	WARFARIN	00093171201	90	TABS	EA	1	MG	82	10	3	3	3	0	1	1	0
2326115101	23	2	2027	67	1	40.78	25.98	7714.46	730.722	4	1	1	1	2	1	2019	1	1	1	2	2	2	1	1	2326115101017	2326115101017303001	2326115101017303	WARFARIN	51672402701	90	TABS	EA	1	MG	82	10	3	3	2	1	1	1	0
2326115101	23	2	2027	66	1	48.64	38.07	7905.38	720.751	4	2	1	1	3	1	2018	1	1	1	1	2	2	1	1	2326115101002	2326115101002103001	2326115101002103	PREDNISOLONE	59746017509	15	TABS	EA	20	MG	98	10	3	3	3	0	1	1	0
2326115101	23	2	2027	67	1	40.78	25.98	7714.46	730.722	4	1	1	1	2	1	2019	1	1	1	2	2	2	1	1	2326115101002	2326115101002403002	2326115101002403	PREDNISOLONE	00054001925	5	TABS	EA	50	MG	98	10	3	3	2	1	1	1	0
2326115101	23	2	2027	66	1	48.64	38.07	7905.38	720.751	4	2	1	1	3	1	2018	1	1	1	1	2	2	1	1	2326115101012	2326115101012203003	2326115101012203	POTASSIUM CHLORIDE	00781572005	90	TBCR	EA	20	MEQ	117	10	3	3	3	0	1	1	0
2326115101	23	2	2027	67	1	40.78	25.98	7714.46	730.722	4	1	1	1	2	1	2019	1	1	1	2	2	2	1	1	2326115101012	2326115101012303003	2326115101012303	POTASSIUM CHLORIDE	68382039801	30	TBCR	EA	20	MEQ	117	10	3	3	2	1	1	1	0
2326115101	23	2	2027	66	1	48.64	38.07	7905.38	720.751	4	2	1	1	3	1	2018	1	1	1	1	2	2	1	1	2326115101009	2326115101009203003	2326115101009203	ERGOCALCIFEROL	64380073706	12	CAPS	EA	50000	UNIT	119	10	3	3	3	0	1	1	0
2326115101	23	2	2027	67	1	40.78	25.98	7714.46	730.722	4	1	1	1	2	1	2019	1	1	1	2	2	2	1	1	2326115101009	2326115101009403001	2326115101009403	ERGOCALCIFEROL	64380073706	12	CAPS	EA	50000	UNIT	119	10	3	3	2	1	1	1	0
2326115101	23	2	2027	67	1	40.78	25.98	7714.46	730.722	4	1	1	1	2	1	2019	1	1	1	2	2	2	1	1	2326115101013	2326115101013303001	2326115101013303	LORATADINE	45802065078	30	TABS	EA	10	MG	123	10	3	3	2	1	1	1	0
2326115101	23	2	2027	67	1	40.78	25.98	7714.46	730.722	4	1	1	1	2	1	2019	1	1	1	2	2	2	1	1	2326115101019	2326115101019403001	2326115101019403	FLUTICASONE/SALMETEROL	00173071620	36	AERO	GM	-15	-15	125	10	3	3	2	1	1	1	0
2326115101	23	2	2027	66	1	48.64	38.07	7905.38	720.751	4	2	1	1	3	1	2018	1	1	1	1	2	2	1	1	2326115101007	2326115101007203002	2326115101007203	COLCHICINE	66993016502	60	TABS	EA	0.6	MG	194	10	3	3	3	0	1	1	0
2326115101	23	2	2027	67	1	40.78	25.98	7714.46	730.722	4	1	1	1	2	1	2019	1	1	1	2	2	2	1	1	2326115101011	2326115101011503001	2326115101011503	COLCHICINE	00254200801	60	TABS	EA	0.6	MG	194	10	3	3	2	1	1	1	0
2326115101	23	2	2027	67	1	40.78	25.98	7714.46	730.722	4	1	1	1	2	1	2019	1	1	1	2	2	2	1	1	2326115101014	2326115101014303001	2326115101014303	OMEPRAZOLE	68462039710	90	CPDR	EA	40	MG	272	10	3	3	2	1	1	1	0
2326115101	23	2	2027	66	1	48.64	38.07	7905.38	720.751	4	2	1	1	3	1	2018	1	1	1	1	2	2	1	1	2326115101011	2326115101011203002	2326115101011203	FEBUXOSTAT	64764091830	90	TABS	EA	40	MG	289	10	3	3	3	0	1	1	0
2326115101	23	2	2027	67	1	40.78	25.98	7714.46	730.722	4	1	1	1	2	1	2019	1	1	1	2	2	2	1	1	2326115101011	2326115101011303003	2326115101011303	FEBUXOSTAT	64764091830	30	TABS	EA	40	MG	289	10	3	3	2	1	1	1	0
2326274101	23	2	2048	72	1	18.48	39.69	5809.05	680.964	2	2	3	1	1	1	2019	1	2	2	2	2	1	2	1	2326274101002	2326274101002503002	2326274101002503	INSULIN DETEMIR	00169643810	15	SOPN	ML	100	UNIT/ML	99	1	1	3	2	0	1	0	0
2326425101	23	1	2094	63	2	22.79	52.87	4599.91	464.875	3	1	2	2	2	1	2018	1	2	2	2	1	1	2	2	2326425101001	2326425101001103001	2326425101001103	AMOXICILLIN	16714029904	30	CAPS	EA	500	MG	13	16	3	2	3	0	0	0	1
2326425101	23	1	2094	63	2	22.79	52.87	4599.91	464.875	3	1	2	2	2	1	2018	1	2	2	2	1	1	2	2	2326425101019	2326425101019203001	2326425101019203	CIPROFLOXACN	16714065202	20	TABS	EA	500	MG	14	16	3	2	3	0	0	0	1
2326425101	23	1	2094	63	2	22.79	52.87	4599.91	464.875	3	1	2	2	2	1	2018	1	2	2	2	1	1	2	2	2326425101015	2326425101015103001	2326425101015103	ATORVASTATIN	60505267109	30	TABS	EA	80	MG	19	16	3	2	3	0	0	0	1
2326425101	23	1	2094	63	2	22.79	52.87	4599.91	464.875	3	1	2	2	2	1	2018	1	2	2	2	1	1	2	2	2326425101012	2326425101012103001	2326425101012103	TERAZOSIN	00781205301	30	CAPS	EA	5	MG	43	16	3	2	3	0	0	0	1
2326425101	23	1	2094	63	2	22.79	52.87	4599.91	464.875	3	1	2	2	2	1	2018	1	2	2	2	1	1	2	2	2326425101010	2326425101010103001	2326425101010103	CARVEDILOL	00093013505	60	TABS	EA	6.25	MG	47	16	3	2	3	0	0	0	1
2326425101	23	1	2094	63	2	22.79	52.87	4599.91	464.875	3	1	2	2	2	1	2018	1	2	2	2	1	1	2	2	2326425101009	2326425101009103001	2326425101009103	AMLODIPINE	42806005505	30	TABS	EA	2.5	MG	48	16	3	2	3	0	0	0	1
2326425101	23	1	2094	63	2	22.79	52.87	4599.91	464.875	3	1	2	2	2	1	2018	1	2	2	2	1	1	2	2	2326425101013	2326425101013103001	2326425101013103	HYDROCHLOROTHIAZIDE-TRIAMTERENE	00781506705	30	TABS	EA	-15	-15	55	16	3	2	3	0	0	0	1
2326425101	23	1	2094	63	2	22.79	52.87	4599.91	464.875	3	1	2	2	2	1	2018	1	2	2	2	1	1	2	2	2326425101011	2326425101011103001	2326425101011103	LOSARTAN	65862020299	30	TABS	EA	50	MG	56	16	3	2	3	0	0	0	1
2326425101	23	1	2094	63	2	22.79	52.87	4599.91	464.875	3	1	2	2	2	1	2018	1	2	2	2	1	1	2	2	2326425101014	2326425101014103001	2326425101014103	ASPIRIN	00603002632	30	TBEC	EA	81	MG	58	16	3	2	3	0	0	0	1
2326425101	23	1	2094	63	2	22.79	52.87	4599.91	464.875	3	1	2	2	2	1	2018	1	2	2	2	1	1	2	2	2326425101023	2326425101023203001	2326425101023203	HYDROXYZINE	16714008310	40	TABS	EA	50	MG	67	16	3	2	3	0	0	0	1
2326425101	23	1	2094	63	2	22.79	52.87	4599.91	464.875	3	1	2	2	2	1	2018	1	2	2	2	1	1	2	2	2326425101016	2326425101016103001	2326425101016103	RANITIDINE	68462024805	60	TABS	EA	150	MG	94	16	3	2	3	0	0	0	1
2326425101	23	1	2094	63	2	22.79	52.87	4599.91	464.875	3	1	2	2	2	1	2018	1	2	2	2	1	1	2	2	2326425101003	2326425101003103001	2326425101003103	DOCUSATE	00440746860	100	CAP-Capsule	-15	240	MG	95	16	3	2	3	0	0	0	1
2326425101	23	1	2094	63	2	22.79	52.87	4599.91	464.875	3	1	2	2	2	1	2018	1	2	2	2	1	1	2	2	2326425101002	2326425101002103001	2326425101002103	PREDNISOLONE	59746017210	21	TABS	EA	5	MG	98	16	3	2	3	0	0	0	1
2326425101	23	1	2094	63	2	22.79	52.87	4599.91	464.875	3	1	2	2	2	1	2018	1	2	2	2	1	1	2	2	2326425101005	2326425101005103001	2326425101005103	SITAGLIPTIN	00006011231	30	TABS	EA	50	MG	99	16	3	2	3	0	0	0	1
2326425101	23	1	2094	63	2	22.79	52.87	4599.91	464.875	3	1	2	2	2	1	2018	1	2	2	2	1	1	2	2	2326425101018	2326425101018103001	2326425101018103	ALBUTEROL	59310057922	8.5	AERS	GM	108	MCG/ACT	125	16	3	2	3	0	0	0	1
2326425101	23	1	2094	63	2	22.79	52.87	4599.91	464.875	3	1	2	2	2	1	2018	1	2	2	2	1	1	2	2	2326425101017	2326425101017103001	2326425101017103	TRIAMCINOLONE	00168000415	45	CREA	GM	0.1	%	136	16	3	2	3	0	0	0	1
2326425101	23	1	2094	63	2	22.79	52.87	4599.91	464.875	3	1	2	2	2	1	2018	1	2	2	2	1	1	2	2	2326425101008	2326425101008103001	2326425101008103	MONTELUKAST	16729011917	30	TABS	EA	10	MG	243	16	3	2	3	0	0	0	1
2326425101	23	1	2094	63	2	22.79	52.87	4599.91	464.875	3	1	2	2	2	1	2018	1	2	2	2	1	1	2	2	2326425101007	2326425101007103001	2326425101007103	FLUTICASONE	50383070016	16	SUSP	GM	50	MCG/ACT	247	16	3	2	3	0	0	0	1
2326443101	23	1	2084	51	2	15.46	54.72	4482.32	454.069	2	2	2	2	1	1	2018	1	2	2	2	1	2	2	1	2326443101005	2326443101005203006	2326443101005203	CARVEDILOL	76385011350	270	TABS	EA	25	MG	47	6	2	2	3	0	0	0	1
2326443101	23	1	2084	51	2	15.46	54.72	4482.32	454.069	2	2	2	2	1	1	2018	1	2	2	2	1	2	2	1	2326443101004	2326443101004103001	2326443101004103	AMLODIPINE	00603211028	90	TABS	EA	10	MG	48	6	2	2	3	0	0	0	1
2326443101	23	1	2084	51	2	15.46	54.72	4482.32	454.069	2	2	2	2	1	1	2018	1	2	2	2	1	2	2	1	2326443101001	2326443101001103001	2326443101001103	FUROSEMIDE	00378023201	135	TABS	EA	80	MG	49	6	2	2	3	0	0	0	1
2326443101	23	1	2084	51	2	15.46	54.72	4482.32	454.069	2	2	2	2	1	1	2018	1	2	2	2	1	2	2	1	2326443101009	2326443101009203006	2326443101009203	OXYCODONE	65162004910	240	TABS	EA	15	MG	58	6	2	2	3	0	0	0	1
2326443101	23	1	2084	51	2	15.46	54.72	4482.32	454.069	2	2	2	2	1	1	2018	1	2	2	2	1	2	2	1	2326443101003	2326443101003103001	2326443101003103	OMEPRAZOLE	55111015810	90	CPDR	EA	20	MG	272	6	2	2	3	0	0	0	1
2326443101	23	1	2084	51	2	15.46	54.72	4482.32	454.069	2	2	2	2	1	1	2018	1	2	2	2	1	2	2	1	2326443101007	2326443101007203006	2326443101007203	CINACALCET	54868561600	30	TAB	-15	30	MG	495	6	2	2	3	0	0	0	1
2326529102	23	3	2025	85	2	25.77	43.01	18961.7	988.62	4	2	1	1	1	1	2018	1	2	2	2	2	2	1	1	2326529102006	2326529102006203001	2326529102006203	CIPROFLOXACN	16714065102	22	TABS	EA	250	MG	14	5	2	3	1	1	0	0	0
2326529102	23	3	2025	85	2	25.77	43.01	18961.7	988.62	4	2	1	1	1	1	2018	1	2	2	2	2	2	1	1	2326529102007	2326529102007203001	2326529102007203	FUROSEMIDE	43547040111	15	TABS	EA	20	MG	49	5	2	3	1	1	0	0	0
2326529102	23	3	2025	85	2	25.77	43.01	18961.7	988.62	4	2	1	1	1	1	2018	1	2	2	2	2	2	1	1	2326529102005	2326529102005103002	2326529102005103	PROMETHAZINE	65162074510	20	TABS	EA	12.5	MG	65	5	2	3	1	1	0	0	0
2326529102	23	3	2025	85	2	25.77	43.01	18961.7	988.62	4	2	1	1	1	1	2018	1	2	2	2	2	2	1	1	2326529102001	2326529102001103001	2326529102001103	BUSPIRONE	00093005301	30	TABS	EA	5	MG	67	5	2	3	1	1	0	0	0
2326529102	23	3	2025	85	2	25.77	43.01	18961.7	988.62	4	2	1	1	1	1	2018	1	2	2	2	2	2	1	1	2326529102004	2326529102004103001	2326529102004103	BENZYLPENICILLOYL-POLYLYSINE	62175044231	527	POWD	GM	-15	-15	95	5	2	3	1	1	0	0	0
2326529102	23	3	2025	85	2	25.77	43.01	18961.7	988.62	4	2	1	1	1	1	2018	1	2	2	2	2	2	1	1	2326529102002	2326529102002103001	2326529102002103	MIRTAZAPINE	16714070701	30	TABS	EA	15	MG	249	5	2	3	1	1	0	0	0
2326529102	23	3	2025	85	2	25.77	43.01	18961.7	988.62	4	2	1	1	1	1	2018	1	2	2	2	2	2	1	1	2326529102003	2326529102003103001	2326529102003103	PANTOPRAZOLE	65862056090	90	TBEC	EA	40	MG	272	5	2	3	1	1	0	0	0
2326821102	23	2	2028	56	2	50.13	51.2	4240.26	385.541	3	2	3	2	3	2	2019	1	1	2	2	2	1	2	1	2326821102011	2326821102011403001	2326821102011403	VALACYCLOVIR	65862044990	90	TABS	EA	1	GM	7	4	1	2	2	0	0	1	1
2326821102	23	2	2028	56	2	50.13	51.2	4240.26	385.541	3	2	3	2	3	2	2019	1	1	2	2	2	1	2	1	2326821102009	2326821102009403001	2326821102009403	AMOXICILLIN	65862001705	10	CAPS	EA	500	MG	13	4	1	2	2	0	0	1	1
2326821102	23	2	2028	56	2	50.13	51.2	4240.26	385.541	3	2	3	2	3	2	2019	1	1	2	2	2	1	2	1	2326821102012	2326821102012503001	2326821102012503	EZETIMIBE	59651005290	90	TABS	EA	10	MG	19	4	1	2	2	0	0	1	1
2326821102	23	2	2028	56	2	50.13	51.2	4240.26	385.541	3	2	3	2	3	2	2019	1	1	2	2	2	1	2	1	2326821102004	2326821102004503002	2326821102004503	LOSARTAN	65862020290	90	TABS	EA	50	MG	56	4	1	2	2	0	0	1	1
2326869103	23	1	2113	62	1	22.87	46.74	17940.4	2024.4	2	2	3	2	2	1	2018	1	2	2	2	1	1	2	2	2326869103004	2326869103004103001	2326869103004103	ATORVASTATIN	00378395277	30	TABS	EA	40	MG	19	8	2	2	2	0	0	0	0
2326869103	23	1	2113	63	1	24.28	53.56	13154.5	1588.08	2	2	3	2	1	1	2019	1	2	2	2	1	1	2	2	2326869103004	2326869103004403002	2326869103004403	ATORVASTATIN	00378395277	30	TABS	EA	40	MG	19	8	2	2	2	0	0	0	1
2326869103	23	1	2113	62	1	22.87	46.74	17940.4	2024.4	2	2	3	2	2	1	2018	1	2	2	2	1	1	2	2	2326869103007	2326869103007203004	2326869103007203	ENALAPRIL	51672403903	180	TABS	EA	10	MG	42	8	2	2	2	0	0	0	0
2326869103	23	1	2113	63	1	24.28	53.56	13154.5	1588.08	2	2	3	2	1	1	2019	1	2	2	2	1	1	2	2	2326869103007	2326869103007403002	2326869103007403	ENALAPRIL	51672403903	60	TABS	EA	10	MG	42	8	2	2	2	0	0	0	1
2326869103	23	1	2113	62	1	22.87	46.74	17940.4	2024.4	2	2	3	2	2	1	2018	1	2	2	2	1	1	2	2	2326869103003	2326869103003103001	2326869103003103	CLONIDINE	52817018110	90	TABS	EA	0.2	MG	44	8	2	2	2	0	0	0	0
2326869103	23	1	2113	63	1	24.28	53.56	13154.5	1588.08	2	2	3	2	1	1	2019	1	2	2	2	1	1	2	2	2326869103003	2326869103003403002	2326869103003403	CLONIDINE	00228212810	60	TABS	EA	0.2	MG	44	8	2	2	2	0	0	0	1
2326869103	23	1	2113	62	1	22.87	46.74	17940.4	2024.4	2	2	3	2	2	1	2018	1	2	2	2	1	1	2	2	2326869103010	2326869103010203002	2326869103010203	METOPROLOL	00378001801	180	TABS	EA	25	MG	47	8	2	2	2	0	0	0	0
2326869103	23	1	2113	63	1	24.28	53.56	13154.5	1588.08	2	2	3	2	1	1	2019	1	2	2	2	1	1	2	2	2326869103010	2326869103010403002	2326869103010403	METOPROLOL	62332011291	180	TABS	EA	25	MG	47	8	2	2	2	0	0	0	1
2326869103	23	1	2113	62	1	22.87	46.74	17940.4	2024.4	2	2	3	2	2	1	2018	1	2	2	2	1	1	2	2	2326869103009	2326869103009203005	2326869103009203	HYDRALAZINE	23155000401	270	TABS	EA	100	MG	53	8	2	2	2	0	0	0	0
2326869103	23	1	2113	63	1	24.28	53.56	13154.5	1588.08	2	2	3	2	1	1	2019	1	2	2	2	1	1	2	2	2326869103009	2326869103009403002	2326869103009403	HYDRALAZINE	23155000401	90	TABS	EA	100	MG	53	8	2	2	2	0	0	0	1
2326869103	23	1	2113	62	1	22.87	46.74	17940.4	2024.4	2	2	3	2	2	1	2018	1	2	2	2	1	1	2	2	2326869103008	2326869103008203005	2326869103008203	ASPIRIN	00536100836	90	CHEW	EA	81	MG	58	8	2	2	2	0	0	0	0
2326869103	23	1	2113	63	1	24.28	53.56	13154.5	1588.08	2	2	3	2	1	1	2019	1	2	2	2	1	1	2	2	2326869103012	2326869103012303004	2326869103012303	ASPIRIN	-15	30	TBEC	EA	81	MG	58	8	2	2	2	0	0	0	1
2326869103	23	1	2113	62	1	22.87	46.74	17940.4	2024.4	2	2	3	2	2	1	2018	1	2	2	2	1	1	2	2	2326869103005	2326869103005203005	2326869103005203	INSULIN GLARGINE	00088221905	3	SOPN	ML	100	UNIT/ML	99	8	2	2	2	0	0	0	0
2326869103	23	1	2113	63	1	24.28	53.56	13154.5	1588.08	2	2	3	2	1	1	2019	1	2	2	2	1	1	2	2	2326869103005	2326869103005503003	2326869103005503	INSULIN GLARGINE	00088221905	3	SOPN	ML	100	UNIT/ML	99	8	2	2	2	0	0	0	1
2326869103	23	1	2113	63	1	24.28	53.56	13154.5	1588.08	2	2	3	2	1	1	2019	1	2	2	2	1	1	2	2	2326869103013	2326869103013403001	2326869103013403	SODIUM CHLORIDE	00338004802	1000	SOLN	ML	0.9	%	117	8	2	2	2	0	0	0	1
2326869103	23	1	2113	62	1	22.87	46.74	17940.4	2024.4	2	2	3	2	2	1	2018	1	2	2	2	1	1	2	2	2326869103011	2326869103011203002	2326869103011203	CALCIUM ACETATE	23155053102	540	CAPS	EA	667	MG	460	8	2	2	2	0	0	0	0
2326869103	23	1	2113	63	1	24.28	53.56	13154.5	1588.08	2	2	3	2	1	1	2019	1	2	2	2	1	1	2	2	2326869103011	2326869103011403002	2326869103011403	CALCIUM ACETATE	23155053102	90	CAPS	EA	667	MG	460	8	2	2	2	0	0	0	1
2326997102	23	1	2030	39	2	24.2	32.13	5268.37	723.099	2	1	1	2	1	1	2018	1	2	2	1	1	2	1	2	2326997102017	2326997102017303001	2326997102017303	METRONIDAZOLE	50111033402	14	TABS	EA	500	MG	2	15	3	1	3	1	1	0	0
2326997102	23	1	2030	40	2	26.34	28.07	5485.22	731.294	2	2	1	2	1	1	2019	1	2	2	1	1	2	1	2	2326997102021	2326997102021503001	2326997102021503	AMOXICILLIN-CLAVULANATE	65862050320	14	TABS	EA	-15	-15	13	16	3	1	3	1	0	0	0
2326997102	23	1	2030	40	2	26.34	28.07	5485.22	731.294	2	2	1	2	1	1	2019	1	2	2	1	1	2	1	2	2326997102020	2326997102020503001	2326997102020503	NITROFURANTOIN	NITROFURANTOIN	30	CAPS	EA	50	MG	17	16	3	1	3	1	0	0	0
2326997102	23	1	2030	40	2	26.34	28.07	5485.22	731.294	2	2	1	2	1	1	2019	1	2	2	1	1	2	1	2	2326997102018	2326997102018403001	2326997102018403	LISINOPRIL	68180098003	30	TABS	EA	10	MG	42	16	3	1	3	1	0	0	0
2326997102	23	1	2030	39	2	24.2	32.13	5268.37	723.099	2	1	1	2	1	1	2018	1	2	2	1	1	2	1	2	2326997102005	2326997102005103001	2326997102005103	HYDROCHLOROTHIAZIDE-LISINOPRIL	68180051801	30	TABS	EA	-15	-15	55	15	3	1	3	1	1	0	0
2326997102	23	1	2030	40	2	26.34	28.07	5485.22	731.294	2	2	1	2	1	1	2019	1	2	2	1	1	2	1	2	2326997102005	2326997102005303001	2326997102005303	HYDROCHLOROTHIAZIDE-LISINOPRIL	68180051802	90	TABS	EA	-15	-15	55	16	3	1	3	1	0	0	0
2326997102	23	1	2030	39	2	24.2	32.13	5268.37	723.099	2	1	1	2	1	1	2018	1	2	2	1	1	2	1	2	2326997102012	2326997102012203001	2326997102012203	TRAMADOL	69543013611	90	TABS	EA	50	MG	58	15	3	1	3	1	1	0	0
2326997102	23	1	2030	39	2	24.2	32.13	5268.37	723.099	2	1	1	2	1	1	2018	1	2	2	1	1	2	1	2	2326997102011	2326997102011203001	2326997102011203	TOPIRAMATE	69097012212	60	TABS	EA	25	MG	64	15	3	1	3	1	1	0	0
2326997102	23	1	2030	40	2	26.34	28.07	5485.22	731.294	2	2	1	2	1	1	2019	1	2	2	1	1	2	1	2	2326997102011	2326997102011303001	2326997102011303	TOPIRAMATE	68382013805	60	TABS	EA	25	MG	64	16	3	1	3	1	0	0	0
2326997102	23	1	2030	39	2	24.2	32.13	5268.37	723.099	2	1	1	2	1	1	2018	1	2	2	1	1	2	1	2	2326997102013	2326997102013303001	2326997102013303	HYDROXYZINE	00555032302	120	CAPS	EA	25	MG	67	15	3	1	3	1	1	0	0
2326997102	23	1	2030	40	2	26.34	28.07	5485.22	731.294	2	2	1	2	1	1	2019	1	2	2	1	1	2	1	2	2326997102013	2326997102013403001	2326997102013403	HYDROXYZINE	00115180301	60	CAPS	EA	25	MG	67	16	3	1	3	1	0	0	0
2326997102	23	1	2030	39	2	24.2	32.13	5268.37	723.099	2	1	1	2	1	1	2018	1	2	2	1	1	2	1	2	2326997102008	2326997102008103001	2326997102008103	CYCLOBENZAPRINE	52817033200	90	TABS	EA	10	MG	73	15	3	1	3	1	1	0	0
2326997102	23	1	2030	40	2	26.34	28.07	5485.22	731.294	2	2	1	2	1	1	2019	1	2	2	1	1	2	1	2	2326997102008	2326997102008303001	2326997102008303	CYCLOBENZAPRINE	69097084615	21	TABS	EA	10	MG	73	16	3	1	3	1	0	0	0
2326997102	23	1	2030	39	2	24.2	32.13	5268.37	723.099	2	1	1	2	1	1	2018	1	2	2	1	1	2	1	2	2326997102004	2326997102004103001	2326997102004103	SENNA	-15	60	TABS	EA	8.6	MG	95	15	3	1	3	1	1	0	0
2326997102	23	1	2030	40	2	26.34	28.07	5485.22	731.294	2	2	1	2	1	1	2019	1	2	2	1	1	2	1	2	2326997102023	2326997102023503002	2326997102023503	METFORMIN	62756014202	60	TB24	EA	500	MG	99	16	3	1	3	1	0	0	0
2326997102	23	1	2030	39	2	24.2	32.13	5268.37	723.099	2	1	1	2	1	1	2018	1	2	2	1	1	2	1	2	2326997102001	2326997102001103001	2326997102001103	ESTRADIOL	00781716783	8	PTTW	EA	0.1	MG/24HR	101	15	3	1	3	1	1	0	0
2326997102	23	1	2030	40	2	26.34	28.07	5485.22	731.294	2	2	1	2	1	1	2019	1	2	2	1	1	2	1	2	2326997102001	2326997102001303001	2326997102001303	ESTRADIOL	00555088702	30	TABS	EA	2	MG	101	16	3	1	3	1	0	0	0
2326997102	23	1	2030	40	2	26.34	28.07	5485.22	731.294	2	2	1	2	1	1	2019	1	2	2	1	1	2	1	2	2326997102015	2326997102015403003	2326997102015403	FERROUS SULFATE	00904759080	60	TABS	EA	325	MG	116	16	3	1	3	1	0	0	0
2326997102	23	1	2030	39	2	24.2	32.13	5268.37	723.099	2	1	1	2	1	1	2018	1	2	2	1	1	2	1	2	2326997102007	2326997102007103001	2326997102007103	LORATADINE	16714048203	30	TABS	EA	10	MG	123	15	3	1	3	1	1	0	0
2326997102	23	1	2030	40	2	26.34	28.07	5485.22	731.294	2	2	1	2	1	1	2019	1	2	2	1	1	2	1	2	2326997102007	2326997102007303001	2326997102007303	LORATADINE	45802065087	30	TABS	EA	10	MG	123	16	3	1	3	1	0	0	0
2326997102	23	1	2030	39	2	24.2	32.13	5268.37	723.099	2	1	1	2	1	1	2018	1	2	2	1	1	2	1	2	2326997102016	2326997102016303001	2326997102016303	ALBUTEROL	00173068220	18	AERS	GM	108	MCG/ACT	125	15	3	1	3	1	1	0	0
2326997102	23	1	2030	40	2	26.34	28.07	5485.22	731.294	2	2	1	2	1	1	2019	1	2	2	1	1	2	1	2	2326997102016	2326997102016403001	2326997102016403	ALBUTEROL	00173068220	18	AERS	GM	108	MCG/ACT	125	16	3	1	3	1	0	0	0
2326997102	23	1	2030	39	2	24.2	32.13	5268.37	723.099	2	1	1	2	1	1	2018	1	2	2	1	1	2	1	2	2326997102010	2326997102010203001	2326997102010203	MUPIROCIN	45802011222	22	OINT	GM	2	%	136	15	3	1	3	1	1	0	0
2326997102	23	1	2030	39	2	24.2	32.13	5268.37	723.099	2	1	1	2	1	1	2018	1	2	2	1	1	2	1	2	2326997102009	2326997102009103001	2326997102009103	MONTELUKAST	31722072630	30	TABS	EA	10	MG	243	15	3	1	3	1	1	0	0
2326997102	23	1	2030	40	2	26.34	28.07	5485.22	731.294	2	2	1	2	1	1	2019	1	2	2	1	1	2	1	2	2326997102009	2326997102009303001	2326997102009303	MONTELUKAST	00093742698	30	TABS	EA	10	MG	243	16	3	1	3	1	0	0	0
2326997102	23	1	2030	39	2	24.2	32.13	5268.37	723.099	2	1	1	2	1	1	2018	1	2	2	1	1	2	1	2	2326997102003	2326997102003103001	2326997102003103	DULOXETINE	43547038103	30	CPEP	EA	60	MG	249	15	3	1	3	1	1	0	0
2326997102	23	1	2030	40	2	26.34	28.07	5485.22	731.294	2	2	1	2	1	1	2019	1	2	2	1	1	2	1	2	2326997102003	2326997102003303001	2326997102003303	DULOXETINE	43547038103	30	CPEP	EA	60	MG	249	16	3	1	3	1	0	0	0
2326997102	23	1	2030	39	2	24.2	32.13	5268.37	723.099	2	1	1	2	1	1	2018	1	2	2	1	1	2	1	2	2326997102002	2326997102002103001	2326997102002103	QUETIAPINE	16729014917	30	TABS	EA	300	MG	251	15	3	1	3	1	1	0	0
2326997102	23	1	2030	40	2	26.34	28.07	5485.22	731.294	2	2	1	2	1	1	2019	1	2	2	1	1	2	1	2	2326997102002	2326997102002303001	2326997102002303	QUETIAPINE	68001018300	30	TABS	EA	300	MG	251	16	3	1	3	1	0	0	0
2326997102	23	1	2030	40	2	26.34	28.07	5485.22	731.294	2	2	1	2	1	1	2019	1	2	2	1	1	2	1	2	2326997102022	2326997102022503001	2326997102022503	PHENAZOPYRIDINE	50090331908	9	TAB	-15	100	MG	266	16	3	1	3	1	0	0	0
2326997102	23	1	2030	39	2	24.2	32.13	5268.37	723.099	2	1	1	2	1	1	2018	1	2	2	1	1	2	1	2	2326997102006	2326997102006103001	2326997102006103	OMEPRAZOLE	55111015810	60	CPDR	EA	20	MG	272	15	3	1	3	1	1	0	0
2326997102	23	1	2030	40	2	26.34	28.07	5485.22	731.294	2	2	1	2	1	1	2019	1	2	2	1	1	2	1	2	2326997102006	2326997102006303001	2326997102006303	OMEPRAZOLE	59651000205	30	CPDR	EA	20	MG	272	16	3	1	3	1	0	0	0
2326997102	23	1	2030	39	2	24.2	32.13	5268.37	723.099	2	1	1	2	1	1	2018	1	2	2	1	1	2	1	2	2326997102014	2326997102014303001	2326997102014303	DICYCLOMINE	00143312601	90	CAPS	EA	10	MG	355	15	3	1	3	1	1	0	0
2326997102	23	1	2030	40	2	26.34	28.07	5485.22	731.294	2	2	1	2	1	1	2019	1	2	2	1	1	2	1	2	2326997102014	2326997102014403001	2326997102014403	DICYCLOMINE	00591079401	21	CAPS	EA	10	MG	355	16	3	1	3	1	0	0	0
2327264102	23	1	2045	68	2	19.45	51.47	13671.6	1432.09	3	2	1	1	3	2	2018	1	1	2	2	1	1	2	1	2327264102008	2327264102008103001	2327264102008103	ATORVASTATIN	69097094505	90	TABS	EA	20	MG	19	5	2	3	3	0	0	0	1
2327264102	23	1	2045	68	2	19.45	51.47	13671.6	1432.09	3	2	1	1	3	2	2018	1	1	2	2	1	1	2	1	2327264102007	2327264102007103001	2327264102007103	LISINOPRIL	43547035411	90	TABS	EA	20	MG	42	5	2	3	3	0	0	0	1
2327264102	23	1	2045	68	2	19.45	51.47	13671.6	1432.09	3	2	1	1	3	2	2018	1	1	2	2	1	1	2	1	2327264102001	2327264102001103001	2327264102001103	BISOPROLOL	29300012613	90	TABS	EA	5	MG	47	5	2	3	3	0	0	0	1
2327264102	23	1	2045	68	2	19.45	51.47	13671.6	1432.09	3	2	1	1	3	2	2018	1	1	2	2	1	1	2	1	2327264102004	2327264102004103001	2327264102004103	GABAPENTIN	43547038450	90	CAPS	EA	300	MG	64	5	2	3	3	0	0	0	1
2327264102	23	1	2045	68	2	19.45	51.47	13671.6	1432.09	3	2	1	1	3	2	2018	1	1	2	2	1	1	2	1	2327264102005	2327264102005103001	2327264102005103	METFORMIN	65862001005	60	TABS	EA	1000	MG	99	5	2	3	3	0	0	0	1
2327472101	23	1	2070	27	1	48.49	60.34	4986.4	540.664	3	1	1	1	2	2	2018	2	1	2	2	2	2	2	2	2327472101001	2327472101001103001	2327472101001103	LEVOTHYROXINE	00074455290	30	TABS	EA	50	MCG	103	1	1	1	0	0	0	1	1
2327938102	23	2	2114	71	2	24.39	60.65	11150.6	1238.91	3	2	1	1	3	1	2019	1	2	2	2	2	2	2	2	2327938102017	2327938102017403001	2327938102017403	CEPHALEXIN	68180012101	40	CAPS	EA	250	MG	9	10	3	3	1	0	0	0	1
2327938102	23	2	2114	71	2	24.39	60.65	11150.6	1238.91	3	2	1	1	3	1	2019	1	2	2	2	2	2	2	2	2327938102012	2327938102012303001	2327938102012303	NEBIVOLOL	00456140530	90	TABS	EA	5	MG	47	10	3	3	1	0	0	0	1
2327938102	23	2	2114	71	2	24.39	60.65	11150.6	1238.91	3	2	1	1	3	1	2019	1	2	2	2	2	2	2	2	2327938102014	2327938102014303001	2327938102014303	SPIRONOLACTONE	16729022616	90	TABS	EA	50	MG	49	10	3	3	1	0	0	0	1
2327938102	23	2	2114	71	2	24.39	60.65	11150.6	1238.91	3	2	1	1	3	1	2019	1	2	2	2	2	2	2	2	2327938102004	2327938102004403004	2327938102004403	PROMETHAZINE	68382004101	30	TABS	EA	25	MG	65	10	3	3	1	0	0	0	1
2327938102	23	2	2114	71	2	24.39	60.65	11150.6	1238.91	3	2	1	1	3	1	2019	1	2	2	2	2	2	2	2	2327938102010	2327938102010403001	2327938102010403	CONJUGATED ESTROGENS	00046087221	30	CREA	GM	0.625	MG/GM	101	10	3	3	1	0	0	0	1
2327938102	23	2	2114	71	2	24.39	60.65	11150.6	1238.91	3	2	1	1	3	1	2019	1	2	2	2	2	2	2	2	2327938102003	2327938102003303001	2327938102003303	LEVOTHYROXINE	69238183407	25.5	TABS	EA	100	MCG	103	10	3	3	1	0	0	0	1
2327938102	23	2	2114	71	2	24.39	60.65	11150.6	1238.91	3	2	1	1	3	1	2019	1	2	2	2	2	2	2	2	2327938102016	2327938102016303002	2327938102016303	NYSTATIN-TRIAMCINOLONE	51672126302	30	CREA	GM	-15	-15	136	10	3	3	1	0	0	0	1
2327938102	23	2	2114	71	2	24.39	60.65	11150.6	1238.91	3	2	1	1	3	1	2019	1	2	2	2	2	2	2	2	2327938102006	2327938102006303001	2327938102006303	AMITRIPTYLINE	70710122501	180	TABS	EA	10	MG	249	10	3	3	1	0	0	0	1
2327938102	23	2	2114	71	2	24.39	60.65	11150.6	1238.91	3	2	1	1	3	1	2019	1	2	2	2	2	2	2	2	2327938102018	2327938102018403001	2327938102018403	DICYCLOMINE	00591079501	60	TABS	EA	20	MG	355	10	3	3	1	0	0	0	1
2327972102	23	3	2064	65	2	16.5	58.5	2048.98	207.119	3	2	3	1	1	1	2018	2	2	2	2	1	1	2	1	2327972102013	2327972102013203001	2327972102013203	FENOFIBRATE	00115552210	90	TABS	EA	160	MG	19	10	3	3	3	0	0	0	1
2327972102	23	3	2064	65	2	16.5	58.5	2048.98	207.119	3	2	3	1	1	1	2018	2	2	2	2	1	1	2	1	2327972102006	2327972102006103001	2327972102006103	ENALAPRIL	64679092602	90	TABS	EA	20	MG	42	10	3	3	3	0	0	0	1
2327972102	23	3	2064	66	2	18.74	43.11	2217.71	260.336	3	2	3	1	1	1	2019	1	2	2	2	1	1	2	1	2327972102006	2327972102006403001	2327972102006403	ENALAPRIL	64679092602	30	TABS	EA	20	MG	42	8	2	3	3	0	0	0	0
2327972102	23	3	2064	65	2	16.5	58.5	2048.98	207.119	3	2	3	1	1	1	2018	2	2	2	2	1	1	2	1	2327972102009	2327972102009103001	2327972102009103	NITROGLYCERIN	43598043611	25	SUBL	EA	0.4	MG	45	10	3	3	3	0	0	0	1
2327972102	23	3	2064	66	2	18.74	43.11	2217.71	260.336	3	2	3	1	1	1	2019	1	2	2	2	1	1	2	1	2327972102016	2327972102016403001	2327972102016403	LABETALOL	68382079901	90	TABS	EA	200	MG	47	8	2	3	3	0	0	0	0
2327972102	23	3	2064	65	2	16.5	58.5	2048.98	207.119	3	2	3	1	1	1	2018	2	2	2	2	1	1	2	1	2327972102011	2327972102011103001	2327972102011103	NEBIVOLOL	00456141030	90	TABS	EA	10	MG	47	10	3	3	3	0	0	0	1
2327972102	23	3	2064	65	2	16.5	58.5	2048.98	207.119	3	2	3	1	1	1	2018	2	2	2	2	1	1	2	1	2327972102004	2327972102004103001	2327972102004103	AMLODIPINE	67877019910	90	TABS	EA	10	MG	48	10	3	3	3	0	0	0	1
2327972102	23	3	2064	66	2	18.74	43.11	2217.71	260.336	3	2	3	1	1	1	2019	1	2	2	2	1	1	2	1	2327972102004	2327972102004403001	2327972102004403	AMLODIPINE	69097012815	30	TABS	EA	10	MG	48	8	2	3	3	0	0	0	0
2327972102	23	3	2064	65	2	16.5	58.5	2048.98	207.119	3	2	3	1	1	1	2018	2	2	2	2	1	1	2	1	2327972102002	2327972102002103001	2327972102002103	FUROSEMIDE	00378021610	90	TABS	EA	40	MG	49	10	3	3	3	0	0	0	1
2327972102	23	3	2064	66	2	18.74	43.11	2217.71	260.336	3	2	3	1	1	1	2019	1	2	2	2	1	1	2	1	2327972102002	2327972102002403001	2327972102002403	FUROSEMIDE	00054429931	90	TABS	EA	40	MG	49	8	2	3	3	0	0	0	0
2327972102	23	3	2064	65	2	16.5	58.5	2048.98	207.119	3	2	3	1	1	1	2018	2	2	2	2	1	1	2	1	2327972102008	2327972102008103001	2327972102008103	HYDRALAZINE	23155000401	180	TABS	EA	100	MG	53	10	3	3	3	0	0	0	1
2327972102	23	3	2064	66	2	18.74	43.11	2217.71	260.336	3	2	3	1	1	1	2019	1	2	2	2	1	1	2	1	2327972102008	2327972102008403001	2327972102008403	HYDRALAZINE	23155000401	60	TABS	EA	100	MG	53	8	2	3	3	0	0	0	0
2327972102	23	3	2064	65	2	16.5	58.5	2048.98	207.119	3	2	3	1	1	1	2018	2	2	2	2	1	1	2	1	2327972102012	2327972102012103001	2327972102012103	ASPIRIN	00536100441	90	TBEC	EA	81	MG	58	10	3	3	3	0	0	0	1
2327972102	23	3	2064	66	2	18.74	43.11	2217.71	260.336	3	2	3	1	1	1	2019	1	2	2	2	1	1	2	1	2327972102015	2327972102015403001	2327972102015403	ONDANSETRON	65862018730	60	TABS	EA	4	MG	65	8	2	3	3	0	0	0	0
2327972102	23	3	2064	65	2	16.5	58.5	2048.98	207.119	3	2	3	1	1	1	2018	2	2	2	2	1	1	2	1	2327972102007	2327972102007103001	2327972102007103	CYCLOBENZAPRINE	00591565801	5	TABS	EA	10	MG	73	10	3	3	3	0	0	0	1
2327972102	23	3	2064	66	2	18.74	43.11	2217.71	260.336	3	2	3	1	1	1	2019	1	2	2	2	1	1	2	1	2327972102018	2327972102018503001	2327972102018503	FAMOTIDINE	00172572860	90	TABS	EA	20	MG	94	8	2	3	3	0	0	0	0
2327972102	23	3	2064	65	2	16.5	58.5	2048.98	207.119	3	2	3	1	1	1	2018	2	2	2	2	1	1	2	1	2327972102005	2327972102005103001	2327972102005103	CITALOPRAM	13668000901	30	TABS	EA	10	MG	249	10	3	3	3	0	0	0	1
2327972102	23	3	2064	66	2	18.74	43.11	2217.71	260.336	3	2	3	1	1	1	2019	1	2	2	2	1	1	2	1	2327972102005	2327972102005403001	2327972102005403	CITALOPRAM	00378623101	90	TABS	EA	10	MG	249	8	2	3	3	0	0	0	0
2327972102	23	3	2064	65	2	16.5	58.5	2048.98	207.119	3	2	3	1	1	1	2018	2	2	2	2	1	1	2	1	2327972102001	2327972102001103001	2327972102001103	CINACALCET	55513007330	30	TAB	-15	30	MG	495	10	3	3	3	0	0	0	1
2328421102	23	1	2063	71	2	32.29	38.81	6135.59	700.141	4	2	3	1	2	1	2018	2	1	1	2	2	2	1	2	2328421102003	2328421102003103004	2328421102003103	LORAZEPAM	00591024110	60	TABS	EA	1	MG	64	3	1	3	0	0	1	1	0
2328421102	23	1	2063	72	2	28.4	46.57	6299.58	694.608	4	2	3	1	2	1	2019	1	1	1	2	2	2	1	2	2328421102003	2328421102003303003	2328421102003303	LORAZEPAM	69315090505	180	TABS	EA	1	MG	64	2	1	3	1	0	0	0	0
2328421102	23	1	2063	72	2	28.4	46.57	6299.58	694.608	4	2	3	1	2	1	2019	1	1	1	2	2	2	1	2	2328421102007	2328421102007503004	2328421102007503	ASCORBIC ACID	59528031701	30	TAB	-15	-15	-15	120	2	1	3	1	0	0	0	0
2328421102	23	1	2063	71	2	32.29	38.81	6135.59	700.141	4	2	3	1	2	1	2018	2	1	1	2	2	2	1	2	2328421102002	2328421102002103004	2328421102002103	CINACALCET	55513007430	30	TABS	EA	60	MG	495	3	1	3	0	0	1	1	0
2328645101	23	2	2081	74	1	18.51	61.04	7465.18	961.369	2		1	1	1	1	2018	1	2	2	1	1	1	2	1	2328645101007	2328645101007103001	2328645101007103	AZITHROMYCIN	50111078766	36	TAB	-15	250	MG	11	16	3	3	3	0	0	0	1
2328645101	23	2	2081	74	1	18.51	61.04	7465.18	961.369	2		1	1	1	1	2018	1	2	2	1	1	1	2	1	2328645101003	2328645101003103001	2328645101003103	AMOXICILLIN	00781261301	21	CAP-Capsule	-15	500	MG	13	16	3	3	3	0	0	0	1
2328645101	23	2	2081	74	1	18.51	61.04	7465.18	961.369	2		1	1	1	1	2018	1	2	2	1	1	1	2	1	2328645101014	2328645101014103001	2328645101014103	ATORVASTATIN	59762015501	90	TAB	-15	10	MG	19	16	3	3	3	0	0	0	1
2328645101	23	2	2081	74	1	18.51	61.04	7465.18	961.369	2		1	1	1	1	2018	1	2	2	1	1	1	2	1	2328645101017	2328645101017103001	2328645101017103	ISOSORBID MONONITRATE	62175012841	90	TAB	-15	30	MG	45	16	3	3	3	0	0	0	1
2328645101	23	2	2081	74	1	18.51	61.04	7465.18	961.369	2		1	1	1	1	2018	1	2	2	1	1	1	2	1	2328645101010	2328645101010103004	2328645101010103	METOPROLOL	49884040701	45	TAB	-15	250	MG	47	16	3	3	3	0	0	0	1
2328645101	23	2	2081	74	1	18.51	61.04	7465.18	961.369	2		1	1	1	1	2018	1	2	2	1	1	1	2	1	2328645101015	2328645101015103001	2328645101015103	NIFEDIPINE	00378039001	90	TAB	-15	90	MG	48	16	3	3	3	0	0	0	1
2328645101	23	2	2081	74	1	18.51	61.04	7465.18	961.369	2		1	1	1	1	2018	1	2	2	1	1	1	2	1	2328645101008	2328645101008103001	2328645101008103	ASPIRIN	00536114941	120	ECT	-15	81	MG	58	16	3	3	3	0	0	0	1
2328645101	23	2	2081	74	1	18.51	61.04	7465.18	961.369	2		1	1	1	1	2018	1	2	2	1	1	1	2	1	2328645101011	2328645101011103001	2328645101011103	GABAPENTIN	52343003090	60	CAP-Capsule	-15	100	MG	64	16	3	3	3	0	0	0	1
2328645101	23	2	2081	74	1	18.51	61.04	7465.18	961.369	2		1	1	1	1	2018	1	2	2	1	1	1	2	1	2328645101004	2328645101004103001	2328645101004103	PREDNISOLONE	00603533921	14	TAB	-15	20	MG	98	16	3	3	3	0	0	0	1
[truncated: 3,307 more rows]
